# Supplementary material for: Clinical, neuropathological, and biochemical characterization of ALS in a large CHCHD10 R15L family
Source: medRxiv. 2025 Sep 26:2025.09.22.25335938. Preprint. [Version 1] doi: 10.1101/2025.09.22.25335938 (PMC12486031; doi:10.1101/2025.09.22.25335938)
Supplement: Supplement 5 — Table S4. Olink proteomics of CSF. [file media-5.xlsx]

## Sheet: Summary_KwanTraynorNarendrawith
Assay	C10_R15L_PS-DN007	C10_R15L_PS-DN014	C10_R15L_PS-DN015	C10_R15L_PS-DN017	C10_R15L_PS-DN019	C10_R15L_PS-DN002	C10_R15L_PS-DN003	C10_R15L_S-DN018	C10_R15L_S-DN021	C10_R15L_S-DN022	C10_R15L_S-DN004	C9orf72_S-DN006	C9orf72_S-DN009	C9orf72_S-DN010	C9orf72_S-DN020	Control-CG009	Control-CG011	Control-CG015	Control-CG018	Control-CG023	Control-CG024	Control-CG026	Control-CG027	Control-CG030	Control-CG032	Control-CG036	Control-CG039	sALS_S-DN001	sALS_S-DN005	sALS_S-DN008	sALS_S-DN012	sALS_S-DN013	sALS_S-DN016	NC1	NC2	PC1	PC2	PC3	PC5	SC1	SC2	SC3	Gene	ProteinGroups	MC_Symbol	SubMitoLocal	MitoPathway	MitoCarta	C10_R15L_PS_ave
A1BG	-1.8525	-1.37648	-1.58296	-1.84899	-1.87175	-1.30859	-2.24212	-1.3836	-2.36236	-1.06009	-1.44164	-1.76631	-1.57825	-1.93618	-0.769811	-1.29656	-2.7286	-0.605176	-1.70945	-0.977081	-1.71922	-2.91897	-1.51033	-2.50533	-2.06991	0.061543	-2.13051	-2.55883	-0.875671	-0.853528	-1.22934	-1.42525	-1.84119	-7.01102	-7.66024	-0.186335	0.285058	-0.265657	0.186335	-0.319741	-0.237181	-0.68925	A1BG						-0.280853
A1CF	-0.358564	-0.561076	-0.605257	-0.420838	-0.49196	-0.275224	-0.12222	-1.46781	-0.0993988	-0.0956268	-0.15045	-0.344819	-0.51581	-0.318396	-0.249951	-0.250395	-1.06399	0.283142	-0.012937	-0.0739322	-0.373854	-0.398064	-1.14075	0.133029	-0.455375	-0.0646931	-0.198338	-0.63403	-0.45248	0.572777	-0.450654	0.0607652	-0.0367503	-0.8251	-0.456956	-0.160972	-0.0079651	0.0079651	0.056664	-0.0343156	-0.408706	-0.529682	A1CF						-0.149822
AAAS	0.20275	-2.9625	-1.22935	-2.63803	-0.759542	-3.40314	-0.407892	-1.51081	-1.44488	-0.66818	-1.46399	-0.697134	-1.80042	-0.395947	-1.10097	-0.4204	-1.09494	-0.699659	-0.217539	-0.657126	-1.74547	-0.884539	-0.532225	-0.829425	-2.64655	-2.76666	-0.77693	-1.25355	-1.70636	-0.278331	-0.716699	-0.0707694	-1.61311	-0.405747	-1.13725	-0.337748	0.0636321	0.380029	-0.0636321	0.121608	0.638349	0.721202	AAAS						-0.155184
AAGAB	-2.3538	-0.49115	-0.655842	-2.15603	-0.465767	-0.732476	-5.69143	-1.179	-0.495754	-1.37256	-3.52888	-5.88756	-0.812656	-0.146607	-0.116572	-6.04378	-2.44886	-1.64312	-2.3242	-1.52562	-2.029	-2.516	-5.6984	-2.31941	0.423554	-5.75063	-1.62436	-2.12204	-1.12316	-1.14683	-5.83312	-3.1168	-0.748541	-6.71165	-2.85374	0.328817	0.561745	-0.590019	-0.328817	-0.395724	0.337113	0.34803	AAGAB						0.6543005066088705
AAMDC	-0.136438	0.113121	-0.451746	-0.542904	0.264451	-0.145432	-0.170815	0.0872336	-0.523547	0.0242627	-0.118449	0.098116	-0.264095	-0.391702	0.258853	-0.029756	0.165632	-0.145922	-0.656285	-0.0937636	-0.307803	-0.13252	-0.760925	-0.470802	-0.0333111	0.0619441	-0.2024	-0.463137	0.255814	-0.502612	-0.332064	-0.0049249	-0.0392888	-0.491216	-0.51434	-0.084471	0.28439	0.0245395	-0.0245395	-0.167587	-0.0788753	-0.117118	AAMDC						0.0641225
AARSD1	-3.56133	-2.21393	-3.96607	-3.49573	-3.96937	-4.06123	-3.37998	-2.69465	-3.45031	-2.29791	-4.91257	-2.5422	-1.00955	-3.45951	-2.75001	-2.69247	-3.36315	-3.38256	-3.17315	-4.18745	-2.2825	-4.06264	-3.60116	-3.52153	-2.78818	-2.09499	-2.64261	-3.98085	-3.62338	-4.08172	-4.74912	-3.46727	-1.20723	-3.93916	-3.71582	-0.122582	0.241585	-0.0493761	0.0493761	-0.964193	-0.943776	-0.483323	AARSD1						-0.367123
AASDH	-4.89069	-5.19796	-4.19273	0.126506	-1.38732	-0.638598	-0.942913	-0.442875	-2.68034	-0.755118	-0.123258	-3.25452	-2.57194	-1.09853	-1.14379	1.13357	-1.55279	-0.0689752	-0.452999	-0.416149	-4.98093	1.30146	-0.328401	-0.723849	-1.46697	0.506895	-0.929928	-2.65893	-2.02928	0.249169	-0.261488	-4.87609	0.55669	-0.0786126	-5.1276	0.102403	0.837238	-1.42382	-0.102403	-0.244557	2.43765	-4.8893	AASDH						-1.24396
ABCA2	3.92448	5.41313	4.62134	5.31011	5.65658	5.14494	4.93303	6.02128	4.35656	5.82318	5.82948	4.75038	5.26548	5.7989	5.71932	3.39816	4.58783	4.60033	4.90359	4.54531	4.26712	4.20907	4.62896	2.48569	4.30821	4.65716	4.03459	6.06021	5.72111	5.21342	5.52356	5.46628	4.61955	-7.08773	-5.46077	-1.1507	0.212195	-0.212195	0.501862	0.166585	-0.258999	-0.463078	ABCA2						0.758386
ABCB5	-0.586889	-2.19902	0.111071	-2.37705	-0.66848	-0.054688	-0.644405	-0.48248	-0.733232	-0.0452673	-0.546957	-0.840537	-1.59006	-2.27451	-0.869731	0.48563	-2.3518	0.985468	-1.2071	-0.767699	-0.57759	0.133877	-1.65138	-1.3054	-0.0960548	-0.236485	-5.18837	-0.677059	-0.0733996	-0.373682	0.00907797	-5.9646	0.0629188	0.682538	-1.46123	1.05164	-1.90891	0.0868611	-0.0868611	-0.764788	-0.913895	-0.119832	ABCB5						-0.242471
ABCC6	-1.4144	-1.82686	-1.98852	-2.06092	-1.46257	-0.952858	-2.05854	-2.04321	-1.31653	-1.90758	-1.7566	-1.60831	-1.39521	-1.67629	-1.40876	-1.91951	-1.83704	-1.41389	-1.54608	-2.13251	-1.51596	-5.45107	-2.26715	-2.38697	-4.57565	-2.03645	-2.43374	-1.79033	-0.938282	-1.49694	-1.30876	-2.54182	-1.33381	-2.18729	-2.02196	0.354988	-0.264987	0.232132	-0.232132	-0.491825	-0.396228	-1.16508	ABCC6						0.509062
ABCC8	-0.504591	-0.199934	-1.24915	0.507152	0.427364	0.323362	-0.400211	-0.711939	-1.13464	-0.839141	-2.23767	0.403657	1.09523	-1.31836	-0.485607	-0.878099	-6.06454	-0.72274	0.33983	0.411955	-0.650323	0.40325	0.0739397	-2.40671	-3.39375	-6.04438	-1.39728	-1.62224	0.370368	-2.02554	-1.87894	-1.82559	-1.27056	-1.48183	-0.515223	0.662465	-0.204882	0.204882	-0.823174	-1.05204	-0.904166	-0.373138	ABCC8						0.6394202234212735
ABCF2	-1.63719	-0.428449	-1.00566	-1.10196	-0.726015	-0.680227	-1.60744	-1.00471	-1.45011	-2.64667	-0.976349	-1.87229	-3.03629	-2.32843	-1.24347	-2.38607	-0.973521	-2.21987	-1.36692	-0.740417	-1.50092	-2.16796	-1.01832	-1.0134	-1.3979	-1.47821	-1.69579	-1.16176	-1.81972	-0.819259	-1.53155	-1.00905	-1.89379	-1.57012	-0.749771	-0.160187	-0.630387	0.280716	0.160187	-0.448501	-0.918755	-0.740496	ABCF2						0.44543817229017696
ABCF3	0.820788	0.68889	-0.515365	-0.282949	-0.0145833	-0.580427	-0.855628	-1.42261	-0.312339	-1.95402	-1.32855	-0.0571369	-0.336437	-0.158278	-0.0704964	-0.855279	-1.1901	-0.429564	-1.53768	0.218867	-0.234556	-0.173857	0.262552	-1.47349	-0.0896485	-0.292314	-1.02233	-0.466358	-0.451572	0.711611	-0.011183	0.172723	0.425451	-0.191301	-0.278736	-0.0489861	-0.609074	0.1255	0.0489861	0.332669	0.180841	0.884158	ABCF3						0.4724164407088858
ABHD14B	-5.82525	-4.23846	-5.7132	-4.93216	-5.31396	-4.69289	-5.36158	-4.49701	-4.72351	-3.84057	-4.62856	-5.38425	-4.25879	-5.40694	-4.10568	-4.19317	-5.49361	-4.77124	-4.68242	-4.65013	-4.84521	-5.68286	-4.21023	-5.73815	-5.15825	-4.27508	-4.25685	-5.64706	-4.20654	-6.05537	-5.99375	-4.98363	-5.23786	-7.78583	-7.73881	-0.176777	0.129537	0.178736	-0.129537	-2.22046	-2.12928	-1.87291	ABHD14B						-0.322057
ABHD5	-1.13711	-1.58155	-2.78965	-0.434926	-1.3724	-1.9069	-6.94003	-2.05689	-1.20749	-2.83535	-1.57562	-1.29113	-3.066	-1.12404	-6.81386	-1.24207	-1.72773	-1.02657	-1.7043	-6.97516	-1.20574	-1.24166	-3.60072	-2.50261	-3.73935	-1.5497	-2.55248	-6.82639	0.0718495	-0.565607	-1.67773	-0.49289	-2.19343	-1.8517	-0.576052	0.374285	-1.45755	0.102891	-0.102891	0.546577	-1.58562	0.324601	ABHD5						0.3078324733292726
ABHD8	0.0355421	5.30819	4.92498	0.92535	5.34335	0.131446	4.59017	-0.227132	0.59479	0.44692	5.6871	4.55101	5.35729	0.406164	0.716339	6.13341	0.848273	3.09424	4.68151	0.555041	4.67676	0.764981	4.0994	0.63527	4.98349	0.365788	0.454161	5.09612	0.335263	0.48886	0.682543	4.77052	0.429877	4.82435	0.41499	-2.23855	2.09188	3.1922	-2.09188	4.84582	0.696649	0.705054	ABHD8						0.33937526906190835
ABI3BP	-2.25238	-1.35553	-1.5467	-2.65885	-2.27791	-2.22964	-1.49985	-1.22456	-1.40721	-1.34415	-2.20454	-1.98306	-0.868431	-1.34533	-0.788734	-2.54522	-2.46479	-1.56639	-2.08259	-2.2612	-2.3606	-1.98161	-2.28053	-3.7573	-2.27901	-0.269737	-2.29844	-2.47191	-2.10112	-1.77854	-1.92228	-1.97672	-0.520645	-6.06272	-6.42095	-0.527133	0.0548924	0.194099	-0.0548924	0.404215	1.03131	1.18316	ABI3BP						0.051094258446956704
ABL1	-2.63555	-1.33613	-1.54766	-1.56914	-1.24224	-1.34595	-2.23406	-1.67253	-1.23375	-1.29756	-1.32772	-1.68411	-1.1897	-1.70979	-0.786675	-3.06465	-2.47098	-1.98439	-1.92799	-1.39124	-1.46673	-2.11235	-1.48417	-3.71314	-1.56978	-2.0071	-1.82229	-1.27282	-1.33949	-1.60081	-1.94269	-1.59679	-1.44672	-4.72952	-4.37849	-0.358337	0.0866009	0.166021	-0.0866009	-0.887032	-0.22493	-0.0688054	ABL1						0.32850315696859306
ABLIM1	-2.71798	-1.22269	-1.29	-3.23407	-2.52938	-2.68013	-3.06027	-1.76054	-2.74728	-3.87583	-2.13697	-2.44866	0.280807	-2.65338	-0.977437	-2.53258	-3.75965	-2.21674	-2.50688	-1.92433	-2.44395	-2.52643	-4.27664	-3.6665	-3.80762	-1.36548	-2.49634	-1.51337	-2.9748	-2.92713	-2.46112	-1.83463	-0.58606	-2.61946	-3.60415	-0.0957496	0.0957496	0.136015	-0.28963	-0.071069	0.344465	0.648767	ABLIM1						0.3866833875626817
ABLIM3	-4.33177	-1.39112	-1.04885	-1.76204	-2.29789	-1.45519	-2.76251	-3.74194	-2.32787	-2.84529	-1.52958	-6.86553	-0.989174	-1.02222	-2.80726	-2.32132	-1.70437	-2.22055	-1.24772	-2.5036	-1.96258	-6.9534	-1.58891	-1.74989	-1.43412	-2.55868	-1.95597	-0.85716	-0.8655	-2.70976	-1.7667	-2.90213	0.0139669	-3.23019	-0.831716	0.310446	0.149464	-0.149464	-0.667589	-3.42814	-0.830962	-1.05736	ABLIM3						0.13194091944294056
ABO	1.84699	-3.18244	2.23471	-2.1087	-2.41163	2.57762	-3.17268	1.9497	-2.97078	1.57279	2.74171	-2.65506	3.24559	1.63853	1.33826	0.423229	0.851692	-0.486118	1.82333	-2.71599	-3.42582	1.06414	-3.6215	0.0141838	1.64123	-3.26799	-2.143	0.808786	-2.78494	-2.78194	-2.8663	-2.79208	3.14589	-3.27962	-2.62685	-0.258021	0.0125448	-0.0125448	0.29308	-0.472003	-0.284009	-0.317429	ABO						0.8408103491783754
ABRA	-2.15478	-6.63197	-2.9263	-5.62943	-1.70585	-2.26525	-2.37692	-2.2113	-2.85132	-6.71269	-1.96062	-2.46614	-1.62744	-2.22769	-2.13722	-6.42972	-6.15673	-6.67291	-5.41057	-3.62777	-6.41494	-6.36136	-6.08434	-2.40579	-5.48594	-6.13657	-0.603126	-1.95544	-5.46329	-6.57716	-4.6341	-2.60966	-2.2441	-3.01012	-6.56161	-0.0913116	0.541839	0.0913116	-1.89942	-1.53655	-0.555783	-1.03791	ABRA						0.8197392072737394
ABRAXAS2	-3.55651	-3.97308	0.451159	-0.169627	0.393159	0.645734	-3.95209	-4.00016	-3.58159	0.311768	-0.408	0.23286	-0.437347	-3.49841	1.17095	0.190919	-3.74316	0.44829	1.63449	-3.5316	-3.51829	-3.57877	-3.15484	-3.76489	0.238697	1.01022	-3.85994	-0.228691	-2.57506	-2.90264	-3.48979	-3.4878	0.317337	-4.07387	-4.03187	-3.83183	0.446565	-0.446565	0.580776	0.595489	0.153964	0.0543629	ABRAXAS2						-0.0349651
ACAA1	-3.49065	-5.82283	-5.58501	-4.12126	-4.00913	-4.22288	-8.67631	-4.84991	-4.89077	-5.53798	-4.10575	-7.26897	-5.74653	-3.72013	-4.33987	-4.44019	-4.24498	-3.6385	-4.36803	-3.39784	-3.76139	-6.18751	-3.2941	-5.75214	-5.77092	-3.78112	-4.08166	-3.7078	-4.79678	-3.56797	-3.79897	-4.79698	-4.86985	-5.79809	-4.27496	-0.636549	0.13524	-0.121713	0.121713	-0.75106	-0.277475	-0.530793	ACAA1	P09110	ACAA1	unknown	Metabolism > Lipid metabolism	TRUE	-0.389499
ACAD9	-0.618417	0.151732	-1.37284	-0.728609	-1.16859	0.477487	-0.0637893	-1.88109	-0.0591686	-1.20704	-0.13678	-1.27287	-0.99711	-1.24779	4.61697	-1.24847	1.51624	0.440278	-1.22038	2.48604	0.700874	-0.888978	-0.724481	0.981311	-0.670468	2.51918	0.385165	-0.950153	0.681304	-0.165099	0.613546	1.43849	-1.22408	-0.530046	-1.23897	-0.130414	-0.799979	0.130414	1.33819	3.82929	0.0426898	0.636058	ACAD9	Q9H845	ACAD9	MIM	OXPHOS > Complex I > CI assembly factors | OXPHOS > OXPHOS assembly factors	TRUE	-1.27966
ACADM	-1.4663	-3.21093	-4.06826	-2.64013	-1.92354	-2.56174	-1.98963	-3.01124	-1.94776	-3.08835	-4.66992	-2.15018	-2.99274	-2.31357	-4.14505	-1.62576	-2.23181	-2.27376	-2.62451	-2.51668	-1.72577	-8.3712	-1.69935	-2.49123	-2.29998	-4.33476	-3.12881	-3.33307	-3.97518	-1.3913	-2.32803	-3.07078	-2.89014	-4.69638	-1.89356	-0.413461	0.0156409	-0.0156409	0.77387	0.763582	0.397152	-0.331108	ACADM	P11310	ACADM	Matrix	Metabolism > Lipid metabolism > Fatty acid oxidation	TRUE	0.0740698
ACADSB	-0.739719	0.141537	-0.206538	-0.263127	0.0921191	0.0897376	-0.0188733	-0.565176	-0.0560563	0.60172	-0.57546	0.482267	0.599941	-0.00416445	0.211793	-0.136023	0.0975875	0.200977	-0.537457	0.300449	-0.361578	-0.110928	-0.0364805	0.365836	0.264499	0.0289311	0.724568	-0.421907	-0.949112	-0.36183	0.24823	-0.232034	0.829699	-0.297404	-0.0423238	-0.620441	0.512728	-0.140407	0.140407	0.993687	0.419785	0.306497	ACADSB	P45954	ACADSB	Matrix	Metabolism > Lipid metabolism > Fatty acid oxidation | Metabolism > Amino acid metabolism > Branched-chain amino acid metabolism	TRUE	-0.20614
ACAN	-1.24823	-0.377075	-1.13095	-0.78697	0.829337	0.116517	-1.30564	-0.335045	0.597882	0.103519	0.0310754	-0.706049	-0.344166	-0.455889	0.186777	-1.03686	-0.592648	-0.301353	-0.269488	-0.289489	-0.653924	-0.723776	1.13944	-1.74908	-0.765653	0.0878796	-0.405383	-0.0453657	0.251693	-0.565099	-0.153606	-0.411262	0.138967	-5.36342	-4.36276	-0.621967	0.275108	-0.242992	0.242992	-0.022018	0.0201967	-0.162549	ACAN						-0.0513761
ACBD7	-1.70251	-1.77658	-1.47112	-2.77404	-1.33159	-0.832094	-2.38117	-1.49435	-1.70446	-0.713934	-0.945608	-2.10915	-3.07914	-1.38776	-1.50839	-1.846	-1.26939	-2.45734	-1.5989	-1.72696	-1.96742	-1.59478	-2.31776	-3.36856	-1.91528	-2.41653	-2.53511	-2.1993	-1.39786	-2.81058	-1.13514	-2.49843	-1.38984	-1.87365	-1.79503	-0.00132309	0.00132309	0.751312	-0.277263	-1.81651	-1.05248	-0.394454	ACBD7						0.35918540226654194
ACE	-1.07951	-0.285445	-0.817227	-0.913059	-0.110014	-1.11312	-1.48389	-1.30896	-0.693911	-0.87787	-0.520105	-1.03016	-0.543248	-0.682149	-0.779284	-1.00813	-0.520022	-0.677763	-0.621933	-0.781577	-0.563622	-0.828365	-0.661574	-2.56865	-0.712106	-0.759932	-0.271084	-0.237706	-0.460378	-1.14929	-0.717836	-1.29333	-1.15762	-2.61725	-3.25034	-0.0580515	-0.012561	0.012561	0.0749802	-0.0966021	-0.120195	0.40977	ACE						-0.00538482
ACE2	-2.95338	-2.77765	-2.72188	-2.87783	-2.70834	-2.62718	-2.82596	-2.18989	-3.39199	-2.99448	-3.16177	-2.31396	-2.79321	-3.04129	-3.12015	-2.41419	-2.83234	-3.10881	-3.51632	-2.97782	-3.21601	-3.37045	-3.01446	-3.64764	-2.77507	-2.97778	-2.89853	-2.5704	-2.58321	-2.65238	-3.12399	-3.19078	-3.24609	-3.21182	-3.15125	-0.125151	0.0537747	0.167266	-0.0537747	-1.08001	-0.879653	-0.894015	ACE2						0.2449708931715542
ACHE	3.9846	4.71449	4.69575	4.70628	5.03971	5.05441	4.01065	4.56206	4.52899	5.15865	4.70683	4.18819	5.00966	4.47192	4.91806	4.4284	4.58357	4.55682	4.74082	4.96723	4.7209	4.53084	4.73684	3.33499	4.2775	4.65096	4.7745	4.79501	4.96431	4.54681	4.68167	4.23628	4.1047	-4.60706	-5.03373	-0.237297	0.0986227	0.0560152	-0.0560152	-0.254629	0.0993709	0.00819924	ACHE						0.0840834
ACIN1	-2.42576	-8.40545	-4.31276	-2.25316	-3.05049	-3.84609	-2.35899	-3.80791	-4.88783	-2.4638	-2.64391	-2.87705	-2.34647	-8.39349	-4.8367	-2.11574	-4.12285	-2.80253	-4.72462	-1.38842	-8.18842	-2.84944	-2.24311	-8.17927	-2.73586	-3.51773	-3.78378	-3.10089	-8.23677	-2.99309	-4.18518	-2.46887	-8.26551	-4.62314	-2.81153	-0.13477	0.0456906	0.769869	-0.0456906	-3.78647	-2.40727	-1.94704	ACIN1						-0.0860561
ACOT12	-3.60597	-3.91324	0.846877	-1.58877	0.771869	1.23108	-3.35863	-4.01614	-0.910194	0.591002	0.327472	-3.55476	1.60031	-1.09392	-3.66642	0.748441	-0.437995	1.47208	-3.69184	1.1905	-3.69621	1.21535	0.219354	0.705261	0.232786	1.22602	2.55991	1.97628	-0.574633	1.78543	-1.50033	1.80095	1.68613	-4.37885	0.0640123	-0.0687212	-4.95127	0.214429	0.0687212	-0.647893	0.41752	1.09586	ACOT12						-1.00681
ACOT13	-1.00954	-0.738124	-0.826401	-1.06808	1.10185	-0.958094	-1.27684	-2.21287	-2.57368	-2.5912	-2.08841	-1.38642	1.67545	-0.817341	-0.210413	-1.59588	-1.26001	-2.71452	-0.154073	-0.84133	-1.11041	-1.41463	-1.38057	-2.89644	-4.00841	-0.633393	-0.20012	-0.93429	-1.26132	-2.32057	-3.43953	-2.45046	-0.786856	-3.53646	-0.789003	0.000216115	0.00724413	-0.0843974	-0.000216115	0.19004	0.511156	0.241306	ACOT13	Q9NPJ3	ACOT13	Matrix	Metabolism > Lipid metabolism	TRUE	0.7554571447632665
ACOX1	-0.970688	-0.416919	-0.529137	-0.547535	-0.338549	-0.691428	-0.055464	-1.21118	-1.04776	0.0216014	-0.718338	-1.17308	-0.472582	-1.56467	-1.26647	-0.784268	-0.375429	-0.566932	-0.261625	-0.260253	-1.12504	-0.204394	-1.4739	-0.401401	0.364629	0.515563	-2.00755	-0.777503	-0.43162	-1.02937	-1.4042	-0.31386	-0.455002	-0.211891	-1.01975	-0.272004	0.290278	0.272004	-0.42754	-0.399553	-0.685039	-0.289531	ACOX1						-0.0845825
ACP1	-0.436017	-0.260785	-0.220511	-0.325131	0.410055	-0.547763	-1.14944	-0.628963	-0.311694	-0.700628	-0.752425	-0.984344	0.235127	-0.220092	0.814281	-1.11941	-0.0698742	-0.634374	0.385352	0.654524	0.0500008	-1.11182	-0.683843	-1.94155	-0.284413	0.038874	-0.469074	-0.148999	-0.944792	-0.74141	-0.855616	-0.565016	-0.157451	-1.71264	-1.40527	-0.274791	-0.0252396	0.0252396	0.332861	-1.16396	-1.22125	-0.879679	ACP1						-0.0188166
ACP3	-2.27464	-1.67641	-2.30718	-2.01193	-2.65809	-0.793159	-2.47571	-2.65999	-2.37606	-1.55506	-1.82988	-2.37093	-2.16614	-1.50357	-1.68766	-2.13314	-1.69051	-1.3715	-1.84401	-1.00729	-1.91152	-2.2386	-1.30295	-2.93318	-1.82559	-0.643134	-2.42309	-1.22881	-2.98621	-2.28404	-2.58866	-1.86333	-2.30026	-2.57173	-3.30551	-0.70713	0.084115	0.0903001	-0.084115	-0.325556	-0.518297	-0.430786	ACP3						-0.242729
ACP5	-1.44893	-0.929703	-0.921788	-0.687539	-0.280521	-1.01784	-1.80706	-0.878273	-0.635253	-0.770437	-0.579064	-1.06703	-0.385012	-0.513598	-0.749522	-0.745516	-1.27828	-1.15128	-0.338473	-0.544668	-1.29104	-1.02723	-0.928032	-1.63465	-1.06169	-1.57683	-1.31675	-0.981058	-0.0394305	-0.919003	-1.25815	-1.10274	-1.19388	-9.89922	-7.75302	-0.000671461	-0.0264294	0.134854	0.000671461	0.0188196	-0.00126569	-0.432038	ACP5						0.0824758
ACP6	-1.53093	-0.451755	-2.09356	-1.3641	-0.538127	-0.107163	-1.34041	-0.0219058	-1.13799	-0.000876228	-0.208578	-1.41395	-0.761732	-0.579881	0.121599	-1.15493	-0.712145	-0.342061	0.154908	-1.11028	-0.471637	-1.06727	-1.25858	-3.47435	-2.13937	-0.822705	-1.5882	0.235529	-0.788871	-1.23053	-0.81608	-1.49626	-3.51128	-11.8769	-10.8299	-0.371963	0.188583	0.189899	-0.188583	-0.46138	-0.0763504	0.163575	ACP6	Q9NPH0	ACP6	IMS	Metabolism > Lipid metabolism > Phospholipid metabolism	TRUE	0.024503961667891136
ACRBP	-0.249205	-1.19079	-1.24223	-0.29126	-1.61166	-0.927518	-0.223176	-0.851093	-1.72647	-0.0864611	-0.781075	0.0148935	-1.39208	-1.04052	-0.126933	-3.10856	-1.37627	-0.305431	-1.21971	-0.336591	-0.274698	-0.239263	-0.893262	-1.97278	-0.772163	-1.11961	-1.20918	-0.535983	-0.510499	-1.41447	-1.72411	-0.735045	-0.778711	-2.20506	-0.381707	-0.200728	0.200728	-0.484319	0.262431	-1.31608	-0.766473	-0.253955	ACRBP						0.16262665833485962
ACRV1	-0.775659	-0.667372	-0.756973	-1.36306	-1.2872	-1.04414	-1.24074	-1.76841	-1.0269	-0.660686	-1.44913	-0.58567	-1.01394	-0.742619	-0.24553	-0.885218	-1.10149	-0.511692	-0.222843	-0.402306	-0.812165	-0.764346	-0.971297	-1.11572	-0.592473	-0.830611	-0.552962	-0.713553	-1.06999	-0.726599	-1.13648	-1.04565	-0.349966	-0.922071	-0.910241	-0.215904	0.296191	0.189076	-0.189076	0.663034	0.666866	0.745883	ACRV1						-0.289614
ACSL1	-1.81191	-3.39075	-2.69586	-7.97962	-7.41683	-2.42729	-7.76207	-2.90326	-7.39157	-6.49822	-1.83332	-1.29173	-3.41083	-7.3084	-7.1626	-3.52596	-3.46568	-7.26859	-3.51653	-7.34159	-3.62784	-7.38876	-6.96483	-7.57488	-3.10181	-3.2592	-7.66993	-2.03868	-2.06312	-1.33759	-6.29978	-1.5429	-3.58011	-4.56193	-3.14141	0.230931	-0.628177	0.379158	-0.230931	0.994954	-0.876415	-2.07113	ACSL1	P33121	ACSL1	MOM	Metabolism > Lipid metabolism > Fatty acid oxidation	TRUE	1.0621135687979941
ACSM1	-2.28151	-2.85181	-2.03922	-1.28856	-2.1407	-1.70748	-2.91869	-7.27663	-1.36334	-1.32372	-7.45659	-2.49333	-1.54771	-2.40689	-0.483974	-2.27105	-2.30617	-1.43332	-1.09436	-0.847605	-1.82742	-2.51081	-3.62611	-3.24711	-1.77978	-4.67833	-3.26827	-0.341928	-1.27713	-7.11892	-3.4389	-2.52993	-0.693946	-2.31742	-0.548786	-0.118204	-0.673287	0.223498	0.118204	0.615173	0.0807874	-0.543147	ACSM1	Q08AH1	ACSM1	Matrix	Metabolism > Lipid metabolism > Fatty acid oxidation	TRUE	-0.0161379
ACSM5	-0.121907	-0.21912	-0.238899	-1.26452	0.00599375	0.848466	-0.104936	-0.218223	-0.628247	0.25705	-6.71709	-0.337477	0.865528	-0.570712	-0.888569	-0.156351	0.243365	1.08156	-1.21572	1.11519	0.52996	-0.269611	-0.0473987	-1.42907	-5.66581	-6.28351	-1.94721	-0.217575	1.1617	-0.0943522	-0.1854	0.596956	0.138127	-1.7705	-1.91238	-1.3937	0.357578	0.270483	-0.270483	0.896961	-0.429091	-0.420685	ACSM5	Q6NUN0	ACSM5	Matrix	Metabolism > Lipid metabolism > Fatty acid oxidation | Metabolism > Detoxification > Xenobiotic metabolism	TRUE	0.11876654365840845
ACTA2	-0.663361	-0.0969673	-1.31675	-0.857658	0.421909	0.486088	-0.449036	-0.130282	1.32229	0.68724	0.541777	0.297809	0.209817	-0.508759	0.923057	-0.0581988	-0.579049	1.18694	0.182081	0.31481	-0.880653	-0.859448	1.54507	-1.49416	0.69393	0.772013	-0.556343	0.156174	1.37338	-0.0434453	-0.0402476	0.504951	1.11448	-3.16986	-3.17843	-0.0611177	0.0611177	0.264466	-0.139454	-0.11762	-0.0783005	0.237614	ACTA2						-0.51281
ACTG2	-2.95103	-2.62098	-2.45747	-2.43458	-2.36254	-1.82889	-2.72657	-2.51582	-2.71954	-3.57399	-2.54775	-2.68734	-2.12029	-1.97767	-1.9663	-1.59834	-1.99052	-1.85797	-2.06725	-1.36065	-2.56212	-2.09969	-1.6341	-1.14256	-1.62834	-1.7775	-2.69884	-2.23751	-2.72114	-1.5248	-1.42048	-1.69209	-1.70081	-1.91276	-2.34177	-0.725095	0.0010188	0.379137	-0.0010188	-0.418282	-0.208001	0.0741938	ACTG2						-0.638932
ACTN2	-2.82082	-2.48557	-2.70877	-3.26476	-2.6107	-3.77223	-3.12268	-2.55245	-3.53286	-2.29772	-3.46933	-2.08508	-1.07577	-2.54206	-2.88615	-3.23313	-3.69081	-3.3883	-2.26295	-2.01916	-4.8732	-3.86747	-1.49998	-3.5337	-2.06071	-2.78522	-1.69988	-2.4391	-2.59741	-2.32847	-3.90686	-2.86533	-1.68089	-5.41883	-2.60314	-0.277675	0.272678	0.172665	-0.172665	1.25626	1.31991	1.40171	ACTN2						-0.30674
ACTN4	0.21037	-1.87246	-1.23482	-6.59257	-0.900502	-2.46909	-0.266505	-6.42311	0.185296	-0.253194	-0.541437	-0.904681	-0.292606	-0.114	-3.1906	-2.13891	0.845128	-1.79408	0.50278	-0.0476528	-1.61931	-6.00171	-0.623587	-0.602869	0.419095	-1.55023	0.00251926	-0.206849	-0.140026	0.651694	-0.0058415	0.298709	0.465142	-0.287358	-1.81095	-0.0217683	0.00508898	1.00093	-0.00508898	-0.157603	-0.0673459	-4.59097	ACTN4						-0.625312
ACTR5	-0.793731	0.594603	-0.891413	0.476008	-0.670964	-0.817273	0.215447	0.422289	-1.18094	-0.535357	0.232139	-0.311891	-0.343188	-0.590231	-0.0558149	-2.72187	-0.534608	0.311778	0.0562682	0.157249	-1.40753	0.400931	-0.404506	-0.289854	-0.723648	0.263157	0.0882545	-0.476726	-0.326598	0.360987	-3.62669	-0.876423	-0.0251899	-2.13598	-0.179161	-0.418806	0.101598	0.584679	-0.101598	1.9587	2.15789	1.31346	ACTR5						0.0742982
ACVRL1	-3.02501	-2.0659	-2.80808	-2.28407	-1.43896	-1.85213	-2.98264	-1.85542	-2.04437	-2.19955	-1.49333	-2.85392	-2.3679	-2.28725	-1.95117	-2.39909	-2.40595	-1.85696	-1.84823	-2.25897	-2.04346	-2.50028	-2.25213	-3.76922	-2.3408	-2.08807	-1.95654	-1.91464	-1.788	-2.68307	-2.35877	-2.37826	-3.02388	-8.09472	-8.53845	-0.408003	0.0233354	0.0968546	-0.0233354	-0.781516	-0.411674	-0.171885	ACVRL1						0.00396825
ACY1	0.669704	-2.50369	-3.49819	-2.94535	-2.78678	-2.68271	-3.43419	-2.4795	-2.86074	-2.48893	-2.27939	-2.71219	-1.64985	-1.48484	-2.51662	-2.94861	-3.54437	-2.93962	-2.95194	-3.07622	-2.84109	-3.62699	-2.61998	-4.20847	-2.82354	-2.19877	-2.88881	-2.69751	-2.25964	-2.17791	-2.35597	-3.02452	-2.62692	-5.55575	-5.48886	-0.0133212	0.317387	-0.00765696	0.00765696	0.0345001	0.197769	0.0738536	ACY1						1.4191315144554537
ACY3	-2.36459	-0.818691	-1.57234	-1.80362	-1.21019	-1.25396	-2.32583	-2.33196	-0.984519	-1.23503	-2.14488	-2.99465	-1.58881	-1.22558	-1.14009	-2.41691	-2.85824	-4.14739	-2.18329	-2.04914	-1.43944	-2.19073	-1.37713	-3.63743	-2.72588	-2.24403	-2.38857	-1.7766	-1.16664	-2.27836	-1.68443	-1.98355	-2.51578	-9.12512	-8.3261	-0.452525	0.207715	0.0577633	-0.0577633	-0.134527	-0.101282	-0.201066	ACY3						0.768809
ACYP1	2.99347	4.17493	3.66397	3.94136	4.82451	4.31589	3.42526	4.5821	4.30546	4.60082	4.6779	3.6644	4.66305	4.16891	4.26555	3.91978	3.54299	4.58177	4.42168	4.43877	4.37752	3.58579	3.05355	2.21232	3.71406	4.92386	4.28975	4.71322	4.7226	3.88019	4.20406	4.60014	4.55506	-4.1319	-4.69975	-0.259406	0.00859025	-0.00859025	0.0218289	0.0278104	-0.0900241	-0.286197	ACYP1						-0.0641208
ADA	-1.61358	0.281381	-0.750372	-0.242778	0.848278	-0.377926	-1.30464	-0.4886	0.123793	-0.159047	0.410237	-0.103781	0.0593	-0.94879	0.826825	-0.803908	0.0806741	-0.592014	0.288895	-0.624507	-0.0169515	0.109323	-0.396932	-2.91105	-0.444122	0.240674	0.283444	-0.0842558	-0.156195	-1.10852	-0.390642	-0.887005	0.103815	-7.1904	-7.51262	-0.212801	0.159488	0.0809352	-0.0809352	-0.579324	-0.313194	-0.173305	ADA						-0.00651098
ADA2	-1.71593	-1.39144	-1.56533	-1.79295	-0.824923	-0.962561	-1.62859	-1.33558	-1.37297	-1.55188	-0.62314	-1.50824	-1.41581	-1.36477	-0.770764	-1.72874	-1.44874	-1.10653	-0.38509	-1.69669	-1.38139	-1.43347	-1.21297	-2.36443	-1.29246	-1.05414	-1.10355	-1.45815	-0.899267	-1.5008	-0.811178	-1.01273	-1.08787	-10.3459	-10.571	-0.0186891	0.0186891	-0.0243951	0.267892	-0.348069	-0.360987	0.290991	ADA2						-0.0873984
ADAM12	-5.23286	0.716888	0.61611	0.961377	0.208661	-0.540291	-0.628437	0.0099852	-0.375293	0.505782	-0.323539	0.756182	0.530158	-0.130368	0.430464	-1.26304	0.294739	-1.81302	-0.181262	-1.50751	-0.609682	0.154272	-1.13075	-6.44124	-0.816165	-6.12557	-1.14397	-0.347046	-0.791983	-0.221442	-0.773822	-0.076689	1.11577	-4.75022	-5.70822	-1.44076	-0.393144	0.835982	0.393144	-0.4959	0.971601	-0.181416	ADAM12						1.025794412935734
ADAM15	-1.73569	-0.0249789	-1.21574	-1.15504	0.392545	-0.446718	-0.965024	-0.481738	-0.732937	-0.0188614	-0.333215	-1.42253	-0.0170954	-0.487458	0.368044	-1.01428	-0.77651	-0.465901	-0.818675	-0.65505	0.228341	-0.511626	-0.835703	-1.97695	-1.02822	-0.209278	-0.383386	0.307132	-0.00963207	-0.921293	0.0983528	-0.702304	-1.24882	-5.71008	-7.40002	-0.0582082	0.0582082	0.221808	-0.171644	-0.355777	-0.119055	-0.0214168	ADAM15						0.050746831054426865
ADAM22	3.07122	3.57377	3.32852	3.26154	3.18512	3.47067	2.98282	3.9987	3.39137	3.49454	3.64789	2.99308	3.4898	3.48755	3.78315	3.50667	3.58946	3.00449	3.45553	3.48861	3.23748	3.4065	3.04601	1.85433	3.00115	3.26683	3.50558	3.22103	3.40256	3.17804	3.10342	3.00344	3.06835	-8.5262	-9.47918	-0.267426	0.22694	0.263926	-0.22694	-1.10078	-0.811402	-0.00696146	ADAM22						0.026309970203304445
ADAM23	-0.948878	-0.214551	-0.789544	-0.494413	-0.166672	-0.463051	-1.14451	-0.500826	-0.305597	-0.212903	-0.455716	-0.425985	-0.766687	-0.414667	-0.122451	-0.501041	-0.165295	-0.553897	-0.35182	-0.436924	-0.49886	-0.575132	-0.761548	-2.2204	-0.653009	-0.541133	-0.358893	0.00614813	-0.404512	-0.689569	-0.730365	-0.620352	-1.15891	-8.2676	-10.1592	-0.190499	0.143908	0.229087	-0.143908	-0.623305	-0.141702	0.111053	ADAM23						0.0057541
ADAM8	-3.92891	-2.5257	-3.22992	-2.90177	-2.42918	-2.80649	-3.72033	-2.1761	-2.64543	-2.32519	-2.36051	-2.65737	-3.08933	-3.18915	-2.61905	-2.71531	-2.84794	-2.15641	-2.44106	-3.3759	-3.04862	-4.74602	-2.41071	-4.10566	-2.59813	-1.00326	-3.10718	-2.88523	-2.16103	-2.79581	-3.3383	-1.71069	-2.06278	-7.17633	-5.38764	-0.182574	0.285934	-0.127639	0.127639	0.18446	0.348047	0.374764	ADAM8						-0.385686
ADAM9	-0.815204	-0.157748	-0.342562	-0.0739161	0.0207208	-0.589732	-0.929847	0.0163918	-0.132907	0.0905777	-0.265768	-0.14455	-0.077139	-0.836002	-0.368477	-0.415757	-1.62156	0.173711	-0.397441	-1.36814	-0.392107	-0.278015	-0.814273	-2.33014	-0.383219	-0.166627	-0.633819	0.0608543	-0.0320567	-0.361949	-0.893404	-0.0317193	-0.759223	-2.74777	-3.65012	-0.337128	0.459156	-0.199133	0.199133	0.210372	-0.582913	0.456264	ADAM9						0.2115086329701904
ADAMTS1	1.08091	1.81417	1.79844	1.84528	2.59632	2.08759	0.970012	2.27811	2.00072	2.12033	2.41965	1.72348	2.023	1.54921	2.32156	1.67453	1.76757	1.94333	2.11297	1.80037	1.88509	1.46062	1.53245	0.529295	1.56396	2.25709	2.19133	2.25347	1.62618	0.994843	0.935262	0.831423	1.16329	-2.61762	-3.93135	-0.400089	0.0927495	0.205398	-0.0927495	-0.835031	0.0223508	0.11146	ADAMTS1						0.049772940699462954
ADAMTS13	-5.015	-5.46937	-5.53962	-5.33548	-5.75728	-5.22694	-6.25282	-5.51943	-5.87134	-4.84317	-6.18392	-5.61795	-4.99703	-6.01034	-4.90985	-5.10996	-6.0567	-5.25893	-5.35773	-5.87747	-4.88381	-6.06806	-5.07825	-6.79257	-6.16225	-4.64809	-6.27193	-5.4367	-5.03541	-5.10018	-5.50159	-5.8253	-5.08212	-8.13157	-7.8008	-0.0284395	-0.104387	0.0284395	0.089217	-0.0613585	-0.0961679	-0.137614	ADAMTS13						0.028463809200064284
ADAMTS15	-1.97444	0.653039	0.562221	0.625006	0.608179	-0.985765	-0.188761	0.838675	-0.67682	0.893407	-0.0111204	0.503245	0.829157	0.58972	1.3358	-1.77792	-2.36297	-1.51452	-1.45811	-1.42811	-2.06875	-2.41556	-1.16724	-3.25342	-1.70823	-0.730964	-2.02832	1.03367	0.980855	0.672731	0.324603	0.439198	0.309884	-5.30577	-4.95208	-0.138981	0.158285	0.0624821	-0.0624821	1.19427	1.67088	1.86047	ADAMTS15						1.844245595017264
ADAMTS4	2.82509	3.43332	3.37732	3.71398	4.84296	3.18907	2.95199	3.7797	4.02717	4.28803	4.09867	3.6454	3.77105	2.80611	4.40493	3.10752	3.60042	3.57052	3.90339	4.21303	3.40882	3.1164	3.72287	1.5744	3.5076	4.27748	3.41121	4.27628	4.04787	3.58736	4.62335	3.85792	2.23754	-6.12689	-1.44104	-0.206304	1.01695	-0.290522	0.206304	0.0603105	0.216414	0.717543	ADAMTS4						0.0598555
ADAMTS8	1.07197	2.36661	1.82011	2.49738	2.70367	1.84706	1.08074	1.65134	2.24414	2.49153	2.11631	0.720482	1.75237	1.88135	2.32769	1.34296	2.04669	2.03253	1.96713	2.17235	1.70527	1.95043	1.96983	-0.142275	1.79087	2.66918	1.85161	2.37113	2.46583	1.63856	1.7107	0.92383	1.0461	-6.88608	-7.61507	0.0148009	0.283949	-0.0148009	-0.0646565	-0.383148	0.0515979	-0.356909	ADAMTS8						0.14125751544757684
ADAMTSL2	-1.94619	-1.58368	-1.83225	-1.97543	-1.27307	-1.80324	-2.21077	-2.39713	-1.73342	-1.60692	-1.87559	-2.17609	-2.39494	-2.31279	-1.40923	-2.10111	-2.261	-2.13744	-2.01985	-1.99014	-1.8783	-2.06333	-1.38586	-3.06197	-2.15183	-1.72236	-1.7249	-1.65477	-1.80866	-2.07234	-2.01971	-2.2659	-2.49066	-3.25443	-3.19391	-0.064656	-0.245248	0.064656	0.113953	0.0279121	-0.159825	-0.0895456	ADAMTSL2						0.2189002564916585
ADAMTSL4	-3.75781	-3.66902	-3.02598	-3.6314	-3.71734	-4.04254	-2.77631	-3.43182	-4.41711	-2.70671	-3.93184	-3.86062	-2.8868	-2.72587	-3.09232	-5.31378	-2.78151	-5.17944	-5.11298	-4.29245	-5.07938	-7.13253	-6.09848	-5.54723	-4.39242	-2.9914	-4.10245	-3.19276	-2.64532	-3.67215	-3.78046	-3.7914	-3.662	-5.73604	-4.28848	-0.199486	0.231203	0.199486	-0.239104	-0.275262	0.210897	0.254298	ADAMTSL4						0.9107712482733008
ADAMTSL5	0.792412	0.902958	0.849234	0.791725	1.16568	0.755644	1.4309	1.37607	1.12735	1.67414	1.08403	1.06094	1.07764	0.235608	1.42607	0.594654	0.249004	0.737106	1.17153	0.907669	0.655688	0.53486	0.767854	-0.108283	0.822111	1.27418	0.98804	0.927603	0.970599	1.09131	1.11266	0.998283	0.635927	-4.74925	-9.76028	-0.343181	0.324763	-0.177161	0.177161	0.243284	-0.296578	0.308476	ADAMTSL5						0.21555295277506475
ADCY3	0.986319	0.398939	1.02308	0.532725	0.441755	1.6428	1.41921	0.948123	1.72588	1.76511	-0.0864008	-0.590506	-0.689281	0.393628	0.160334	0.763463	-0.430668	1.09497	-0.81778	-0.304674	0.853013	-0.0789139	0.226681	-1.76719	-0.847349	0.841876	0.352659	-0.021389	0.129502	0.584998	0.569282	0.328499	-0.568033	-2.87403	-2.33805	-0.0393945	0.0393945	0.260729	-4.71787	-3.0906	0.132564	-4.09975	ADCY3						0.7921120471030819
ADCY5	-3.72909	-1.49205	-1.38728	-1.01887	-1.07372	-0.85251	-1.13598	-4.26479	-3.33817	-0.783182	-0.926895	-1.83658	-0.874287	-1.85447	-0.915074	-0.804365	-2.05862	-0.404877	-0.579747	-0.447196	-2.54631	-0.0469386	-3.48873	-0.361718	-3.01587	-1.54096	-1.66524	-0.76037	-2.36518	-1.31859	-2.40106	-2.39256	-0.686968	-1.61121	-0.528595	0.020227	0.0880921	-0.0447099	-0.020227	-0.94094	-2.0561	-0.358467	ADCY5						-0.26776
ADCYAP1R1	0.0406183	-0.941806	-0.356102	0.213634	-0.801125	-0.208347	-1.97891	0.5776	-0.638365	-0.437277	-0.15072	-1.29729	-0.495569	-0.305672	-0.340449	-1.7627	-0.352477	-0.456084	-0.193462	-1.04781	0.129241	-1.4031	-0.51351	-2.14865	-0.449575	-0.91098	-0.62538	0.379087	-1.5629	-0.468243	-0.775703	-0.236846	-0.888745	-2.12059	-1.92659	-0.352201	0.445795	-0.574668	0.352201	0.0486889	0.396744	-0.311432	ADCYAP1R1						0.24929661177927448
ADD1	-2.95135	0.174324	-3.53365	-1.23375	-1.21028	-1.08713	-4.12359	-1.07637	-1.3254	-2.2221	-1.4127	-0.706281	1.22562	-3.9783	0.0317313	-2.64464	-2.15755	-2.05574	-1.68589	-2.63781	-0.713388	-2.32256	-1.24811	-5.68949	-2.44095	1.37529	-2.61382	-1.26913	0.0795705	-1.76611	-1.06294	-1.48717	2.62097	-2.72274	-7.57331	-0.0176756	0.0176756	-0.337411	0.208609	-0.752184	-0.952583	0.145777	ADD1						-0.176451
ADD2	-1.02123	-0.439926	-1.22988	-0.752265	-0.523224	-0.805354	-0.947202	-0.637895	-0.813832	-0.529952	-0.466863	-0.739193	0.294848	-0.36895	-0.677077	-0.82386	-0.872282	-0.439864	-0.670581	-0.739327	-0.667826	-0.734309	-0.8717	-0.680605	-1.1794	0.739993	-0.646325	-0.666647	-0.458802	-0.816228	-0.40339	-0.583359	1.25703	-0.965314	-0.916454	-0.38086	0.281576	-0.203972	0.203972	-0.599934	-0.226179	-0.590123	ADD2						-0.249676
ADGB	-5.7597	-6.06697	-6.06174	-6.06443	-5.84129	-5.50761	-2.34244	-6.16987	-5.87128	-6.14769	-6.34982	-1.70849	-1.67541	-6.05501	-5.82015	-1.27976	-2.4218	-6.10791	-5.84557	-5.87012	-1.52801	-1.62644	-5.51934	-4.84079	-1.2205	-5.57157	-1.57655	-5.84987	-5.89829	-6.01216	-5.65406	-5.7451	-5.92703	-6.53258	-5.99661	-4.34275	1.03209	0.0728539	-0.0728539	-5.97155	-4.82367	-5.75831	ADGB						-2.07111
ADGRA2	-1.59326	-1.01016	-0.382489	-0.397564	-2.94494	0.641129	0.239039	-2.31658	-0.636127	-0.119635	-0.401382	-1.94541	-0.199101	-4.43876	-0.456675	-1.53227	-1.13898	-1.94147	-0.0143166	0.157934	-2.87113	-1.37277	-0.688084	-0.186409	-0.134777	-0.553228	-0.378617	-0.286097	-0.613668	-0.516771	-0.616354	-0.0782278	-0.0201104	-0.49488	0.134206	0.2072	-0.2072	-0.819299	0.302097	-1.6391	-0.246602	0.605168	ADGRA2						0.24627274288701595
ADGRB1	6.92642	8.26787	7.7588	8.11788	7.9949	8.23855	6.75193	8.13434	8.02731	8.30866	8.25622	7.14077	7.98223	7.99075	8.46734	6.90556	7.61932	7.12983	7.56495	7.87154	7.49277	7.58258	7.25172	2.33803	7.22234	7.32861	7.71815	8.31356	8.01105	7.59489	7.7967	7.40268	6.90105	-3.96206	-4.22721	-0.210983	0.120995	0.175106	-0.120995	-0.618958	-0.120723	-0.0788902	ADGRB1						0.4972593986471166
ADGRB3	2.07844	3.42886	2.87574	3.02469	3.38524	3.34118	2.36828	3.32995	3.29054	3.51883	3.56216	2.67573	3.20552	3.01895	3.75957	2.41037	3.34956	2.62403	3.17876	3.14905	2.93706	3.00062	3.02316	0.77612	2.66838	3.39356	3.17876	3.82712	3.43437	2.86924	2.49597	2.48812	2.34066	-8.07833	-7.31345	-0.324495	0.105632	0.105109	-0.105109	-0.564524	-0.243077	-0.184081	ADGRB3						0.0823418
ADGRD1	-2.30961	-1.16143	-1.41683	-3.25145	-1.17464	-0.788019	-2.3895	-0.110715	-2.04547	-0.454108	0.491242	-1.4378	-1.85342	-0.668242	-1.53356	-1.30135	-2.26829	-0.901023	-1.88158	-1.88479	-2.38513	-2.17488	-2.02364	-4.8176	-2.79144	-0.464014	-1.78626	-1.15446	-1.41227	-2.14912	-1.77775	-2.11298	-2.00554	-8.39469	-8.67716	-0.0402394	0.410149	-0.0132496	0.0132496	-0.235683	0.031873	-0.222233	ADGRD1						0.17929229795202906
ADGRE1	-6.22863	-6.76745	-7.24631	-8.19581	-7.83814	-6.77728	-9.29765	-5.98071	-8.07848	-7.64854	-6.37707	-7.44376	-6.74707	-7.54711	-6.85272	-6.52769	-6.95889	-6.54947	-11.4968	-6.67628	-8.01575	-7.12405	-7.57542	-7.48812	-7.32879	-7.18259	-8.48628	-8.46968	-7.46305	-10.9629	-6.45734	-6.87037	-9.95272	-8.32079	-7.96182	-0.436502	0.109714	0.0788355	-0.0788355	-3.27577	-2.78275	-2.77164	ADGRE1						0.0755517
ADGRE2	-3.21137	-1.07345	-1.61044	-1.31769	-0.524583	-1.06999	-1.80618	-1.12393	-0.253222	-0.89115	-0.551696	-1.55126	-1.28171	-1.04356	-1.31848	-1.23223	-1.32405	-0.896968	-1.15931	-1.20666	-1.08495	-0.980539	-1.37884	-3.15509	-1.45847	-0.13286	-0.75935	-0.903434	-0.760406	-1.82972	-1.20549	-1.77975	-2.1643	-5.9003	-6.92643	-0.213095	0.349187	-0.131442	0.131442	-0.449807	0.0114036	-0.428962	ADGRE2						-0.234383
ADGRE3	-5.26113	-3.67915	-3.8816	-4.79313	-6.15792	-3.71373	-6.76944	-4.47452	-4.46538	-4.7984	-3.1119	-3.39431	-4.09857	-3.96	-7.83547	-2.36635	-3.63713	-5.09165	-4.14418	-4.4111	-2.82457	-3.3443	-3.08785	-9.08092	-8.38554	-4.59548	-5.41375	-3.15388	-3.4458	-5.37577	-2.97535	-3.95312	-4.60008	-8.32863	-5.22271	-0.0759508	0.0759508	0.635063	-0.103809	-0.722276	-0.573735	0.102583	ADGRE3						-0.662273
ADGRE5	-1.30128	-0.287288	-1.29237	-1.20273	-0.258305	-0.413367	-1.30889	-1.30676	-0.293471	-0.509788	-0.661548	-1.56205	-0.833508	-1.00068	-0.796374	-0.957302	-0.810386	-1.48097	-0.664902	-0.760203	-0.863461	-0.989548	-0.488149	-2.46091	-1.1963	-0.252098	-0.353115	-1.15977	-0.725512	-1.36137	-1.39932	-1.06127	-1.72531	-10.3022	-7.3768	-0.208181	-0.0284215	0.0569191	0.0284215	-0.150899	-0.0804944	-0.163427	ADGRE5						0.0605592
ADGRF2	-1.19245	-7.77545	-2.04263	-2.98337	-1.15326	-4.86473	-7.40601	-1.6234	-3.4945	-2.7419	-2.93468	-7.61509	-1.21005	-7.59002	-3.03191	-7.59069	-3.56294	-4.44251	-1.72971	-2.31186	-2.22631	-7.2312	-2.42285	-4.77595	-2.92523	-1.7235	-1.1497	-2.12245	-7.66092	-7.50732	-2.99171	-1.05573	-4.10687	-1.60548	-1.62699	0.94218	-0.0450011	-6.1807	0.0450011	-0.828429	-5.29953	-1.9692	ADGRF2						0.18118951053406177
ADGRF4	-2.99414	-0.564448	-1.02316	-0.635907	0.847099	-1.32701	0.690602	-1.81934	-0.520757	-0.412504	-0.709791	0.621849	-2.41235	0.995955	0.314642	-0.684123	-0.366734	-0.641911	0.167916	-0.230093	-1.58188	-0.0922058	-1.43185	-0.1056	-4.74035	0.223738	0.654677	-1.58181	0.164951	0.338364	-1.66611	-1.47704	-5.74643	-0.624068	0.469391	0.504596	-0.364147	0.364147	-2.75884	0.11594	-1.32115	-0.407786	ADGRF4						0.0733494
ADGRF5	-1.27502	0.0263129	-1.06788	-0.467253	-0.315911	-0.593527	-0.717595	-0.675452	-1.0314	-0.605263	-0.199137	-0.499806	-0.500784	-0.185925	-0.603011	-0.635727	-1.22096	-0.87567	-0.879583	-1.36736	-0.990845	-1.66649	-1.12432	-1.58362	-0.676456	-0.0768293	-0.820249	-0.138671	-0.243915	-0.559632	-0.847944	-0.490989	-0.878583	-6.04898	-4.43181	-0.132476	0.0508021	-0.0508021	0.341278	-0.488382	-0.262952	-0.660065	ADGRF5						0.35692427759587214
ADGRG1	-0.14842	1.29551	0.959678	0.96033	1.53396	1.20571	0.548867	1.41609	1.81781	1.79096	0.889798	1.20613	0.989525	0.739983	2.25067	0.740353	0.151772	1.10588	0.855474	0.527228	0.367014	0.854439	1.05993	-1.34897	-0.392648	0.00467447	0.395997	1.88303	1.40355	0.767705	0.921972	1.53298	0.670592	-2.12506	-1.92917	-0.391717	0.359164	0.0169532	-0.0169532	-0.360138	0.176694	-0.142928	ADGRG1						0.5020970982398321
ADGRG2	-4.48861	-2.92458	-3.66099	-3.96456	-3.67633	-3.59668	-3.85253	-3.50089	-3.64975	-2.89482	-3.43471	-3.85368	-4.00057	-3.7268	-3.77104	-3.65243	-4.24994	-3.51787	-3.46726	-3.8899	-3.94567	-4.22768	-3.84559	-5.00339	-3.80785	-2.85709	-3.787	-4.15169	-3.29214	-3.79714	-3.90666	-3.71814	-4.05137	-8.1241	-8.10717	-0.171202	0.27627	-0.113879	0.113879	-0.411126	-0.261028	-0.485212	ADGRG2						0.10120609686432838
ADGRG3	-5.20355	-9.79004	-6.14341	-3.61155	-3.83884	-5.47608	-3.48365	-8.81713	-8.39855	-5.33527	-4.58753	-5.12467	-4.41781	-9.31537	-5.26269	-5.0735	-4.85968	-9.27556	-4.57242	-9.34856	-4.75029	-3.84114	-5.16445	-6.25992	-4.75514	-9.26618	-9.6769	-5.63062	-4.63714	-5.32729	-4.98482	-4.91245	-4.54269	-3.86846	-9.84883	-0.556038	0.210058	0.0695566	-0.0695566	-1.02985	-0.962559	-1.17764	ADGRG3						0.8202793198712279
ADGRV1	-1.20329	-1.89997	-6.86805	-1.41202	-6.34109	-2.39337	-2.77944	-4.14945	-2.14591	-0.232653	-1.66831	-1.07512	-6.97895	-0.451297	-0.109582	-1.86525	-1.192	-2.19285	-0.465038	-2.01792	-6.25254	-1.55813	-2.30412	-0.616491	-1.67243	-2.01354	-1.30878	-1.0454	-0.849878	-1.46696	-0.732181	-0.440687	-6.50437	-6.80811	-2.59619	0.249006	-0.437136	-0.0210785	0.0210785	-0.983479	-2.02774	-0.533041	ADGRV1						-0.728158
ADH1B	-1.68453	-1.57662	-8.2303	-4.23853	-3.13755	-3.84518	-3.98736	-3.98161	-4.15699	-4.07075	-4.14588	-3.81797	-3.03151	-2.56643	-4.80243	-2.8688	-3.68428	-4.43047	-4.11952	-3.04906	-4.89547	-3.78218	-2.65937	-3.9432	-8.35999	-0.940756	-2.5105	-3.73696	-4.78701	-3.7998	-4.39702	-3.54823	-1.70187	-5.46247	-4.57647	0.145319	0.487634	-0.295425	-0.145319	-0.0954334	0.645842	-0.061829	ADH1B						0.147652
ADH4	-7.17504	-9.28967	-10.2844	-5.76357	-7.06399	-6.7303	-6.73506	-6.48567	-5.13978	-8.78542	-4.71453	-4.80191	-5.03137	-4.19024	-3.75744	-4.83949	-9.81442	-6.24314	-6.74634	-6.39238	-5.90271	-9.01906	-5.0416	-5.01909	-8.14364	-4.93628	-8.6066	-5.61314	-4.39306	-6.32796	-5.0694	-5.2129	-3.9599	-4.626	-5.63434	0.228044	0.219504	-0.219504	-0.70482	-1.03185	-0.48222	-0.447674	ADH4						-1.03007
ADI1	0.872608	-1.50089	-0.52026	-1.32547	-1.97419	-0.295769	-0.0595663	-0.091877	-1.6733	-0.281138	-0.766935	-0.0970122	-0.384244	0.115133	-0.239971	0.128185	-1.55108	0.174052	-0.0388858	-6.14687	0.389993	-2.10658	-1.3778	-1.73631	-0.295657	-1.11029	-0.642324	-0.259003	-1.10288	-0.587181	-1.78314	-0.196185	-0.552511	-6.68914	-0.289589	-0.699015	0.0440496	-0.0440496	0.350508	-2.01979	-0.813613	-0.238984	ADI1						0.24200870074376613
ADM	2.2578	3.06746	2.71829	2.65045	3.10003	2.75675	2.08633	3.20186	2.48758	3.03146	3.01794	2.44987	2.69825	2.63157	3.21674	2.56591	2.43987	2.75268	2.9139	2.69107	2.74671	2.1129	2.6856	0.329998	2.5488	2.89804	2.56512	3.07584	2.97523	2.65614	2.87186	2.69552	2.29148	-7.60941	-7.75001	-0.259987	0.220649	0.0376978	-0.0376978	1.71653	2.23557	2.21615	ADM						0.1587642744560951
ADRA2A	-0.0645961	-0.777956	-0.706429	-1.32721	-0.506117	-0.44217	-1.18219	-1.13321	-0.383692	-0.225922	-1.45374	-1.71451	-1.01943	-0.957736	-0.149206	-1.20169	-0.811617	-0.553904	-0.214629	0.154087	-0.748394	-1.02508	-0.658423	-0.823411	-0.274947	0.0892781	-0.125803	0.115668	-1.23515	-0.804878	-0.386111	-0.0486866	-0.631472	-0.240323	-0.544466	0.102882	-0.157501	0.136299	-0.102882	0.307453	-0.0771281	-0.16094	ADRA2A						-0.204227
ADRM1	-5.84492	-1.62863	-0.82503	-1.82772	-2.34155	-1.68593	-0.240028	-3.44773	-1.49706	-1.77348	-0.187109	-0.706249	-2.04074	-1.49637	-0.0473869	-2.94994	-5.67694	-1.9452	-0.843325	-0.227418	-5.93516	-1.71166	-4.60456	-1.75608	-0.918698	-0.702589	-1.14719	-0.077107	-5.98351	-1.09738	-5.73928	-1.50838	-5.01225	-0.687065	-0.467116	-0.219272	0.197307	0.264247	-0.197307	-1.4718	-1.73897	-5.84353	ADRM1						0.0970398
ADSL	-3.39315	-1.51547	-3.36812	-3.72433	-2.76415	-2.77537	-3.88864	-3.73496	-2.44724	-3.39201	-2.45849	-2.74872	-2.08375	-3.02902	-2.14003	-3.23996	-3.71471	-3.69117	-3.30993	-3.53945	-2.5504	-3.87769	-2.96422	-4.23567	-4.28052	-2.38918	-3.30873	-2.70094	-2.42518	-3.12137	-3.28843	-2.83623	-1.33979	-4.59558	-4.99217	-0.299411	0.0805667	-0.0039614	0.0039614	-0.268825	0.164277	0.036752	ADSL						0.47147980039556847
AEBP1	5.90196	6.70933	6.68968	6.90324	6.83383	6.02569	6.36831	6.98384	6.69604	7.15431	6.66886	6.50796	6.67658	6.58246	6.62333	5.94024	4.87655	5.92398	5.66539	6.198	5.3412	5.62788	5.9797	3.4074	5.7022	6.29625	5.99913	6.44462	7.28221	6.88524	6.63735	6.36132	6.61823	-2.85693	-2.82064	-0.0226328	0.389514	0.0226328	-0.0352503	0.823164	1.09431	0.939774	AEBP1						0.8118377747875263
AFAP1	-0.114576	0.0132301	-0.302508	-0.266791	-0.570878	0.12906	-0.532362	-0.441678	-0.11567	0.164017	0.175051	-0.41209	0.296376	-0.192253	-0.501854	-0.274643	-0.491324	-0.337053	0.121255	0.217421	-0.00687371	-0.994863	-0.497945	-0.133454	-0.211935	-0.0489743	0.0804151	-0.0871548	-0.361097	-0.0333429	-0.194672	0.00381484	-0.116189	-0.548257	-0.433789	-0.0361651	-0.0251629	0.280277	0.0251629	0.20732	-0.187958	-0.0299141	AFAP1						-0.033328
AFAP1L1	-3.04824	-2.21845	-3.01573	-2.62619	-2.93265	-2.86697	-2.87537	-2.28089	-2.67465	-2.76167	-2.34686	-2.0867	-0.784816	-2.91579	-1.90691	-2.969	-3.33161	-3.16992	-2.60527	-2.5237	-2.62483	-2.62482	-2.7074	-3.54114	-3.05335	-2.65561	-2.16229	-1.96346	-1.70503	-3.0299	-2.89189	-2.36415	-1.87115	-4.2458	-5.53438	-0.21212	0.22052	0.0137971	-0.0137971	-0.220292	-0.0121005	0.501889	AFAP1L1						0.0133006
AFAP1L2	-2.70899	-3.05156	-3.23165	-2.73883	-2.5391	-3.25947	-2.86278	-3.22531	-2.35361	-2.96762	-2.34995	-2.86012	-2.95954	-2.18	-2.49501	-3.38665	-3.51907	-2.99111	-3.47779	-2.49017	-3.74878	-3.73632	-2.40144	-3.70586	-4.11083	-2.64799	-2.52338	-1.92784	-2.78961	-3.04503	-3.16046	-2.29127	-2.5736	-3.73012	-4.05376	0.0656679	0.63546	-0.102712	-0.0656679	-2.20546	-1.64448	-1.67012	AFAP1L2						0.22625016665567768
AFG2A	-2.5648	-0.872074	-0.959951	-1.4101	-0.891505	-2.31271	-0.363267	-5.97497	-4.67638	-4.95279	-6.15492	-0.191667	-5.56798	0.0706307	-0.0706623	-5.66982	-5.39683	-2.91301	-1.06571	0.157668	-1.56758	-0.0779029	-0.932122	0.284851	-4.72604	-4.37667	-0.773963	-0.297419	-5.70339	-0.959277	-2.13723	-2.09076	-2.2727	-0.66526	-2.63178	0.281363	0.220815	-0.220815	-1.91906	-1.25309	-1.92833	-0.278006	AFG2A						-0.0300665
AFM	-1.60603	-0.65471	-1.27761	-1.3509	-1.40426	-1.14497	-1.47094	-1.34699	-1.54699	-0.395469	-0.968263	-1.17386	-1.11414	-1.23776	-0.721674	-1.45198	-1.4479	-0.665796	-1.06195	-0.400399	-1.65777	-1.70328	-0.899559	-1.79736	-1.39176	0.0785164	-1.15428	-1.84772	-0.616936	-0.674716	-0.814667	-1.36373	-1.62259	-2.29583	-1.70194	-0.0747535	0.227931	-0.26597	0.0747535	-0.29648	-0.292376	-0.509126	AFM						-0.226083
AFP	-1.52831	-1.22988	-2.3771	-2.24073	-1.71721	-1.54826	-1.88698	-2.69492	-2.50861	-1.87026	-1.67975	-1.42174	-1.30363	-1.55374	-1.64195	-1.60144	-2.11652	-1.73666	-1.34687	-2.243	-1.32039	-2.19995	-1.68341	-1.84736	-2.17938	-1.47799	-2.10749	-1.68661	-1.72853	-1.49806	-1.95312	-1.7392	-2.30166	-2.55011	-2.14727	-0.0314543	0.0222298	-0.0222298	0.302147	-0.0691069	-0.0320692	-0.228394	AFP						0.0429195
AFTPH	-2.72284	-1.63076	-1.03432	-1.60421	-2.81358	-2.51841	-1.37379	-3.28507	-0.534234	-2.16171	-1.35856	-1.09189	-0.951784	-2.1234	-0.667003	-3.06749	-3.66218	-0.524592	-2.59688	-0.40244	-7.98851	-1.19898	-1.60008	-1.78326	-1.18993	-1.91686	-1.82849	-0.653695	-1.44584	-1.84326	-2.16895	-2.40289	-0.188952	-1.46454	-0.951073	0.23043	0.16695	-0.789763	-0.16695	-2.03809	-0.995643	-0.924043	AFTPH						-0.175149
AGAP3	-0.626771	-0.759549	0.375663	-0.969033	0.121266	-0.897461	-0.931197	-0.384532	-0.965953	-1.44916	-0.171746	-0.606073	0.469816	0.515098	0.338965	0.0211241	-0.249514	-0.0411949	-0.797866	0.112984	-1.79019	-0.486088	0.480158	-2.40451	-0.383138	-1.3426	-1.32448	-0.407474	-1.19161	-2.54227	-0.726058	-0.72407	-0.255423	-0.1131	-2.41623	0.171802	-0.191454	0.223822	-0.171802	1.3971	1.39472	1.10851	AGAP3						0.0452384
AGAP9_AGAP4	-6.88396	-1.06195	-1.16364	-4.60373	-1.08291	-2.93143	-2.3887	-7.29413	-1.90808	-7.27195	-3.22616	-3.37333	-3.71721	-2.53541	-3.03752	-1.77953	-1.04356	-2.10289	-0.992555	-2.40942	-6.9742	-6.92063	-1.43415	-2.57273	-0.687655	0.292853	-2.56956	-2.33028	-0.872805	-2.27844	-6.77832	-1.19693	-0.512134	-1.92893	-7.12087	0.544312	-0.168313	-0.212727	0.168313	2.27923	2.45508	3.09184	AGAP9_AGAP4						-0.493209
AGBL2	-1.58561	-1.15438	-2.26908	-1.37058	-1.22864	-2.28798	-2.53801	-1.44499	-1.69278	-1.64747	-1.20094	-1.1902	-1.48605	-1.70198	-0.731097	-1.87239	-1.31809	-2.00108	-1.59359	-1.30477	-3.09741	-2.18864	-2.50508	-1.12856	-1.36606	-2.27936	-0.960614	-1.73909	-1.04445	-2.35337	-1.48793	-1.18954	-1.1275	-1.40452	-1.44854	0.0340192	-0.331254	0.622457	-0.0340192	-0.0738979	-0.247741	0.164196	AGBL2						1.063386596123153e-05
AGBL3	-4.29906	-4.92826	-10.7304	-5.27364	-5.50993	-4.71682	-4.65744	-5.00562	-5.53992	-6.06144	-4.80901	-4.54424	-5.14611	-6.02321	-4.76087	-4.1071	-4.40238	-5.19159	-5.99065	-6.0152	-4.36883	-4.16122	-3.64882	-4.72807	-3.54519	-4.81394	-5.59311	-6.93355	-5.75957	-4.11094	-4.05591	-3.85915	-4.07211	-5.58651	-4.3254	0.88751	-0.202184	-0.196356	0.196356	-4.24787	-5.03288	-3.48443	AGBL3						-0.553507
AGER	-3.39567	-2.89483	-3.69266	-3.14608	-3.18205	-3.41792	-4.31827	-2.86172	-3.79473	-2.85133	-3.14411	-2.79885	-2.80203	-3.57101	-2.61291	-3.06742	-4.09273	-2.14125	-2.45758	-2.64723	-4.23353	-3.52623	-3.14038	-5.31258	-3.48053	-2.77208	-2.88977	-3.17534	-1.97188	-3.22496	-3.11133	-3.06706	-4.06259	-9.23299	-8.50305	-0.0511803	0.287765	-0.0630019	0.0511803	-0.142981	0.344564	-0.12116	AGER						-0.273325
AGR2	-3.87407	-4.59992	-4.6832	-5.9128	-4.43965	-5.43287	-5.75161	-4.45669	-2.9695	-4.36553	-4.91719	-4.63023	-6.98763	-5.45674	-2.3582	-3.60725	-4.31974	-3.6953	-3.51337	-3.9527	-3.46971	-5.06343	-4.1993	-3.47813	-4.78275	-3.50726	-2.99382	-3.47046	-6.84301	-4.22043	-5.38378	-3.39472	-5.21028	-4.46949	-5.67881	-0.238829	-0.0949046	0.0949046	0.301995	0.550814	1.26039	1.24724	AGR2						-1.015
AGR3	-2.26892	-5.85542	-6.01614	-6.05196	-1.24125	-5.62892	-5.83442	-5.8825	-5.46392	-5.57057	-1.8753	-5.64948	-6.12704	-5.38075	-5.23495	-5.59831	-5.62549	-5.34094	-5.49577	-1.24401	-5.40063	-5.4611	-5.03718	-5.64722	-5.34408	-1.87212	-5.74228	-5.28095	-5.4574	-5.78498	-5.37212	-1.20021	-0.845107	-5.9562	-5.9142	0.848456	1.03441	-1.02865	-0.848456	1.72945	1.88044	-0.243011	AGR3						0.41098910714081316
AGRN	4.36466	5.43603	5.29702	5.32824	5.49638	5.2982	4.71039	5.45888	5.32886	5.43502	5.45641	4.72677	5.27664	5.66787	5.39045	4.7785	5.23124	5.29371	5.38249	5.49091	5.28645	5.06561	5.25908	2.70723	5.18284	5.61451	5.51534	5.37054	5.50087	4.87456	5.24068	4.82089	4.81555	-6.9575	-6.73209	-0.000487401	0.124877	0.000487401	-0.0270692	-0.433164	0.109701	-0.171691	AGRN						-0.0125263
AGRP	-1.39327	0.966202	0.930643	1.04388	1.70633	-0.663757	0.573506	1.90801	-0.619416	1.31195	1.09237	1.07785	1.03495	0.679552	1.79252	-1.55542	-1.56177	-0.234315	-1.22747	-1.01717	-1.36982	-2.00684	-1.02525	-4.6021	-1.09937	-1.45413	-1.58617	1.60681	1.05157	1.03176	1.09894	0.924247	1.13112	-9.97909	-10.517	-0.669514	0.0264392	0.106546	-0.0264392	-0.444293	-0.098271	-0.0272297	AGRP						2.0662062032390174
AGT	-1.37598	-0.537387	-0.569562	-1.01716	-0.771348	-0.862677	-1.54152	-1.05829	-0.671298	-0.999363	-0.355532	-0.806501	-0.678422	-0.581505	-0.68811	-1.14387	-0.902646	-0.677862	-0.631566	-0.953322	-0.843445	-0.442513	-0.631449	-1.39699	-0.908708	-1.03055	1.41798	-0.680277	-0.908166	-1.3161	-0.557069	-1.05615	-1.4164	-5.95548	-12.3187	-0.285831	0.163336	-0.0232882	0.0232882	-0.837755	-0.49899	-0.870228	AGT						-0.46189
AGXT	-1.39279	-4.00479	-4.20152	-3.94797	-4.19847	-3.81422	-4.29784	-3.62348	-3.51636	-3.17692	-3.72332	-3.95911	-3.40337	-0.74845	-3.89483	-3.85388	-3.86515	-3.60564	-2.8101	-3.34001	-3.68559	-3.90334	-4.00732	-4.00046	-3.27338	-3.24769	-4.04976	-3.94587	-3.78202	-2.32783	-4.39103	-4.32528	-4.03494	-3.84631	-3.80609	-0.0246022	0.207052	-0.0915667	0.0246022	-0.657799	-0.45348	-0.526222	AGXT	P21549	AGXT	Matrix	Metabolism > Amino acid metabolism > Serine metabolism | Metabolism > Amino acid metabolism > Glyoxylate metabolism	TRUE	0.3412233195648202
AHCY	-1.70472	-0.979581	-0.813083	-2.62866	-0.686111	-1.064	-1.01071	-0.583755	0.0602936	-0.75307	-0.893045	-0.433176	-0.0979651	-1.53527	-0.671512	-0.228079	0.428089	-0.487181	-1.16624	0.284392	0.106712	-0.0377918	-0.991495	0.164471	-0.0947785	0.608253	-0.978145	-1.28553	-0.833737	-1.04554	-0.932497	-0.667068	-0.199401	-1.95624	-1.91728	-0.0660983	0.524915	0.0660983	-0.289104	0.985254	0.430187	0.25023	AHCY						-1.05911
AHI1	-2.00325	-2.20711	-3.01547	-6.89481	-7.33478	-2.16515	-4.42263	-1.65497	-3.05544	-1.30715	-5.88794	-3.63171	-2.30532	-7.41399	-2.51885	-7.41467	-2.51245	-1.89303	-7.38658	-2.45776	-7.05028	-1.22228	-4.56875	-7.18489	-3.37723	-4.8694	-2.66555	-7.11635	-7.48489	-7.33129	-7.13761	-7.04963	-3.80532	-7.69624	-7.40517	0.127264	-0.127264	0.223704	-1.68953	-4.14426	-1.99422	-3.65567	AHI1						0.0857613
AHNAK	-5.32619	-4.70747	-5.53652	-6.91486	-6.06123	-4.54042	-8.13218	-5.89384	-5.31354	-6.08314	-5.91073	-5.71124	-3.17837	-5.73778	-4.55435	-5.27161	-5.99987	-5.1616	-6.13494	-6.6743	-4.9758	-6.15449	-5.33194	-6.48946	-5.22471	-4.78829	-5.02925	-5.05266	-5.48661	-5.77503	-6.06391	-5.60536	-3.59085	-6.44344	-9.22931	-0.398009	0.0784855	0.0173874	-0.0173874	-0.838026	-0.187961	-0.045801	AHNAK						-0.020892
AHNAK2	-3.2376	-2.01117	-3.14031	-2.88769	-2.37631	-2.48582	-3.17055	-2.33834	-2.79029	-2.0882	-2.56806	-2.6617	-1.13249	-2.14513	-1.66713	-2.51936	-3.01412	-2.93742	-2.14348	-2.88107	-2.77734	-3.45437	-2.73469	-4.09524	-3.94123	-2.46668	-2.7324	-2.02176	-1.91101	-2.77072	-2.20624	-2.15721	-1.49026	-7.10671	-7.64465	-0.271916	0.111854	0.0838295	-0.0838295	0.568096	0.97247	1.12821	AHNAK2						0.18740979652999598
AHSA1	-1.13482	-1.15121	-0.843903	-1.28852	-1.1186	-0.823694	-1.8054	-1.37442	-0.258066	-0.22668	-1.63329	-0.825499	-1.26381	-1.18273	-0.871428	-1.45557	-0.895486	-0.556449	-1.15609	-0.678069	-0.667888	-0.790725	-0.208699	-1.25181	-0.408677	-0.953371	-0.377918	-0.789083	-0.217658	-0.772826	-0.905082	-0.391682	-0.858435	-1.38622	-0.935098	0.019667	-0.019667	-0.179949	0.110222	1.47326	1.884	2.33204	AHSA1						-0.397218
AHSA2P	-1.79466	-1.65941	-1.1437	-2.29733	-1.36724	-1.05979	-1.87853	-2.3004	-2.10418	-2.20127	-2.48036	-2.17088	-2.03884	-2.62048	-2.25787	-1.61523	-1.66416	-1.2684	-2.07847	-1.40912	-3.71087	-1.8688	-2.98172	-3.07369	-1.65634	-1.91465	-1.41886	-2.38887	-2.33601	-3.1626	-3.51499	-1.02106	-3.85507	-3.04559	-1.95942	0.0347887	0.192327	-0.0347887	-0.180497	-0.167788	0.191355	0.0557562	AHSA2P						0.3525939888481887
AHSG	-4.22238	-4.86215	-5.34343	-6.6362	-5.26836	-6.25502	-7.29082	-7.29356	-7.53628	-6.40188	-5.76064	-5.61354	-5.46219	-5.97249	-4.31513	-5.93857	-7.21933	-5.30068	-4.96478	-5.86576	-6.38826	-7.26696	-3.86773	-6.89418	-5.89605	-4.28139	-6.38562	-6.37465	-3.93117	-4.46874	-4.67128	-4.45098	-5.89775	-11.89	-12.1322	0.0674409	-0.15355	-0.0674409	0.274734	-0.706376	-0.675037	-0.32335	AHSG						0.0773269
AHSP	-4.15559	-1.04882	-4.30329	-4.43218	-3.63981	-4.14907	-4.4791	-4.08097	-4.4411	-4.1671	-4.39197	-3.65403	-0.260456	-4.478	-3.26022	-4.11739	-4.1681	-4.72213	-4.01612	-4.25962	-1.54101	-4.54614	-3.23853	-5.18523	-2.94255	-0.392406	-4.07711	-4.21877	-3.07695	-4.50972	-3.53111	-3.89373	-0.876933	-5.25445	-5.35739	0.0303114	-0.233567	-0.0303114	0.343996	-1.04062	-1.07008	-1.14948	AHSP						-0.308385
AIDA	0.142558	-1.78859	-4.75666	-0.400168	-4.2297	1.24527	0.46945	-0.301095	0.380519	-0.989162	-1.03086	-0.582643	-0.0602058	-0.0338068	0.0245252	-0.531475	-0.558659	-0.38102	0.407562	0.430504	-0.819224	-1.61666	-3.7777	-4.38775	-4.0846	0.927926	-4.4828	1.06599	0.261509	-0.825062	-4.11265	-4.11066	-0.223059	-4.69673	-4.65472	-0.376106	1.36806	-0.00269922	0.00269922	1.37118	1.08365	-4.37585	AIDA						0.3922682367871805
AIF1	-2.73967	-1.81837	-4.16496	-1.48929	-1.33057	-0.378565	-2.05724	-1.84545	-0.847204	-3.18333	-2.60908	-8.12022	-2.04319	-3.39206	-0.576414	-2.34113	-8.09624	-2.05679	-0.900427	-3.49236	-2.22752	-2.28799	-1.64994	-2.87004	-1.45727	-1.91965	-1.3182	-1.34231	-0.928145	-2.61187	-0.494142	-2.44856	-1.87528	-2.64559	-1.81509	-1.20124	0.0495566	0.0329591	-0.0329591	-1.19466	-1.95626	-0.63034	AIF1						0.378924
AIF1L	-0.898625	-0.696755	-0.802202	-0.764523	-0.41187	-0.269639	-0.953076	-0.886458	0.187998	-0.370372	-0.586708	-0.992572	-0.553949	-0.695159	0.22546	-0.617668	-0.421036	-0.510499	-0.622587	-0.365848	-0.833142	-0.545922	-0.0176002	-1.35003	-0.460098	-0.393749	-0.430503	-0.987766	0.427664	-0.42655	-0.696348	0.0389589	0.0610205	-1.19034	-0.83834	-0.383266	0.155248	-0.155248	0.215149	-0.922321	-0.94168	-0.355002	AIF1L						-0.147973
AIFM1	-1.6912	-0.997192	-2.02591	-2.44559	-1.28682	-1.34235	-1.83694	-1.88882	-1.18823	-2.56189	-1.96599	-1.63173	-1.85056	-1.0275	-1.34497	-1.24359	-1.55263	-1.89611	-1.42467	-2.81202	-1.72496	-1.29879	-1.13263	-1.48545	-1.41351	-2.56987	-2.2886	-1.00135	-1.55394	-2.38053	-2.35364	-1.81708	-1.69615	-1.86561	-2.83721	-0.542545	0.300721	0.256716	-0.256716	-0.832974	-0.813887	-0.173571	AIFM1	O95831	AIFM1	MIM	Protein import, sorting and homeostasis > Protein import and sorting > MIA40 | OXPHOS > Complex I > CI assembly factors | OXPHOS > OXPHOS assembly factors | Mitochondrial dynamics and surveillance > Apoptosis	TRUE	0.0615491
AJM1	-1.99212	-2.08704	-1.71853	-2.52681	-2.17032	-2.01405	-2.15572	-1.25479	-3.29794	-2.25317	-2.12401	-2.92668	-0.488649	-7.29392	-0.813824	-1.10477	-1.94492	-0.329726	-1.11676	-1.39016	-2.07224	-6.93511	-1.56116	-2.30993	-1.7624	-1.06751	-2.78649	-0.767462	-1.02497	-1.12376	-3.21019	-2.53725	-1.6555	-3.05261	-7.2851	-0.38859	0.38859	0.543614	-0.399867	-1.59792	-7.00344	-1.16214	AJM1						-0.516461
AK1	-2.5883	-0.631152	-0.838469	-2.67451	-1.147	-1.87873	-1.92711	-1.43696	-0.424936	-1.92178	-1.31883	-2.04537	-0.938995	-1.38847	-1.40654	-1.04176	-0.605688	-1.79149	-0.511107	-1.64943	-1.51588	-1.54009	-1.04447	-2.16678	-0.610114	-0.683073	-1.13091	-1.12751	-1.03713	-1.28208	-1.56997	-2.67228	-0.353987	-1.89518	-2.72181	-0.226741	0.332455	-0.0649971	0.0649971	-0.661221	-0.382566	-0.829129	AK1						-0.374567
AK2	-3.18497	-3.54159	-4.12736	-1.26951	-2.4968	-2.37453	-2.10831	-3.51384	-3.61161	-0.985273	-3.97433	-3.68738	-0.174409	-3.6208	-1.58938	-0.771308	-3.67645	-2.16749	-3.57051	-3.55733	-3.41137	-2.59006	-3.55601	-4.4198	-3.72441	-3.25628	-1.97501	-3.35073	-0.784678	-0.336129	-2.74049	0.640891	-4.02642	-5.25246	-5.20544	-0.931957	-0.331294	0.491313	0.331294	-0.545861	-0.204845	0.810707	AK2	P54819	AK2	IMS	Metabolism > Nucleotide metabolism > Nucleotide synthesis and processing	TRUE	0.20969022499126577
AK4	-0.819776	-0.850531	-2.04274	-3.4669	-1.4512	-1.56768	-3.02175	-1.79473	-2.22312	-0.99996	-0.63483	-1.61454	1.29409	-1.27614	-1.63766	-1.25436	-1.94357	-1.14781	-0.936452	-0.722392	-0.982945	-2.19883	-1.23731	-2.19263	-1.27279	-2.61147	-0.563976	-0.575877	-1.75056	-2.52154	-1.5971	-1.70699	-0.153858	-3.25055	-1.56257	0.230323	-0.466871	-0.0750734	0.0750734	-0.238856	-0.833823	0.0979588	AK4	P27144	AK4	Matrix	Metabolism > Nucleotide metabolism > Nucleotide synthesis and processing	TRUE	-0.31986
AK7	-0.303417	-0.28446	-0.890186	-1.72004	-1.92753	-1.25943	-3.12217	-1.69221	-1.15915	0.20829	-0.0407611	-0.826446	-1.98036	-2.07985	-0.844993	-4.1526	-0.0722468	0.0102058	-1.45538	-0.157998	-0.759303	-4.40617	-2.32179	-2.86563	-3.53075	-0.895971	-0.64793	-0.351151	0.0768695	-0.644683	0.0759857	-6.3549	0.345809	-0.272025	-0.675676	0.0889862	0.116718	-0.904804	-0.0889862	-0.604072	-0.909916	0.609167	AK7						0.024100637626081667
AKAP11	-3.89686	-3.66309	-3.66816	-3.33899	-2.84574	-3.24852	-3.44869	-2.79756	-2.5057	-3.79125	-3.12877	-3.68768	-3.89864	-2.83399	-2.94837	-3.6223	-3.05512	-3.30943	-2.52685	-2.92053	-3.62944	-3.66567	-2.87561	-3.44277	-3.97441	-3.48107	-3.97109	-2.94394	-3.98389	-3.88894	-3.57669	-4.02216	-3.8175	-3.46774	-4.72798	0.284736	0.0973054	-0.205331	-0.0973054	-1.35523	-1.62087	-1.67711	AKAP11						-0.101282
AKAP12	-2.22805	-1.30927	-2.04184	-1.96674	-0.829706	-1.70886	-2.01596	-1.49671	-1.6715	-1.36565	-1.54178	-1.53966	-0.941065	-1.68137	-1.12521	-2.05924	-2.15742	-1.20253	-1.77244	-1.55585	-2.4362	-2.64202	-1.81602	-2.79538	-2.13687	-0.134817	-1.49641	-1.50943	-1.15839	-1.6291	-2.04878	-1.55438	-1.52943	-3.92497	-4.4695	-0.593081	0.216043	-0.216043	0.258963	-0.148332	0.194942	0.0528061	AKAP12						0.010702149164832146
AKAP13	-3.53343	-1.6869	-2.42948	-2.48766	-1.67016	-6.0183	-6.02306	-2.48416	-3.38197	-6.65839	-2.53859	-2.9968	-3.46622	-2.94121	-2.66788	-6.96038	-7.68738	-3.20357	-1.89684	-2.01158	-7.9456	-2.84763	-3.91456	-1.98225	-3.43164	-3.85987	-3.6722	-1.7557	-2.18659	-3.78589	-4.16476	-5.84075	-3.32225	-8.62824	-3.69995	0.0913294	0.102374	-0.0913294	-0.351109	-0.489777	-0.0184647	0.106036	AKAP13						0.5002297778875259
AKAP14	0.192122	-1.00149	-2.58122	-1.58391	0.838006	-1.90156	-1.09896	-0.625217	-5.85019	-2.03914	-1.52138	-5.68741	-0.456387	-0.824467	-0.589611	-1.93674	-1.17832	0.198578	-5.82448	-5.84904	-5.82885	-0.821082	0.691572	-2.49777	-4.89986	-0.380557	0.560018	0.258678	0.661957	-2.82115	-0.109412	-1.47608	-5.90594	-1.65352	-1.16817	0.0371251	-2.6297	0.536004	-0.0371251	-0.906067	-0.848391	0.510706	AKAP14						0.2907012974868434
AKAP2	-2.09029	-1.57082	-2.51041	-2.10868	-1.6545	-1.11986	-1.64689	-1.64006	-1.23961	-0.979985	-1.46684	-1.23674	-0.71094	-2.18415	-1.11269	-1.82665	-2.11856	-1.50043	-1.80445	-1.71504	-1.92862	-2.85795	-1.20374	-2.46529	-1.44864	-1.04476	-1.82405	-1.22086	-0.51021	-1.40113	-2.30383	-1.45485	-0.742807	-3.05469	-3.19637	-0.185731	-0.00972791	0.254496	0.00972791	-0.346244	0.00860818	0.255507	AKAP2						-0.0189899
AKAP5	-0.370621	0.306679	-0.136821	-0.314804	1.09669	-1.54481	-1.00362	-1.08396	-0.73152	-0.616356	0.23459	-1.29516	0.416696	-0.694586	0.109128	-0.855727	-0.412942	-1.3718	-1.18718	-0.489857	-0.0242181	-0.561329	-1.09727	0.352681	-1.07978	-0.679109	-0.26516	0.45316	-0.991047	-0.0269275	-2.02228	-1.44887	0.0119366	-0.3544	-1.57614	0.0842829	0.504698	-0.0842829	-0.404885	-0.917893	0.142387	-0.234232	AKAP5						0.4911354285250562
AKAP7	-1.44294	-1.81993	-0.814693	-1.13575	-1.32172	-2.13741	-1.48058	-1.39121	-2.50108	-1.48204	-1.68417	-1.3123	-1.06552	-1.86626	-1.90939	-1.56164	-2.61057	-2.58834	-1.39875	-0.941435	-3.67614	-1.69973	-4.34554	-2.22958	-1.02833	-2.14984	-1.54714	-1.40305	-1.58153	-2.80861	-1.14636	-2.3749	-1.06207	-1.33642	-1.45358	0.62662	-0.155046	-0.554856	0.155046	-1.84355	-2.25756	-0.434762	AKAP7						0.4777241570003156
AKAP8	-2.63079	-2.87917	-3.28898	-2.47609	-2.55588	-1.86563	-2.2405	-2.60355	-6.0054	-2.9033	-3.29808	-3.38319	-1.58957	-2.05163	-2.61799	-2.94573	-1.96032	-1.58097	-1.85868	-3.57129	-3.5511	-2.458	-2.72746	-3.16756	-2.98468	-3.14498	-1.90135	-2.51151	-3.20459	-2.51402	-3.11011	-2.27041	-1.76103	-2.69402	-3.64531	-0.0630962	0.111932	-0.200416	0.0630962	-0.153805	-0.109802	-0.319544	AKAP8						0.000302104
AKNAD1	-2.95373	-2.249	-1.61572	-3.72732	-2.53317	-2.58438	-2.4957	-2.42292	-1.67215	-2.78906	-6.00068	-2.60494	-1.58	-1.87054	-1.92452	-2.62416	-1.47342	-2.26245	-1.79915	-0.733807	-0.726039	-3.02752	-1.56477	-2.44041	-0.557429	-2.14017	-2.43184	-0.686214	-2.9472	-1.76643	-1.82508	-3.25848	-1.63392	-1.76482	-5.45462	-0.0907544	-0.69344	0.348467	0.0907544	-2.02797	-1.90622	-1.45954	AKNAD1						-0.876913
AKR1A1	0.20351	0.218166	-1.53463	-0.766802	0.312602	-0.782557	-0.265359	-0.191058	-0.127849	0.0733185	-0.822708	-0.62499	-0.799665	-0.275507	-0.171049	-0.380677	0.778661	-0.113672	-1.88236	-0.163686	-0.322826	-0.802127	0.277862	-0.974872	-0.726407	0.713571	-6.52921	0.655867	0.255606	0.0568475	-0.283674	-0.217984	-0.680025	-0.923011	-0.0178007	-0.0587253	0.0587253	-1.22448	0.343512	0.860419	-1.86046	-1.6748	AKR1A1						0.028532786325599798
AKR1B1	-1.45688	-0.424987	-1.72431	-0.426136	0.243221	-0.900994	-2.07986	0.269396	-0.64906	0.0407599	-0.0408851	-0.138725	-0.262424	0.338189	-0.283355	-0.355809	-1.1732	-0.0250655	0.045895	-1.67708	-0.765217	-0.706544	-0.757524	-1.49533	-0.239711	-0.127189	0.552578	-0.0384532	0.766157	-0.173652	0.29167	-0.687726	0.128251	-1.83128	-2.9626	-0.192668	0.330548	-0.000717984	0.000717984	5.75991	5.74794	5.68668	AKR1B1						-0.341198
AKR1B10	-2.52883	-2.9454	1.28619	1.10598	-2.57916	-2.7189	-2.92441	-1.38752	-2.5539	-1.66055	-2.55024	-2.73946	-3.21702	-2.47073	-2.32494	-2.68829	-2.71548	-2.43092	-2.58576	1.19652	-2.49061	-2.55109	-2.12716	-2.73721	-2.43406	-2.42154	1.07463	-2.37094	-2.54738	0.294962	2.34525	2.49408	-2.74245	-3.04619	-3.00419	-2.15301	3.9532	2.06233	-2.06233	2.59	1.36222	3.48414	AKR1B10	O60218	AKR1B10	unknown	Metabolism > Vitamin metabolism > Vitamin A metabolism | Metabolism > Detoxification > Xenobiotic metabolism	TRUE	0.5737543290785507
AKR1C4	-2.28087	-2.91983	-3.14195	-3.0009	-2.87176	-1.87741	-2.68938	-4.20995	-3.02583	-2.54752	-3.06524	-4.65499	-3.20656	-2.8403	-2.40859	-4.85536	-2.83192	-2.43572	-3.47272	-2.06331	-2.02764	-1.76175	-2.49672	-4.90428	-2.6536	-2.57153	-2.54616	-1.83229	-2.32541	-2.95862	-2.25331	-2.21216	-2.87557	-2.77269	-2.82211	0.264977	-0.0370172	0.0370172	-1.01676	-2.26637	-1.84169	-2.89238	AKR1C4						0.011826
AKR7L	-1.93025	-5.51675	-5.67747	-5.71329	-5.1505	-5.29025	-0.910786	-5.54383	-5.12525	-1.90997	-1.12159	-5.3108	-5.78836	-5.04207	-4.89628	-5.25963	-5.28682	-5.00226	-5.1571	-1.26791	-5.06196	-5.12243	-4.6985	-5.30855	-1.42044	-4.99288	-5.4036	-4.94228	-5.11873	-5.44631	-5.03345	-5.03146	-2.14386	-5.61753	-0.820641	0.0442194	0.236065	-0.0442194	-0.883479	-0.407605	-1.59615	-0.974727	AKR7L						0.5317370403296109
AKT1S1	-2.73634	-1.19605	-2.15425	-1.72068	-1.58422	-2.08345	-2.41014	-2.20698	-2.58038	-1.59317	-1.76478	-2.22461	-0.522121	-2.28292	-1.14312	-2.55339	-2.6837	-2.52621	-2.12901	-1.69189	-1.73326	-2.02541	-1.73929	-2.65922	-2.15322	-1.62124	-1.6734	-1.18806	-1.57512	-1.93135	-1.94597	-1.35711	-0.471635	-2.76181	-3.2826	-0.270646	-0.0690589	0.0941313	0.0690589	-0.220824	-0.360255	0.297284	AKT1S1						0.14362413378128333
AKT2	-2.3391	0.626204	-2.2815	1.25443	0.349067	-0.943708	-0.525484	-1.66797	1.55619	-1.46134	-0.543508	-0.256553	1.40842	-1.18998	1.25649	-2.92544	0.491345	1.34134	0.27535	-0.126505	-0.980548	-1.15924	2.09721	-0.252004	0.928804	-2.41042	1.19278	0.495133	-1.35385	0.509735	0.275299	-0.0982075	0.519885	-3.4066	-4.35958	0.209829	-0.746617	1.33816	-0.209829	1.858	0.930525	1.76349	AKT2						-0.509742
AKT3	1.79563	1.05713	1.89641	1.78115	0.316455	2.56374	-3.72923	1.64896	-3.35873	-3.46537	1.73239	0.777645	0.733042	-2.27555	1.32967	-3.49311	-3.5203	-3.23574	-3.39058	-3.30874	1.87449	-3.35591	0.389946	1.10183	-3.23889	-3.22636	0.684845	2.07217	0.647793	-2.09482	0.540423	-3.26494	0.976293	-3.85101	0.0978817	-0.387948	0.387948	-4.26007	0.744552	1.71647	-3.53007	-3.53013	AKT3						1.8446737461660154
ALAS1	-1.67427	-0.372124	-1.97631	-5.2644	-1.2599	-0.350025	-0.562584	-3.36983	-1.37081	-0.955341	-1.07405	-3.58654	-3.2624	-2.34808	-3.31968	-1.89476	-0.451844	-1.55299	-2.09134	-0.803303	-2.46494	-1.21497	-2.32699	-2.71883	-2.21402	-1.56208	-2.26194	-0.623575	-2.4544	-1.62716	-4.85403	-0.518799	-3.42656	-0.951194	-2.10911	-0.161001	0.026717	-0.026717	0.0504152	-0.105427	-0.0463619	-0.583237	ALAS1	P13196	ALAS1	Matrix	Metabolism > Metals and cofactors > Heme synthesis and processing	TRUE	0.5220438487944795
ALCAM	1.0747	2.32244	1.57349	1.72606	2.48398	2.01542	1.15151	1.26495	2.04799	2.22181	2.16405	1.28103	1.90173	1.95386	2.39721	1.6361	1.78198	1.92488	2.13907	1.74676	1.95122	2.08951	2.06338	-0.245557	1.50109	2.01424	2.18869	2.44988	2.08293	1.52848	1.69302	1.25882	0.790046	-9.83013	-9.99441	-0.0214614	-0.250282	0.0214614	0.0272111	0.0500138	-0.0895097	-0.152227	ALCAM						0.020392846088358937
ALDH1A1	-0.346205	-0.127298	-0.0902947	-0.605657	0.250522	0.133151	-1.20991	-1.06737	-0.504385	-0.268248	-0.294908	-1.02032	0.535272	-0.472566	0.186768	-0.811512	-1.65956	-0.695933	-0.575607	-0.352503	-0.663013	-0.8081	-0.319623	-2.48995	-1.74114	-0.524271	-0.400401	-0.460392	-0.535289	-0.802318	-0.632635	-0.816313	-0.0203109	-3.12072	-3.36915	-0.170489	-0.119596	0.170918	0.119596	-0.659485	-0.212451	-0.84946	ALDH1A1						0.5818198124037206
ALDH1A3	-1.67408	-0.287456	-0.0863036	0.181653	-1.93624	-1.92449	-0.156653	-0.923781	-1.87312	0.644883	0.648338	-0.710337	-5.76472	-1.19887	-0.121554	-4.2816	-0.506105	-0.22711	-5.84741	-2.70204	-1.26682	-0.0702868	-0.16363	-0.0612691	0.805134	-0.403486	-0.761252	0.0309295	-1.14524	-0.232641	-0.955463	-1.16198	-0.799589	-0.979839	-0.298011	-0.0564093	-0.273338	0.362225	0.0564093	0.274537	0.729073	-0.672688	ALDH1A3						-0.0279328
ALDH1L1	-6.55582	-6.4242	-7.82615	-7.65196	-6.91981	-6.36931	-5.99298	-6.43547	-6.25236	-5.8507	-6.55033	-5.42661	-4.9011	-6.05757	-5.91829	-6.56773	-8.29473	-7.93645	-5.39207	-6.07063	-7.67847	-9.7624	-4.75202	-6.80683	-5.68535	-8.05218	-6.55639	-5.53793	-7.23206	-5.25573	-8.7721	-7.03306	-6.85745	-5.83187	-7.33038	0.0694016	-0.154505	0.00396527	-0.00396527	-4.69727	-3.42164	-3.20707	ALDH1L1	O75891	ALDH1L1	Matrix	Metabolism > Vitamin metabolism > Folate and 1-C metabolism	TRUE	-0.294942
ALDH2	-2.01925	-1.60853	-1.64587	-2.89284	-2.02768	-2.00851	-3.76021	-2.31774	-2.57421	-2.08136	-2.45631	-1.23076	-1.14824	-2.42471	-1.58593	-2.13781	-1.55752	-1.83753	-2.17802	-2.01546	-1.94226	-1.95656	-2.08689	-1.62875	-2.86535	-1.91723	-1.88275	-1.95824	-1.7306	-2.40307	-3.73704	-1.60113	-1.67382	-2.034	-1.39955	-0.029341	-0.0303311	0.476314	0.029341	1.79092	1.31051	1.22125	ALDH2	P05091	ALDH2	Matrix	Metabolism > Detoxification > Xenobiotic metabolism	TRUE	-0.163386
ALDH3A1	-1.15663	-0.270855	-0.37733	-1.02842	-1.29493	-1.45506	-1.28282	-0.489123	-1.53702	-1.19801	-0.359832	0.0670323	-1.18146	-0.853336	-0.160543	-0.940275	-1.294	-1.27689	-1.68258	-0.979417	-0.43457	-1.38819	-0.632641	-0.76492	-2.06954	-0.885201	-0.71656	-0.929218	-1.27247	0.0571536	-0.648497	-0.305345	0.551496	-2.56975	-1.81735	-0.11922	0.131943	0.0365095	-0.0365095	-1.10853	-1.02475	-1.17372	ALDH3A1						0.1115265074076458
ALDH5A1	-1.65335	-1.4694	-0.662858	-1.88182	-1.95068	-1.32252	-0.724923	-1.04172	-1.46141	-1.97867	-1.34415	-1.57566	-0.584089	-2.10383	-1.02415	-1.26913	-2.31475	-2.89599	-1.60216	-1.74818	-2.15156	-2.36587	-1.24435	-1.11665	-1.42983	-1.52113	-0.657713	-0.833757	-1.6536	-1.39284	-2.00534	-1.01627	-1.40991	-2.07408	-3.71822	-0.0757386	0.0737487	-0.0737487	0.187859	-1.38726	-0.392133	-0.188727	ALDH5A1	P51649	ALDH5A1	Matrix	Metabolism > Amino acid metabolism > GABA metabolism	TRUE	0.27442785746989556
ALDH9A1	-2.01581	-2.20497	-2.1433	-1.98648	-1.64233	-1.70545	-2.41139	-2.49509	-1.59108	-2.3758	-1.46404	-7.58399	-1.30667	-3.2278	-1.81192	-3.44536	-1.37018	-3.95352	-1.28054	-1.139	-2.38095	-1.87206	-6.97169	-0.8813	-2.3717	-1.90852	-1.2674	-1.54304	-6.39192	-1.65341	-5.30664	-1.47176	-1.63278	-2.33613	-3.32516	0.11204	0.372595	-0.11204	-0.448206	-0.952874	-0.275158	-1.81496	ALDH9A1	P49189	ALDH9A1	Matrix	Metabolism > Amino acid metabolism > GABA metabolism | Metabolism > Detoxification > ROS and glutathione metabolism	TRUE	-0.131033
ALK	1.30541	3.02243	2.31854	2.10765	2.60515	2.86465	1.26749	2.70697	2.86355	2.79189	2.9637	1.85424	2.58378	2.707	3.06365	2.20421	2.73015	2.37625	2.9221	2.47842	2.95306	2.76691	2.62836	-0.139561	1.87561	2.45474	2.99186	3.22516	2.75229	1.76956	2.16355	2.31925	1.49809	-4.09913	-3.85689	0.685423	-0.0739236	0.0739236	-0.156901	-0.064923	-0.366685	0.319001	ALK						-0.160296
ALMS1	-2.28641	0.997457	-2.8637	0.907828	2.30711	2.43041	-0.0970235	1.43986	1.01044	-2.41813	1.8621	3.08792	-2.9746	-2.22831	1.91748	-2.44587	-2.47306	-2.1885	-2.34334	3.09605	-2.24819	-2.30867	2.28519	1.89753	2.13029	-2.17912	3.21752	-2.12852	-2.30496	1.0679	2.95024	-2.2177	3.08494	-2.80377	-2.76177	2.78301	3.18694	-2.78301	-2.90767	2.96075	-2.48283	0.97654	ALMS1						-0.280136
ALPG	-6.82587	-6.20967	-6.69525	-6.03932	-5.79244	-6.18161	-6.62926	-6.24826	-7.31881	-5.80603	-7.03615	-6.39346	-5.5168	-6.20182	-5.45621	-6.94617	-6.8665	-6.3308	-6.13943	-5.85502	-6.26428	-7.03151	-6.196	-6.81222	-4.5103	-4.26184	-5.95012	-6.59083	-5.72892	-5.79278	-5.8419	-5.74917	-6.16734	-7.56398	-8.28321	0.0393348	0.438194	-0.122843	-0.0393348	-0.415526	-0.188801	-0.227543	ALPG						-0.499474
ALPI	-4.48662	-6.63111	-8.20687	-8.82765	-5.26487	-10.4046	-10.6101	-6.07323	-4.84729	-9.34626	-6.23595	-6.8402	-10.9027	-8.57148	-10.0106	-10.374	-6.00886	-5.47277	-10.2715	-6.28274	-7.36897	-6.23679	-5.56494	-4.42291	-5.79784	-6.01978	-9.51797	-7.05664	-10.2331	-6.65378	-6.24092	-9.14583	-10.4282	-9.14693	-5.7357	-0.712184	0.175983	-0.00758044	0.00758044	-0.378586	-0.0359143	-0.344929	ALPI						-0.213535
ALPK2	-0.0177367	-0.259661	-0.339199	0.179499	-0.382042	-1.03431	-0.718948	-0.525524	-0.476636	0.46403	-0.500476	-0.994119	-0.528533	-0.969043	-0.592779	-0.214832	-2.13462	0.526385	0.197924	-1.17631	0.0240206	-0.102432	0.461161	-0.0675117	-1.22179	-1.00942	0.373575	-0.385999	-0.207053	-0.638419	-1.44474	-0.178418	-0.659928	0.943463	-1.20533	0.375532	0.035274	-0.094454	-0.035274	0.760122	0.652359	-0.441334	ALPK2						-0.143241
ALPP	-5.93254	-5.51657	-5.68907	-5.56641	-6.07444	-5.78107	-5.80858	-5.75044	-7.28879	-5.36175	-5.7159	-6.18197	-5.80897	-5.77542	-5.40254	-5.47157	-5.30854	-5.44691	-5.70141	-5.6649	-5.95731	-5.93164	-5.05565	-5.88938	-5.52713	-5.64396	-5.57058	-5.83527	-5.68425	-5.57729	-5.71547	-5.80597	-5.37254	-5.58049	-5.66515	-0.181267	0.0223392	0.401675	-0.0223392	-1.70691	-1.20096	-0.981155	ALPP						-0.180734
ALYREF	-3.21812	-6.84732	-6.84209	-6.84478	-1.97778	-6.28795	-2.12278	-0.996014	-6.65162	-0.570483	-7.13016	-1.40138	-2.73587	-6.83535	-1.84561	-2.5576	-2.78711	-2.30329	-5.62592	-6.65047	-5.63028	-6.57671	-1.65583	-6.62113	-1.30897	-0.925648	-3.16425	-2.17078	-2.67863	-1.30065	-1.34694	-0.718085	-6.70737	-5.31293	-2.52903	-0.0868136	0.0556885	0.137914	-0.0556885	-0.774613	-2.51656	-0.0957093	ALYREF						-0.850818
AMBN	-1.37353	1.39753	2.42615	0.128835	-0.686891	0.353939	0.230899	0.100358	-4.56853	-0.0313156	0.293116	-0.666617	0.768357	-0.237424	-0.0916291	-0.454984	0.824493	1.30935	-3.01541	-0.348615	1.76155	0.189179	0.180148	0.106153	0.251757	1.02328	-0.387448	-0.137628	1.83031	-0.567655	-1.1548	1.38324	-0.435138	1.5974	-0.263919	0.179991	1.36387	-0.502788	-0.179991	-0.150443	1.16702	1.23735	AMBN						0.37405638165196664
AMBP	-2.3036	-2.72124	-2.72082	-2.8445	-2.87315	-2.69132	-2.88532	-2.37576	-3.26121	-2.34475	-2.83626	-2.23631	-2.4683	-2.51578	-2.16784	-2.29888	-3.13726	-2.5552	-2.16808	-2.78849	-2.42343	-2.71522	-2.57246	-3.15569	-2.36976	-2.64257	-3.19259	-2.73133	-2.04099	-2.32048	-2.36468	-2.47198	-2.54148	-5.97212	-6.40122	-0.0785376	-0.054276	0.144357	0.054276	-0.285694	-0.150142	-0.11961	AMBP						-0.0756877
AMDHD1	-6.33206	-10.7548	-7.81698	-9.21965	-7.38805	-8.00275	-8.73653	-7.40509	-8.36535	-7.06095	-7.60255	-10.3156	-8.75016	-6.58606	-6.48063	-8.52506	-8.88963	-10.3807	-10.7837	-9.44858	-5.2847	-10.8032	-8.44726	-12.633	-7.68967	-7.66211	-8.9658	-8.10448	-9.67593	-9.24975	-9.14632	-8.50518	-12.2396	-11.1437	-8.95919	-0.266751	0.278493	0.00605062	-0.00605062	-0.467231	-0.0999433	-0.0263199	AMDHD1						0.14393309109353933
AMDHD2	0.133903	-0.231946	0.202892	0.0457694	-0.274585	-0.110123	0.387846	-0.158234	-0.332671	-0.631254	-0.283547	-0.190089	0.140832	-0.0412103	-0.159344	-0.17936	-0.0847034	0.0557743	0.19593	0.0808206	0.554212	-0.0362731	0.470798	0.0865682	-0.57719	0.279159	0.0343628	0.0433801	-0.508254	0.17327	0.123426	0.30655	0.528594	0.21919	0.129544	-0.336855	-0.0462267	0.0462267	0.305257	-0.0724238	0.141745	0.179673	AMDHD2						-0.0613558
AMELY	0.136097	-0.520652	0.462871	1.35692	0.399774	0.105089	0.23981	-0.77757	0.609305	-0.664829	-0.460269	-0.473503	1.08237	0.329181	1.3917	-0.815886	0.59814	0.839255	0.57161	1.03411	1.26635	0.939536	1.29938	0.817021	0.558584	0.697387	-0.430177	0.129323	1.15598	0.295684	-0.0452912	0.768829	-0.144606	-1.15556	0.523118	-0.582829	0.546523	-0.148809	0.148809	1.52853	-0.643369	1.40066	AMELY						-0.309956
AMFR	-0.304353	-0.66821	-0.778075	-0.434766	-0.58925	-0.692772	-0.533278	-0.786621	-0.175174	-0.415439	-0.692549	-0.277575	-0.766939	-0.109222	-0.171454	-0.696344	-0.657895	-0.213387	-0.216393	-0.487759	-0.14176	-0.35459	-0.722211	0.0448408	-0.225256	-0.385503	-1.09807	-0.250578	-0.283611	-0.543693	-0.369948	-0.06591	-0.388833	-0.892706	0.0784523	-0.455218	0.118673	-0.0944093	0.0944093	-0.21067	-0.227094	-0.025587	AMFR						-0.164731
AMIGO2	-3.07171	-2.28928	-2.95519	-2.6557	-2.0648	-2.30193	-3.12119	-2.63441	-1.99062	-1.47414	-1.94411	-2.84406	-2.30002	-2.27848	-1.327	-2.73836	-2.41948	-1.83279	-1.9517	-1.74977	-1.99429	-2.05472	-1.99443	-4.97835	-2.7639	-2.34932	-2.0052	-2.05566	-1.9711	-2.60787	-1.88513	-2.41306	-2.86862	-8.83913	-9.93229	-0.185543	-0.00433426	0.0479375	0.00433426	-0.435743	-0.0628798	-0.12434	AMIGO2						-0.343487
AMMECR1L	-1.12984	-1.40736	-1.20948	-0.810077	-2.79639	-0.555816	-3.66011	-1.19423	-1.04502	-2.05839	-3.21746	-1.6192	-0.811083	-0.600714	-1.52732	-2.4275	-1.05497	-1.25565	-0.918026	-1.65529	-2.89815	-0.503535	-3.47444	-1.79588	0.211421	-0.941704	-0.531644	-0.922326	-1.2988	-2.1599	-5.0242	-0.342642	-2.29717	-0.60504	-3.25127	-0.0494653	0.0494653	-0.0702374	0.586609	-0.387487	-0.493369	0.205457	AMMECR1L						-0.232954
AMN	-4.52472	-8.26322	-3.37954	-8.45976	-7.89697	-1.92819	-2.40933	-2.56238	-3.87172	-4.07147	-4.2831	-8.05727	-3.32538	-3.54062	-1.64275	-5.42114	-3.94583	-7.74873	-3.90357	-7.82173	-7.80843	-3.62097	-3.44497	-8.05502	-7.75188	-3.03891	-8.15007	-4.22932	-3.40577	-2.49234	-3.32049	-4.60801	-3.30537	-6.364	-8.322	-0.262223	0.300331	0.262223	-0.263802	-0.974167	-0.130171	0.639869	AMN						1.1157700156798354
AMOT	-1.51249	-0.973035	-1.33034	-1.68007	-1.39213	-1.32387	-2.00146	-1.6375	-1.18001	-1.14026	-2.08931	-2.01884	-1.53229	-1.67002	-1.34942	-1.83582	-1.2492	-0.917386	-1.41142	-0.988489	-1.90785	-1.59707	-1.74592	-2.0027	-1.27626	-1.20481	-0.968505	-1.22692	-1.35946	-1.1697	-1.72248	-1.14247	-1.81307	-1.63924	-1.8953	-0.0527956	0.270143	-0.0467071	0.0467071	0.174903	0.195233	-0.0786369	AMOT						-0.0495406
AMOTL2	-0.454933	0.381969	-1.04105	-0.291174	-0.270357	-1.14458	-0.0331336	-1.04668	-0.992068	0.2942	-0.25647	-0.315754	-0.262271	-0.37068	-0.438665	-0.812073	-0.27803	-1.60605	-0.377556	-0.158217	-0.108931	-1.4597	-0.00993325	0.799318	-0.283087	-1.31287	-0.767185	-0.0696262	-0.842352	-0.757737	-0.397034	-0.309146	0.277682	-0.707789	-0.665787	-0.131327	0.131327	-0.327299	0.205514	-0.213025	-0.17601	-1.02028	AMOTL2						0.0561233
AMPD3	-5.93993	-3.55958	-2.88233	-2.60943	-2.74926	-2.0706	-3.86328	-3.15332	-2.04464	-6.64713	-7.31426	-2.77938	-2.98382	-3.5013	-5.51427	-2.86331	-3.20902	-3.92245	-2.66251	-2.89726	-2.66384	-1.97579	-5.89593	-2.67226	-2.01994	-3.13678	-2.19946	-2.78376	-2.95468	-4.37649	-3.08041	-3.284	-1.75163	-8.59239	-6.96041	-0.747107	-0.120771	0.208484	0.120771	-0.362223	-0.310973	-0.0664267	AMPD3						-0.268166
AMY1_AMY2	-2.90561	-2.19024	-2.51201	-2.44164	-1.90468	-2.53499	-3.22995	-2.3182	-2.40527	-2.40939	-2.12081	-2.56154	-2.05632	-2.30708	-2.31563	-2.68243	-2.8729	-2.14175	-1.78688	-2.13726	-2.34493	-2.70754	-2.4423	-3.14055	-1.91789	-2.4316	-2.29158	-2.10621	-2.17803	-2.27856	-2.37399	-2.25203	-2.70319	-4.08589	-3.76324	-0.0818666	-0.114076	0.0818666	0.284765	-0.709192	-0.774754	-0.199455	AMY1_AMY2						-0.116097
ANAPC1	-2.10766	-1.60369	-1.72823	-2.89238	-2.01028	-1.41356	-2.94439	-1.50428	-0.902764	-1.93817	-1.43701	-1.32494	-2.0314	-2.0016	-1.53848	-2.35564	-1.69032	-1.44232	-2.59952	-0.383759	-1.28196	-2.74296	-1.13579	-1.34681	-1.71142	-3.32552	-1.63535	-2.37116	-1.12868	-1.85922	-3.0295	-2.17712	-3.14493	-2.28654	-3.3176	0.0191894	-0.0441917	-0.0191894	0.594639	1.04269	1.04003	1.59626	ANAPC1						-0.392529
ANAPC10	-1.78265	-0.597462	-2.19193	-2.0579	-1.45481	-2.19576	-2.79362	-2.30058	-2.97342	-7.58072	-2.66916	-7.64656	-2.84723	-3.22916	-2.10185	-2.09859	-1.59441	-1.21916	-2.78671	-2.1872	-2.08785	-1.56222	-7.09817	-1.03482	-1.42944	-2.37645	-1.90106	-2.41695	-2.04852	-0.93887	-0.821539	-4.08719	-2.34984	-2.90373	-1.02769	0.572949	0.0386101	-0.0386101	-0.987084	-1.26428	-0.319768	-2.07466	ANAPC10						0.1691435451596323
ANAPC4	1.04403	0.881151	1.13792	1.75816	-0.700523	0.90618	-1.63463	-0.029096	0.893982	0.99308	1.01334	0.16924	1.2192	-2.17727	0.259218	1.33494	0.664522	-0.0926713	0.517591	-0.992386	1.06342	-0.433202	0.4959	-4.28498	-0.0432084	0.306167	-0.0911278	-1.12414	-0.0205532	1.42629	2.18715	-4.18929	0.716241	-0.391815	-0.270876	0.380929	-0.373515	0.373515	-0.404461	-0.50885	0.124451	-1.03258	ANAPC4						0.548294
ANG	-2.74497	-3.09084	-2.78369	-3.50279	-2.60595	-2.95418	-3.15087	-2.61878	-2.97678	-3.282	-2.82063	-2.98705	-2.72988	-2.94141	-2.71001	-2.44714	-3.53967	-3.03595	-2.62159	-3.27753	-3.19749	-3.13485	-2.86935	-4.14703	-2.78435	-2.86677	-3.30774	-3.45795	-2.09625	-2.48315	-2.6568	-2.66816	-3.06822	-8.1509	-8.12985	-0.149757	0.0174335	-0.0174335	0.187355	-0.887912	-0.897838	-0.415417	ANG						0.0926771
ANGPT1	-0.706701	-0.250201	-0.066604	-0.109544	0.0084509	-0.359651	-0.548115	-0.0659805	0.14679	0.0922354	-0.198103	-0.309627	-0.0644407	-0.248751	0.177039	-0.344547	0.163653	-0.386173	-0.562185	-0.0942157	-0.699416	-0.149787	-0.251699	-1.0031	-0.988855	-0.216035	-0.432142	0.339951	-0.393955	-0.590855	0.327115	-0.225619	0.772984	-1.52251	-1.40697	-0.237823	0.0675035	-0.000113064	0.000113064	0.915356	1.24559	0.817401	ANGPT1						0.10547475574400561
ANGPT2	-3.00049	-1.85726	-2.04202	-1.82575	-2.59122	-2.34456	-2.51444	-2.522	-2.40476	-2.40162	-2.4323	-2.6637	-1.8023	-2.47054	-1.15381	-2.43708	-2.67819	-2.74779	-2.15721	-2.68635	-2.54741	-3.32877	-2.59017	-5.74346	-3.00077	-2.61237	-2.51131	-1.09479	-2.37138	-2.56207	-1.77465	-2.66608	-2.52905	-6.98052	-8.21361	-0.462498	-0.0271227	0.201469	0.0271227	-0.253436	-0.00789529	0.246519	ANGPT2						0.4885017173176379
ANGPTL1	1.12924	2.26049	2.0248	1.69641	2.42535	2.1082	1.77132	2.42438	2.8315	2.58586	2.62573	2.04158	1.94404	2.01949	2.08816	1.44646	1.6381	1.44269	1.75199	1.82642	1.57189	1.72969	1.83477	0.30829	1.66579	2.19719	1.95599	1.82192	1.93963	1.89011	1.77615	2.48665	2.05218	-3.89754	-4.32038	-0.112796	0.000334602	0.0297973	-0.000334602	-0.182973	-0.0640291	-0.251824	ANGPTL1						0.29731036565229735
ANGPTL2	0.637923	1.56622	1.93567	1.16363	1.50191	0.978415	0.972122	1.57905	1.08755	2.02897	1.23853	1.53881	1.53762	1.38982	1.29106	0.954445	0.434841	0.399335	0.811688	1.31998	0.658627	0.569055	0.531356	-1.44112	0.40814	1.36319	0.658296	1.53285	1.20687	1.56862	0.901091	-0.354355	1.43638	-6.55595	-6.59964	0.00156493	0.215373	-0.0588619	-0.00156493	0.0279916	0.491146	0.392388	ANGPTL2						0.6301763187652507
ANGPTL3	-6.66568	-6.79785	-6.86369	-6.83993	-6.56398	-7.17124	-6.92913	-6.95811	-6.74221	-7.06444	-7.43643	-6.85644	-5.44927	-6.28887	-6.92049	-6.69392	-8.38031	-6.33047	-6.14391	-7.04425	-6.36761	-7.15958	-6.32771	-7.70242	-6.2229	-5.73227	-6.33389	-6.43039	-4.95969	-5.82429	-6.73641	-6.66324	-7.0822	-10.3478	-11.1461	0.0411157	-0.0411157	-0.0926888	0.385616	-0.867543	-0.869328	-0.555748	ANGPTL3						-0.268555
ANGPTL4	0.0346401	1.82685	0.978021	0.674483	1.79641	1.17064	0.271712	1.74745	1.3528	2.05241	1.55337	1.25246	0.24632	1.37926	1.29662	0.56121	0.621439	1.06025	1.16723	0.802603	1.0391	0.401371	1.15786	-0.696014	0.674745	1.57131	1.0734	1.17543	1.57836	1.16139	0.984325	1.14381	1.34932	-6.26264	-6.72618	-0.0959979	0.413987	0.0959979	-0.118549	0.0396736	0.21165	0.10568	ANGPTL4						0.23266802901732533
ANGPTL5	-2.31067	-1.79482	-0.810646	-1.42507	-1.45849	-0.86016	-2.76377	-2.30579	-1.30677	-0.73613	-1.57886	-2.0213	-0.817884	-1.20487	-1.14082	-1.02866	-1.19927	-1.46046	-1.62666	-0.918587	-2.01388	-1.75009	-1.15603	-1.45799	-1.29788	-1.19848	-1.92259	-0.743724	-1.44925	-2.21917	-0.651224	-1.98155	-2.85651	-1.08355	-1.54757	0.00951614	0.780985	-0.22136	-0.00951614	0.491292	0.666388	0.699945	ANGPTL5						-0.107196
ANGPTL7	-0.409053	0.574983	0.125669	-0.103416	0.328994	-0.19085	-0.287199	0.0766641	0.0115004	-0.538554	-0.0668595	0.166156	0.424313	0.140538	0.212877	0.434071	0.250746	-0.0509145	-0.0561837	-0.373647	-0.317887	-0.53191	-0.394348	-0.995104	-0.714759	0.398706	0.0222567	0.388473	0.24943	0.108347	0.13351	0.156048	-0.179769	-0.574015	-0.265253	-0.180173	-0.0415014	0.354471	0.0415014	0.000933859	-0.269695	0.219184	ANGPTL7						0.1774101536964026
ANK2	-2.24584	-2.21343	-3.51501	-1.36051	-1.98805	-0.698951	-2.17576	-0.522119	-1.12926	-2.83128	-2.65958	-2.43375	-0.447791	-2.52117	-1.88995	-2.29512	-2.32231	-1.71582	-2.52516	-0.620784	-1.54105	-3.03593	-5.0141	-2.1461	-2.95843	-1.96608	-1.75837	-0.465316	-1.74982	-2.7879	-2.83447	-2.83249	-0.88215	-4.09663	-3.17492	-0.422808	0.338359	0.132919	-0.132919	-0.375738	-0.162152	0.0642106	ANK2						0.21914946110739972
ANKIB1	-2.23268	-1.95499	-0.0492903	0.023307	-1.93576	-0.258118	-2.98534	-2.96477	-2.08122	-5.94259	-0.590135	-5.5034	-3.55778	-2.26495	-0.971199	-1.13606	-2.0647	0.0971855	-0.782495	-1.66503	-0.474917	-5.59127	-0.559356	-0.387763	-1.71585	-2.04454	-5.76377	-0.435322	-2.52327	-0.949081	-5.44896	-0.633109	-0.51248	-3.15756	-0.837316	0.304043	1.18376	-0.463189	-0.304043	0.905973	-0.918138	-1.55321	ANKIB1						0.22091144269203378
ANKMY2	-0.926472	-0.129286	-1.57609	-0.332938	-2.56023	-1.30868	-1.71231	-0.20223	-1.54575	-0.220886	-1.82831	-0.843921	-0.822803	-1.43631	-1.71421	-0.812372	-1.06745	-1.29232	-0.751303	-0.948338	-2.22688	-0.38671	-0.59707	-0.483229	-0.52106	-1.36552	0.171007	-0.414163	-1.38868	-0.331816	-0.633997	-1.56693	-1.06748	-0.679271	-1.42339	-0.0861526	0.0611188	0.519536	-0.0611188	-0.971863	0.714927	0.20334	ANKMY2						-0.271073
ANKRA2	-2.35864	0.546713	0.099688	1.76701	0.997019	0.787568	0.152672	0.460738	0.201245	0.580026	0.275295	-0.984309	-0.438025	-0.264919	-0.432282	0.667763	-0.312627	0.646158	-2.41557	2.50925	1.41293	0.6191	0.808563	0.969033	0.296841	1.64589	-0.36929	1.69649	-0.0266986	-1.93924	-0.0288864	1.20832	-0.036205	1.21146	0.0920015	0.117985	-0.264071	0.543545	-0.117985	0.161744	-0.48467	0.0298385	ANKRA2						-0.283598
ANKRD10	-4.74935	-4.04424	-4.22989	-3.80878	-4.0523	-3.93739	-4.71614	-4.0345	-4.74163	-3.46005	-3.73393	-3.63131	-3.58814	-4.05089	-4.09035	-5.11244	-4.53247	-4.50433	-4.38032	-3.26243	-5.30525	-4.41518	-4.10958	-4.11099	-4.12472	-4.00135	-5.04831	-4.13526	-4.11656	-4.32841	-4.39317	-3.57592	-4.29084	-4.40294	-5.54046	0.114994	-0.0627314	-0.0476501	0.0476501	-3.72115	-3.26191	-3.43101	ANKRD10						0.12618162400490485
ANKRD11	-3.09808	-4.86398	-3.25453	-3.08043	-3.07286	-3.49639	-3.09617	-2.80477	-4.57485	-3.72456	-3.63628	-3.81444	-3.1505	-3.86489	-4.32482	-5.88981	-3.47515	-5.0799	-4.13957	-3.08094	-3.72866	-4.77685	-4.6506	-4.33782	-4.43394	-3.31077	-4.54835	-3.83549	-4.8229	-2.87484	-3.53709	-3.59125	-3.14349	-5.37323	-4.3577	-0.00380516	0.261425	0.00380516	-0.164763	-0.387205	-0.469519	-0.357985	ANKRD11						0.7699747488090601
ANKRD18B	-2.05921	-2.49827	-2.84668	-1.87362	-3.16389	-2.499	-2.23456	-2.53977	-1.56311	-1.4472	-3.49733	-2.38537	-1.36019	-2.26571	-0.658149	-2.23462	-2.4762	-1.37347	-1.15658	-1.93746	-2.04991	-1.69812	-2.25697	-3.36269	-1.82269	-1.43051	-2.49077	-2.2563	-1.38066	-2.48159	-1.50459	-2.32145	-1.46235	-1.98283	-2.21812	0.286046	-0.37711	-0.286046	0.937028	-1.02434	-2.85254	-1.40574	ANKRD18B						-0.478175
ANKRD2	-2.17304	-3.28767	-1.79935	-3.74456	-2.54414	-2.257	-2.3596	-1.91925	-3.30348	-1.41843	-2.32951	-2.25934	-1.17622	-1.2757	-1.44499	-3.68687	-1.78	-3.26447	-4.71834	-1.90639	-3.13775	-1.74857	-2.7732	-8.52091	-1.41125	-2.4188	-1.6603	-0.405876	-1.99345	-1.25766	-2.63375	-1.42522	-2.00724	-3.23543	-2.9763	0.231742	-0.231742	0.328565	-0.443855	-0.850774	-0.996005	-0.683547	ANKRD2						-0.0359433
ANKRD20A1	-2.95596	-3.1187	-2.12542	-5.87351	-6.31349	-6.66741	-0.401332	-1.74059	-2.74463	-6.35194	-6.86664	-1.71733	-6.14201	-1.26341	-1.62309	-2.22344	-5.95058	-6.70462	-6.36528	-0.156353	-6.02899	-0.785948	-5.86938	-3.84166	-1.06048	-6.43307	-1.95238	-0.965767	-1.33431	-6.31	-1.724	-6.02833	-6.36898	-1.42702	-0.957602	-0.250156	-5.67461	0.300177	0.250156	-6.12296	-6.10221	-0.260912	ANKRD20A1						-0.245641
ANKRD20A12P	-0.565242	-5.33195	-4.32671	-5.3294	0.648623	-4.77258	-1.45541	-5.43484	-1.3289	0.653427	-0.756811	-0.273028	-0.635531	-1.61954	-1.27777	-1.32234	0.569567	-5.37288	-0.940619	-0.327739	-0.655479	-5.06134	-4.78431	-2.78383	-1.60095	0.207853	-0.146373	0.408719	-5.16326	-5.27713	-3.91903	0.481785	0.535919	0.268532	-5.26158	-1.61103	1.4837	0.141606	-0.141606	-1.14906	0.233282	0.186173	ANKRD20A12P						-0.457575
ANKRD20A4P	-3.08211	-2.50304	-3.32421	-2.44028	-2.41628	-3.09831	-1.98677	-3.50105	-2.99015	-2.25899	-3.11374	-3.11182	-2.75117	-2.39944	-2.80152	-3.0616	-2.20364	-2.58719	-3.0186	-2.32523	-2.62578	-3.38706	-3.14198	-3.50715	-2.57625	-3.11055	-3.03554	-3.10397	-2.60403	-3.02141	-2.72808	-2.99088	-2.24944	-3.05139	-2.16178	0.0988384	-0.302913	0.198873	-0.0988384	-2.25089	-2.03667	-1.64291	ANKRD20A4P						0.20286019613900497
ANKRD26P1	0.238143	-0.338222	-0.0299033	-0.0336884	-1.31869	-0.857649	-1.01458	-2.0312	0.0692627	-0.330671	-0.0798401	-0.370508	0.675327	0.608765	1.41948	-0.694031	0.408263	-0.835357	-1.51066	-0.403997	0.329861	-1.12154	-3.04451	0.153135	-0.425713	0.00650949	-0.446578	-0.0349657	-1.60898	-0.627147	-1.2617	0.0444635	0.31387	-0.104121	0.273891	0.16518	-0.16518	1.33637	-0.404973	0.116947	-0.175801	-0.427632	ANKRD26P1						0.026676819237634465
ANKRD28	-0.89337	-2.07657	0.342012	-0.0872201	-0.262371	-1.20575	-0.30858	-2.35159	-0.553131	-0.2567	-1.40498	-0.459166	0.326383	-0.917607	0.43858	0.0063089	-1.44903	0.0923935	0.249739	-1.27569	0.004095	0.112586	-0.115758	-1.1766	-0.129384	-3.80598	-1.06991	0.290483	-0.0291499	-0.917373	-0.513473	0.167599	-0.648782	-2.49531	0.0367706	-0.712686	-0.15469	0.15469	0.336524	0.950386	-0.348587	-0.0789837	ANKRD28						-0.0454589
ANKRD34B	-1.64398	-1.26325	-2.30821	-2.46045	-7.14835	-2.37299	-2.72162	-2.61293	-7.03893	-3.01688	-2.89415	-7.25263	-6.97687	-0.784614	-2.66946	-2.42088	-3.08501	-1.21756	-2.95221	-1.17179	-4.0565	-1.82435	-2.89689	-1.6409	-0.520948	-7.26793	-2.00964	-2.28606	-2.44048	-7.14486	-2.62925	-1.61527	-1.03392	-7.50981	-1.82641	0.166975	-0.394531	0.467331	-0.166975	-0.828541	-0.33716	-0.0831776	ANKRD34B						-0.27676
ANKRD34C	-1.28618	-0.579039	-2.19672	-2.68177	0.0581573	-0.475676	-0.262065	-2.97627	-1.36848	-2.40531	-2.63051	-0.380544	-0.168913	-1.95303	-0.218358	-1.47371	-1.5494	-0.383603	-2.00362	-0.257666	-1.16483	-2.25718	-2.03379	-2.64992	-0.842272	-0.207911	-1.98304	-0.395522	-1.98646	-1.07387	-1.01769	-1.66667	-1.59228	-0.92862	-0.464212	0.0654293	-0.11871	0.704768	-0.0654293	0.661232	0.166342	0.401713	ANKRD34C						0.39159439506666904
ANKRD35	-3.80407	-2.35122	-4.99434	-2.96788	-4.30691	-4.30226	-8.90008	-4.62623	-2.97499	-3.68203	-8.52592	-3.76094	-3.63811	-8.44641	-3.65676	-8.66397	-4.69115	-4.23667	-2.60723	-4.23167	-3.33701	-8.52676	-3.34795	-8.71288	-4.50285	-2.87365	-6.22297	-2.11779	-2.7417	-3.12272	-2.08023	-7.4358	-2.0457	-4.4369	-4.22497	0.292381	-0.0362895	0.0362895	-0.439845	0.0335517	-0.317218	-0.656594	ANKRD35						0.3604994660680236
ANKRD36B	-2.41073	-6.03993	-1.44974	-2.1305	-5.81425	-0.836709	-5.48532	-6.14282	-0.674311	-6.12065	-1.56789	0.340916	-2.2764	-2.56853	-5.79311	-5.83768	-1.47722	-1.83294	-0.460976	-5.84308	-5.8229	-2.06888	-5.4923	-3.81374	-4.8939	-1.84409	-1.5495	-5.82283	-5.87125	-0.699713	-5.62702	-1.32574	-5.89999	-1.98198	-2.64764	0.867223	-0.0089004	0.0089004	-1.16328	0.142958	-0.79663	1.22293	ANKRD36B						-0.00497572
ANKRD36BP1	-2.29443	-1.74467	-0.475962	-2.17196	-1.41164	-1.45436	-1.56988	-1.70911	-1.41325	-0.669705	-1.02969	-1.16229	-0.695843	-1.35092	-0.365706	-2.02724	-1.28007	-1.61515	-1.81744	-0.72182	-1.31979	-2.10556	-1.3561	-1.53281	-1.77359	-0.798272	-1.84901	-2.01736	-1.05454	-1.15181	-1.93593	-0.647756	-0.838318	-2.95813	-1.48872	0.419341	-0.111897	0.032621	-0.032621	0.193923	-1.64237	-0.0764807	ANKRD36BP1						-0.0220453
ANKRD45	1.26903	0.454214	0.192678	-5.33302	0.826916	-1.7346	-1.49827	-0.900537	-5.66358	-1.11101	-6.32615	-0.970389	-0.0165557	0.0546874	1.4692	-1.20902	-0.0177774	-0.640569	0.478993	-0.0309016	-1.68114	-5.49339	-1.15896	-1.92266	-5.27488	-5.89258	0.218161	-1.74721	0.871312	-0.484105	-0.0839718	-1.68049	0.14879	-6.13445	0.366076	-0.000622516	-0.400581	0.427932	0.000622516	1.74845	0.628106	-0.231385	ANKRD45						0.9193389472885288
ANKRD50	-1.91622	-3.48653	-7.80322	-6.80592	-2.93892	-1.54865	-7.25385	-2.45192	-2.44284	-0.174928	-2.41888	-1.83527	-1.83193	-1.45664	-2.60744	-1.6062	-7.33321	-3.38996	-3.00209	-1.68087	-7.59142	-0.851347	-6.26082	-3.26034	-2.27011	-1.6692	-6.71035	-1.63716	-3.18034	-2.13893	-2.07362	-1.6286	-3.66851	-2.29679	-2.8312	0.294621	0.60345	-0.294621	-0.656647	0.0485201	0.484692	0.448576	ANKRD50						-0.516091
ANKRD52	-3.45694	-2.76421	-6.56633	-6.56902	-3.34588	-1.55277	-3.01695	-6.67446	-0.331476	-2.84493	-6.85441	-2.04316	-6.26747	-6.5596	-3.51739	-6.36931	-2.28896	-1.65831	-6.35016	-2.91528	-6.35453	-4.30096	-2.5645	-6.34538	-5.42553	-6.07616	-3.15153	-2.18454	-2.49599	-6.51675	-1.98873	-3.07976	-2.43162	-3.33674	-6.5012	-0.560618	0.444986	-0.0617394	0.0617394	-0.190737	-2.52091	-2.35601	ANKRD52						0.3929642323839547
ANKRD53	-1.89063	-2.6044	-2.02533	-2.08392	-1.5012	-2.1275	-2.86925	-2.23066	-2.03984	-2.54352	-1.96679	-2.12837	-2.36523	-2.33184	-0.692502	-3.09689	-1.09659	-1.83556	-0.894813	-1.03445	-1.17578	-2.1637	-2.71263	-2.53985	-3.29517	-2.41311	-2.11929	-1.43246	-1.10622	-2.46492	-1.87467	-1.86871	-2.03313	-3.51963	-4.36599	-0.184336	0.184336	-0.304328	0.275369	-1.17333	-1.05855	-1.17613	ANKRD53						-0.279324
ANKRD54	-1.40416	-1.26992	-2.56641	-2.51031	-1.32159	-1.87253	-2.10906	-2.08079	-2.21773	-1.89304	-2.171	-2.19975	-4.2248	-1.34606	-1.11429	-1.69607	-1.31517	-2.46671	-1.62155	-3.04221	-3.7394	-2.58688	-0.916514	-1.65101	-7.14228	-1.82597	-1.58628	-2.19651	-2.2556	-8.58318	-1.37591	-2.41345	-2.99123	-1.82367	-2.56266	-0.26102	0.394788	0.0325122	-0.0325122	0.338163	-0.102548	0.277277	ANKRD54						0.19892293841400072
ANKRD55	-5.33089	-5.13687	-5.89275	-5.15225	-4.46094	-4.04889	-4.64357	-4.79014	-5.52008	-5.01308	-3.94895	-5.03628	-4.70649	-4.04376	-4.68887	-5.60324	-4.97988	-4.58231	-4.43512	-4.55051	-4.63216	-4.79427	-4.61039	-4.0728	-3.97438	-5.85586	-5.41859	-4.30276	-4.91132	-5.07663	-3.94534	-4.20142	-5.25077	-4.45667	-4.79851	-0.191513	0.0443297	0.0411097	-0.0411097	-3.42928	-3.02754	-4.02213	ANKRD55						-0.149025
ANKRD6	0.033335	-1.29247	-0.880006	-0.217211	-0.961853	-0.483356	-0.781029	-0.344396	-0.0966375	-0.610284	-0.932937	-0.331379	0.0738423	-0.425817	-0.0940965	-0.0283391	-0.238198	-0.682682	-0.519546	-0.172916	-0.709807	-0.538717	-0.89632	-0.138047	-1.29069	-0.679899	-0.440955	-0.15431	-0.812381	-0.381875	-1.35937	-0.532472	0.403434	-1.12437	-0.722395	-0.00299932	0.315277	-0.0054879	0.00299932	0.331946	0.528976	0.759893	ANKRD6						-0.102601
ANKS1A	-1.93354	-1.0229	-0.781858	-0.967413	-0.810769	-0.829966	-1.7835	-4.69734	-2.22883	-0.27144	-2.52366	-1.80598	-0.305455	-1.60266	-1.19562	-1.53975	-1.0993	-0.733845	-1.22104	-0.448578	-0.708131	-1.38524	-1.67758	-2.60745	-2.86345	-1.55472	-1.67758	-1.07966	-0.647319	-0.808689	-0.512253	-1.16637	-1.48488	-0.522623	-1.76327	0.120842	0.219227	-0.120842	-0.128789	-0.708943	-1.06164	0.305846	ANKS1A						0.213174
ANKS3	-1.68	-0.330161	-4.68248	-0.555889	0.238407	-0.221458	-5.1331	-0.236017	-2.03259	-3.4465	-1.3267	-5.32924	0.28881	-0.920859	-5.44089	-0.841604	-5.21247	-0.480723	-1.46631	-0.632881	-5.47068	-5.4171	-1.55512	-5.46153	-1.54168	-0.285418	-1.34168	-1.56372	-0.0271756	-1.82554	0.50656	-0.973518	-5.54777	-1.34597	-1.29542	0.313371	0.600747	-0.313371	-0.90449	2.53183	2.82705	2.55759	ANKS3						0.6421095389444867
ANKUB1	0.00382265	0.181977	0.379855	1.0776	-3.98466	-0.48105	-0.485804	0.330624	-4.01465	-4.29106	-4.49319	-3.85186	-3.90624	-1.19837	-3.96352	-0.200732	-3.73509	-0.00334935	-2.98894	-4.01349	0.254623	-3.93973	-1.66271	-3.98415	-3.06431	-3.71494	-4.11223	0.530324	-4.04166	-4.15552	-2.79743	-0.0811074	-4.0704	-0.769061	0.181953	0.0103733	-0.0103733	-1.93743	0.286095	0.133013	0.617923	0.490643	ANKUB1						1.5859646750733358
ANKZF1	-3.85502	-4.93293	-4.55823	-3.81719	-4.0532	-3.18091	-4.12414	-4.28174	-4.06265	-3.38443	-4.96042	-4.73358	-2.73567	-3.69803	-3.04721	-4.20218	-3.27724	-3.92697	-4.31332	-3.94867	-4.01217	-4.04111	-4.42888	-4.68074	-5.46723	-3.90288	-3.63721	-3.52526	-3.28744	-4.50808	-4.45864	-4.16239	-3.12736	-5.54948	-5.57742	-0.425711	0.0374457	-0.0374457	0.115326	-1.56002	-1.38062	-1.20512	ANKZF1						0.0847412
ANLN	-5.50938	-2.05118	-1.74024	-2.81222	-2.47459	-3.35458	-3.83927	-5.35702	-4.95013	-2.98252	-2.19767	-4.42687	-3.66568	-1.79298	-4.41355	-5.13943	-3.82218	-4.86572	-2.52638	-3.8744	-2.45312	-2.61002	-4.20041	-4.32469	-1.86099	-4.17913	-3.3538	-3.96665	-2.6247	-2.18159	-3.05502	-2.2719	-4.24058	-2.61365	-4.71489	-0.0605727	0.0605727	0.287098	-0.147743	-0.962133	-1.24341	-0.932977	ANLN						0.5247047016449257
ANOS1	-1.64527	-0.145182	-1.62538	-5.95	-1.72686	0.816281	-1.39793	-6.05543	-5.75684	-0.102517	-1.3774	-5.59406	-2.47851	-2.77065	-4.70571	-2.42836	-1.77685	0.498379	-3.73114	-0.470283	-5.7355	-1.15837	-1.31744	-5.72635	-0.221545	-5.45713	-3.04707	-1.276	-5.78385	-0.37416	-0.33017	0.954303	-1.56467	-6.41815	-2.56024	0.506754	0.297192	-0.297192	-0.405905	1.30276	1.03223	1.58495	ANOS1						0.5860388679458383
ANP32C	-0.816293	-2.32492	-0.795214	-3.54469	-0.990618	-0.469806	-0.00267236	-1.65974	0.0789977	-0.616598	-2.92759	-2.3187	-0.975658	-0.444774	-1.80567	-2.72456	-0.420246	-2.7057	-1.06433	-3.18866	-0.664187	-1.01975	-0.261331	-1.08765	-0.590204	-0.402182	-0.383947	-1.49663	-1.2785	-0.902358	-1.23431	-1.06082	-1.97967	-0.161323	-1.25181	-0.440179	-0.0788679	0.815868	0.0788679	1.09915	1.72364	2.08381	ANP32C						0.00138056
ANP32E	-6.33135	-6.56977	-6.04697	-7.18622	-6.11179	-5.17497	-6.20085	-6.16012	-6.12113	-6.49642	-6.32016	-5.81328	-5.62526	-5.80559	-6.08681	-6.12184	-6.05034	-5.42726	-6.08459	-6.51924	-5.8617	-6.57599	-5.69438	-5.22606	-5.33464	-5.46094	-5.89123	-5.33926	-5.8586	-6.32133	-6.40295	-5.78903	-6.33084	-6.10516	-6.19722	-0.801048	0.267292	-0.00287881	0.00287881	-1.80951	-2.11401	-2.29429	ANP32E						-0.326212
ANPEP	-3.11403	-3.32476	-4.16474	-3.83685	-2.99582	-3.49363	-4.00053	-3.68601	-3.48863	-3.28878	-3.06655	-3.40612	-3.85724	-3.14514	-2.51041	-4.12359	-4.65453	-2.73545	-2.86704	-3.8073	-3.50628	-3.80593	-3.78824	-5.44988	-3.72753	-2.89554	-4.01551	-4.09882	-3.54661	-2.97571	-3.22225	-3.30104	-3.21286	-5.73913	-5.13955	0.0199169	-0.0824036	-0.0199169	0.180279	-0.329862	-0.459623	0.0795919	ANPEP						0.10840243684474526
ANXA1	-2.06935	-0.414911	-1.95711	-1.08389	-0.540878	-1.75225	-2.24682	-0.368515	0.430256	-0.77619	-1.11565	-0.898154	-0.493759	-0.723017	-1.02244	-0.567375	-0.468612	-1.53035	-0.511534	-1.28187	-1.07956	-1.22715	0.328423	-0.736103	-0.466393	-1.19113	-1.18622	-1.86994	-0.785492	-0.39768	-1.07444	-0.512613	-0.0239746	-2.77228	-1.51789	-0.00980586	0.307533	0.00980586	-0.127404	-0.707149	-0.0679666	-0.417408	ANXA1						-0.530921
ANXA10	-3.46439	-5.01083	-2.59661	-4.81275	-4.2656	-4.67385	-3.63896	-3.93869	-3.32596	-3.22186	-3.1398	-4.06916	-3.76918	-3.53546	-3.5143	-3.33366	-4.33834	-2.97376	-2.71783	-3.56714	-4.18018	-5.05931	-3.00288	-3.58526	-3.00383	-3.4776	-2.61983	-3.49805	-3.29973	-3.20203	-4.00028	-3.41332	-3.42957	-3.74443	-2.86733	0.0335604	-0.0335604	0.334544	-0.120867	-0.152984	0.31249	0.479176	ANXA10						-0.481931
ANXA11	-2.65177	-1.72924	-2.282	-2.26719	1.71422	-2.1572	-2.6933	-1.62983	-2.19659	-1.79031	-1.69287	-1.47005	-1.57951	-2.07149	-1.24036	-2.5743	-2.45911	-1.7881	-1.39411	-2.19609	-2.09653	-2.1489	-1.98285	-3.37365	-2.20752	-1.9227	-2.14496	-0.91823	-1.53246	-2.7992	-2.01769	-1.6225	-1.93553	-6.55115	-6.82605	-0.0302503	0.264484	0.0302503	-0.268842	0.358484	0.228299	0.455441	ANXA11						1.4973218771048755
ANXA2	-1.18011	-0.128511	-1.86553	-1.72953	-1.94684	-1.77567	-0.924483	-1.71334	-1.26142	-1.25767	-3.42438	-0.79573	1.61209	-1.08334	-0.160436	-0.479418	-1.79464	-1.61753	-1.03305	-0.820959	-1.74212	-2.47182	-0.149783	-2.53799	-0.631557	1.48009	-0.738717	-1.48883	-1.12692	-0.978269	-0.95048	-1.61651	1.10435	-3.62975	-6.19154	-0.30113	0.0767046	0.112305	-0.0767046	0.207413	-0.570788	-0.235823	ANXA2						-0.627627
ANXA3	-3.24162	-2.85394	-2.7797	-3.15997	-2.71887	-2.83871	-2.97862	-3.37574	-2.89241	-2.82451	-2.9604	-2.87863	-2.03731	-2.99807	-2.77718	-2.75071	-2.97309	-2.7118	-2.57665	-2.85689	-3.01898	-3.81848	-3.38078	-3.66911	-3.50117	-1.68274	-2.98575	-3.09844	-3.07186	-2.96749	-3.59633	-3.36763	-2.56807	-5.5796	-5.11265	-0.084138	0.220799	-0.0436781	0.0436781	-0.0540059	0.0694973	-0.111414	ANXA3						-0.0466579
ANXA4	-0.476778	-0.106358	-0.197929	-1.61342	-0.809783	0.243623	-0.217859	-0.456039	-0.0705236	0.252477	-0.632497	0.251917	0.778626	-0.265212	-0.224289	-0.045884	-0.644133	-0.0911181	-0.866876	0.25787	-1.26138	-1.16529	0.400583	-0.607174	-0.139632	0.922339	-0.522979	-0.10287	-0.846755	-0.57087	0.143963	-0.10339	0.629096	-2.47821	-2.26385	-0.214181	0.402576	-0.144086	0.144086	-0.14384	0.120398	-0.15656	ANXA4						-0.183431
ANXA5	0.666611	-2.25246	-4.99814	-5.03397	-0.301257	-0.704033	-4.81643	-0.164065	-0.358463	0.576711	-0.0499481	-4.63148	-5.10904	0.444603	1.03097	-0.772957	-1.43757	0.200621	0.566618	1.09591	-0.295171	1.28481	0.98082	0.178127	0.133349	1.24103	-3.13932	0.260606	-0.0470867	0.692448	0.400758	-4.35214	-4.63447	0.521223	0.858681	0.00811767	-5.42773	0.15307	-0.00811767	0.441642	-0.0937054	-4.61733	ANXA5						-1.45958
ANXA6	-5.51896	-0.738767	-5.821	-1.73623	-5.60055	-5.26686	-1.36473	-5.92912	-5.63054	-5.90695	-1.46522	0.232688	-2.0627	-4.81426	-0.409483	-5.62398	-5.35098	-1.3436	-5.60483	-1.30745	-5.60919	-5.55562	-0.523708	-5.60004	-4.6802	-0.807263	-2.14316	-1.3612	-3.07258	-4.77141	-5.41332	-0.597462	-0.476833	-4.70688	-0.897884	0.236392	0.31941	-0.236392	-1.56267	-0.68641	0.00203253	0.413173	ANXA6						-0.0618287
AOC1	-0.829975	-0.859523	-2.04881	-3.14353	-0.739442	-3.98352	-0.810512	-6.55903	-2.14045	-6.2471	-6.13679	-3.00408	-1.59411	-0.597845	-0.32652	-5.27484	-2.05409	-6.01747	-5.1723	-6.09047	-1.4922	-1.49378	-1.80681	-6.32375	-1.77268	-6.00808	-1.33134	-0.465628	-6.13393	-1.65415	-6.04865	-1.72474	-0.220467	-2.10917	-0.976022	0.277023	1.03809	-0.277023	-1.4688	0.80601	-0.00801216	-0.55697	AOC1						1.1832274051375309
AOC3	-2.53848	-2.81139	-2.87845	-2.72238	-2.71093	-2.9941	-3.09066	-3.73757	-2.54345	-2.62911	-3.26632	-3.02765	-3.10346	-2.90773	-2.35609	-3.13424	-3.002	-2.24076	-2.8467	-2.39555	-2.44959	-2.94875	-2.54391	-2.95863	-2.92805	-2.62557	-2.91413	-2.94078	-2.69897	-2.84062	-2.65494	-2.71344	-2.56504	-3.4756	-3.24755	0.0295497	-0.196771	-0.0295497	0.105671	-0.0674503	-0.116673	0.170266	AOC3						-0.0881528
AP1AR	-2.39638	-2.68245	-1.91512	-1.81792	-2.24767	-2.30083	-2.10007	-1.48269	-1.59351	-1.63436	-0.932974	-1.96349	-1.29562	-2.55925	-1.31724	-2.36426	-2.11972	-1.79848	-0.71463	-1.6902	-2.10799	-2.47079	-1.4827	-3.03985	-1.16333	-1.96204	-1.81067	-1.5519	-1.67115	-1.85799	-1.72491	-2.34484	-1.55966	-3.44425	-3.16409	-0.518604	0.0764296	0.0240641	-0.0240641	0.0602185	-0.0958273	-0.215661	AP1AR						-0.410176
AP1G1	-0.632912	-2.23896	-1.15042	-0.60306	-0.90471	-0.527939	-0.488612	-1.32415	-1.0879	-1.10752	-1.1221	-1.24386	-1.03969	-0.493892	-1.82203	-0.754044	-0.533585	-1.87087	-1.46428	-0.406367	-1.39789	-1.66631	-0.439827	-0.555317	-1.26589	-0.925933	-0.450914	0.0572048	-0.918945	-1.01273	-1.15393	-0.0669329	-1.20356	-0.565306	-1.24799	-0.600318	0.196523	0.041421	-0.041421	-0.499187	-0.363856	-0.618141	AP1G1						0.051714494706069834
AP1G2	-5.10595	-5.52253	-5.68325	-1.47114	-5.15628	-0.836594	-5.50153	-5.54961	-5.13103	-5.23767	-5.12737	-5.31658	-0.839949	-0.960391	-4.90206	-5.26541	-5.2926	-5.00804	-5.16288	-5.08104	-5.06774	-1.12821	-1.38235	-1.0664	-5.01119	-4.99866	-5.40938	-4.94806	-5.12451	-1.64473	-0.791304	-1.57781	-5.31957	-5.62331	-5.58131	-0.0228676	0.0228676	-0.607227	0.199724	-5.41339	0.504985	-0.778873	AP1G2						0.18094193331443115
AP2B1	-3.85762	-6.85915	-1.16189	-0.397486	-1.36363	-6.63265	-1.08327	-0.528683	-1.6603	-1.71632	-5.464	-1.36781	-0.655039	-0.958217	-1.91676	-1.64785	-1.13737	-1.25721	-1.04007	-6.41767	-0.789655	-1.25539	-1.18293	-0.720221	-0.921548	-1.94297	-1.49808	-1.96276	-2.21321	-2.03383	-0.542969	-3.37387	-0.823306	-0.770114	-1.36335	-1.19047	-0.371511	1.13529	0.371511	-0.410163	-1.73211	0.469462	AP2B1						-0.401118
AP3B1	-5.06885	-0.177545	-5.01125	-4.47532	-4.38068	-0.798987	-2.57716	-3.39772	-4.49549	-2.60612	-1.53629	-4.57126	-1.05829	-2.50469	-2.05823	-0.954753	-1.75298	-0.314404	-1.64704	-4.44122	-4.29526	-1.01452	-4.43989	-2.13376	-4.6083	-4.14017	-4.44386	-0.42726	-1.49864	-4.92045	-3.62437	-1.82796	-1.74038	-6.13635	-6.08933	0.0580418	0.0338511	-0.640058	-0.0338511	0.258311	-0.985636	-2.35858	AP3B1						0.051134
AP3S2	-0.472677	-0.829296	-4.00003	-0.464105	-0.784506	0.337757	-0.565947	-3.38651	-3.48428	0.142056	-0.146566	0.609874	0.95292	-3.49348	0.412419	0.0564605	-3.54912	-3.62512	0.141778	-0.622647	-0.962117	-3.46274	2.15629	-1.12254	0.103354	-3.12895	-1.84769	-0.416047	-1.07239	-0.2088	-0.805806	-1.30217	-0.899089	-0.370247	-1.37767	1.34413	-1.55573	-0.613688	0.613688	1.41154	-0.188548	0.862088	AP3S2						-0.337865
APBB1	-0.815992	-0.756095	-0.236271	-1.31218	-0.677464	-0.868836	-1.10244	-1.9487	-0.747514	-0.359978	-0.553788	-1.66119	-0.450803	-1.26276	-0.629718	-1.0661	-1.26257	-0.836782	-1.13112	-1.04059	-1.24229	-0.522182	-0.525808	-0.869485	-1.46371	-0.770815	-1.55799	-0.278846	-1.19061	-0.954319	-1.68623	-0.5275	0.0649119	-1.68298	-0.737952	0.457611	-0.0239858	-0.340325	0.0239858	0.18367	-0.39202	-0.0460557	APBB1						0.1996239666487335
APBB1IP	-2.2235	-2.46579	-2.73239	-2.32299	-1.97538	-3.155	-2.3205	-2.42437	-2.69547	-3.51939	-2.01287	-2.77124	-1.80287	-2.64454	-2.35336	-2.49089	-2.67104	-2.80593	-2.31415	-2.96696	-3.09563	-3.27432	-1.6246	-3.15136	-2.66242	-2.40288	-2.22115	-2.0119	-1.99686	-2.05297	-2.42474	-2.74602	-2.20544	-2.2762	-2.7832	-0.343281	0.0813644	0.0201223	-0.0201223	-0.486956	-0.16564	0.12526	APBB1IP						0.15129659767806103
APBB2	-1.26199	-0.36394	-1.80349	-0.888645	-1.75297	-0.789928	-1.96461	-1.55798	-2.0016	-1.37287	-1.07167	-0.96196	-0.231609	-2.92229	-1.32244	-1.04848	-0.119698	-2.06539	-1.6075	-2.8276	-2.63233	-1.36819	-1.81631	-1.73009	-0.810253	-2.62526	-3.55861	-1.30212	-0.867451	-1.01694	-1.49965	-0.737909	-0.688959	-2.08671	-1.18036	0.408541	-0.374472	-1.00875	0.374472	-1.19672	-0.647887	-1.24372	APBB2						0.4112478425518892
APCS	-5.40053	-4.49653	-4.56888	-5.41036	-4.88722	-5.17388	-5.33775	-4.30774	-5.30086	-4.57723	-4.90863	-4.75715	-4.46125	-4.96734	-4.37945	-4.86204	-5.71825	-4.85595	-5.50121	-5.0585	-5.02962	-5.56602	-4.90471	-6.08175	-5.77479	-4.48148	-6.01108	-5.20282	-5.50476	-3.97227	-5.04088	-5.101	-3.61728	-5.85595	-5.63389	-0.178249	0.257277	-0.208579	0.178249	-0.25799	-0.306548	-0.815945	APCS						0.2432086884801431
APEX1	-6.34993	-4.07511	-5.43434	-5.59796	-5.04285	-4.7248	-4.93088	-5.73126	-5.26199	-5.337	-6.5891	-5.33777	-2.59213	-5.85165	-4.08596	-4.83073	-6.41994	-5.77057	-5.89897	-5.16332	-6.17424	-5.72949	-5.17077	-4.97848	-4.14214	-3.24561	-4.37242	-4.61569	-4.64325	-4.79943	-6.0263	-5.23993	-3.32454	-9.41742	-8.6542	-0.344052	0.128775	0.162555	-0.128775	-2.24723	-1.94799	-1.60545	APEX1	P27695	APEX1	Matrix	Mitochondrial central dogma > mtDNA maintenance > mtDNA repair	TRUE	-0.153156
APEX2	-7.27856	-7.09337	-6.03298	-6.38875	-3.24377	-2.13826	-6.72393	-7.54124	-6.71931	-6.86718	-7.38189	-6.93301	-6.65725	-6.90794	-2.5103	-2.10126	-3.88087	-1.6349	-6.88052	-6.75906	-1.11797	-6.54912	-3.2147	-6.67883	-6.33061	-6.94832	-1.50239	-6.6103	-6.97884	-6.82524	-4.0466	-5.54358	-6.88423	-7.19019	-6.89911	2.12556	0.360842	-0.360842	-3.28235	-1.59381	-3.15802	-1.36112	APEX2						-1.28722
APIP	-3.88385	-3.38717	-3.34881	-5.46823	-4.49585	-2.36869	-4.39216	-3.35501	-2.50883	-3.78483	-2.5095	-4.78807	-4.43453	-5.06464	-3.05114	-3.83048	-5.29021	-5.64739	-3.79196	-5.24826	-4.11025	-5.2342	-2.88745	-6.24348	-4.53944	-3.97928	-3.61404	-4.99487	-5.01762	-4.93151	-4.87313	-4.8106	-4.56693	-9.12926	-8.01185	-0.294931	0.073406	0.0784469	-0.073406	-1.20327	-0.889331	-0.955315	APIP						0.6204414622086422
APLF	-1.16437	-2.2522	-4.19181	-3.13254	-3.98756	-0.678519	-0.882761	-0.858761	-0.508906	-3.02601	-1.03821	-0.354877	0.380316	-4.06677	0.386366	-2.65241	-2.88769	-3.96366	-4.62431	-3.50285	-0.895705	-3.70795	-3.12842	-3.10069	-0.986939	-2.52218	-0.796377	-2.35409	-0.263198	-0.48157	-2.79039	-2.96544	0.0724239	-3.12662	-4.05794	-0.158247	0.158247	0.621308	-0.269068	1.50065	1.32526	1.51753	APLF						0.44579943921027937
APLP1	4.26363	3.55474	3.7627	3.76619	3.32284	3.74416	3.96004	3.69429	3.75813	3.8855	3.4676	3.73448	3.37287	3.78993	3.37797	4.05609	3.88511	4.01902	3.69807	3.94017	3.74308	3.22423	3.56207	4.84834	4.24914	4.55578	3.9262	3.33064	3.51161	3.73605	3.7672	4.04283	4.06551	-5.95779	-5.74736	-0.0784983	0.308075	-0.0565481	0.0565481	-0.485349	-0.181088	-0.34176	APLP1						-0.24323
APOA1	-3.89713	-3.48143	-4.7429	-4.81662	-4.81592	-4.61178	-5.01388	-3.45875	-5.90296	-2.93215	-4.13468	-4.24869	-3.97313	-4.91009	-3.10669	-3.84299	-6.03009	-2.41541	-3.92513	-4.01652	-3.93873	-6.05348	-3.58755	-6.40039	-4.96569	-2.36901	-5.81096	-5.53325	-3.22806	-2.96272	-3.93394	-4.45549	-4.23659	-9.17379	-9.95731	-0.374083	0.374083	-0.448779	0.506409	-0.460089	-0.383201	-1.4839	APOA1						-0.503749
APOA2	-3.41554	-3.79392	-3.40279	-3.75021	-4.01278	-3.84598	-4.62079	-5.18173	-4.07663	-3.58117	-4.8144	-3.8035	-4.47492	-3.92191	-3.56766	-4.36429	-4.32712	-5.08695	-4.5554	-4.29608	-4.91735	-4.0797	-3.34287	-4.33228	-3.6244	-3.50021	-3.6852	-4.56376	-3.57554	-3.34847	-4.28818	-4.27525	-3.9515	-4.78595	-3.86632	0.579825	-0.579825	-0.757769	0.707497	-2.9763	-2.81696	-1.939	APOA2						0.2935498056087525
APOA4	-2.20613	-1.42729	-2.5137	-2.90999	-2.21424	-2.05519	-2.38854	-1.46284	-2.80903	-0.373316	-2.05633	-2.78618	-1.95482	-2.64814	-1.64527	-2.93868	-4.07422	-1.80366	-1.58503	-1.485	-2.39348	-3.1289	-2.02793	-3.27128	-2.52463	-1.30601	-2.35393	-2.45976	-1.06096	-1.54883	-1.71287	-2.3378	-2.75108	-5.81021	-5.91049	-0.229677	0.229677	-0.284661	0.241124	-0.474573	-0.499661	-0.960669	APOA4						0.0288693
APOB	-1.11004	-1.83788	-1.62375	-2.41986	-2.01661	-2.90262	-3.21199	-2.1574	-2.28383	-2.29246	-2.83708	-2.01884	-1.71748	-2.70552	-2.62772	-2.45208	-2.05231	-2.25857	-1.55173	-2.75934	-2.7898	-1.68562	-1.1753	-2.57315	-1.89632	-2.05949	-3.02555	-1.95494	-1.93348	-2.99348	-1.22111	-1.90248	-2.70027	-2.34151	-2.48246	-0.159603	-0.854416	0.159603	0.363789	-1.47645	-1.06062	-0.214015	APOB						0.084001
APOBEC2	0.0093015	-0.805512	-0.279579	-0.368897	-0.498949	-0.449937	0.0624624	-1.95647	-0.661543	-0.813577	-1.1372	-0.875246	-0.38364	-0.0649596	0.132349	-0.278411	0.178287	-0.121109	-0.585589	-0.773763	-1.10508	-0.371724	-0.0896908	-0.516824	0.313505	-0.618531	-0.479413	-0.673907	-0.495676	-0.682703	-0.659436	-0.193282	-0.394884	-0.546073	-0.373245	0.175275	0.00433598	-0.30603	-0.00433598	0.462572	-0.115834	0.564518	APOBEC2						0.013398407790993015
APOBR	-4.38217	-3.86348	-4.81246	-8.21301	-3.09055	-4.95091	-3.49552	-3.8857	-4.71114	-5.01549	-3.62112	-3.9851	-4.15556	-3.61326	-2.61905	-3.85306	-4.78429	-3.69713	-4.70168	-3.10927	-3.13659	-4.23881	-3.25391	-6.38335	-7.52712	-3.46152	-3.61253	-3.15563	-2.86667	-3.57099	-3.39422	-2.79198	-2.55966	-5.38858	-4.58534	0.0554237	0.169263	-0.236198	-0.0554237	-0.146921	-0.380901	0.000638602	APOBR						-0.241167
APOD	0.90792	1.00573	0.934741	0.470691	1.29307	1.35199	0.580085	1.38263	1.12545	1.66236	1.63397	0.906073	0.489298	1.00437	1.48856	1.55256	0.321526	2.0613	1.07463	1.75517	1.05201	0.442813	1.70876	-0.772273	1.10413	2.8861	1.11536	0.85851	0.69278	1.47225	1.27893	1.14733	0.557894	-4.85619	-4.68212	-0.293682	0.331483	-0.402344	0.293682	-0.465804	-0.486257	-0.672205	APOD						-0.485564
APOE	1.75996	2.7798	2.44049	1.21121	2.35931	2.61727	1.71776	2.29307	1.36348	3.45486	3.01091	1.60112	2.3155	1.68778	2.78209	1.78645	2.10717	3.11321	2.54916	3.24809	2.4761	1.46773	2.8311	0.379402	2.1776	3.32214	1.9191	3.10754	2.37208	2.35503	1.23585	2.06781	0.7305	-2.37775	-2.40851	-0.396643	0.565366	-0.646772	0.396643	-0.91307	-0.966699	-1.34961	APOE						-0.259803
APOF	-7.90884	-7.723	-7.48919	-8.06666	-7.26044	-8.0029	-8.04751	-7.61844	-8.07246	-7.82037	-7.75526	-7.79402	-7.64334	-8.27406	-7.0013	-7.97625	-7.7394	-6.75713	-6.60344	-7.82385	-7.14987	-7.77383	-7.00327	-8.73599	-8.25939	-6.79241	-7.73938	-8.05589	-7.20176	-7.57317	-7.25263	-7.71811	-6.27924	-9.41545	-10.4732	-0.089966	-0.0121542	0.0121542	0.110474	0.753234	0.758067	0.781294	APOF						-0.360922
APOH	-0.495981	-0.703128	-1.08714	-1.175	-0.825541	-1.69508	-0.923363	-1.56064	-0.79779	-0.11185	-1.14043	-1.22158	-0.787997	-0.928038	-0.821023	-0.598304	-1.40486	-1.36292	-0.617685	-0.29615	-0.48505	-1.07791	-0.442408	-0.893102	-0.783542	-0.619852	-0.667011	-0.810372	-0.935192	-0.714824	-1.0905	-0.704204	-1.52807	-1.20824	-1.62157	-0.0140637	-0.395708	0.0140637	0.454833	0.00437595	0.199744	-0.0366496	APOH						-0.210962
APOL1	-9.14221	-8.87047	-9.34584	-9.79034	-9.90742	-9.59934	-9.91799	-9.75458	-10.3429	-9.40992	-9.87805	-9.60762	-9.26378	-10.4003	-9.21438	-10.4101	-10.4032	-10.0249	-9.74329	-9.88038	-9.60547	-10.5896	-9.32556	-10.6744	-10.2145	-9.29912	-10.5924	-10.6151	-9.7286	-8.66941	-9.6658	-9.51033	-8.25194	-10.7782	-11.4993	-0.013562	0.013562	-0.0399787	0.395397	-2.43821	-2.45552	-2.1183	APOL1						0.5246651052760455
APOL5	-1.08469	-3.75453	-0.649767	-1.60515	0.123223	-2.00252	0.296502	-2.41685	-0.0263449	0.240037	-0.352883	-0.320768	-0.0289731	-2.64303	-4.7301	-1.6592	-0.838714	-6.60283	-1.75553	0.264319	-0.616934	-0.767719	-2.2069	0.123729	-4.41586	-1.02209	-0.355255	0.475392	0.501613	-0.779154	-0.594387	-1.11073	-1.33448	-1.24614	0.222721	-0.0726783	0.0726783	0.355522	-1.11211	-0.108912	-0.563702	0.73546	APOL5						0.16185545309579338
APOM	-6.28471	-7.54762	-6.55057	-8.01557	-6.63657	-7.0878	-7.37601	-7.11137	-7.44958	-6.52037	-6.8872	-6.68404	-7.00728	-6.86184	-6.34308	-6.42485	-7.29261	-5.48365	-6.52305	-7.1683	-5.86098	-8.45368	-6.47663	-7.62925	-8.19102	-7.00091	-7.84988	-7.8461	-6.18273	-6.07204	-6.19388	-7.05643	-5.80277	-8.75936	-11.6116	-0.0560271	0.0560271	-0.152027	0.225742	-0.570969	-0.625487	0.150842	APOM						-0.194392
APP	5.9791	6.24581	6.38674	6.11388	6.2489	6.10519	5.94176	6.0145	6.31411	6.28397	6.11717	6.04975	6.2947	6.23322	6.41519	6.13862	6.18419	6.23728	5.95882	6.39859	6.21847	6.23951	6.29858	5.2637	6.15566	6.49364	6.18545	6.22965	6.14594	6.11454	5.97801	6.06257	5.90939	0.222405	0.198829	-0.0632225	0.0632225	-0.0968892	0.312124	0.494402	0.316071	0.468066	APP						-0.0207136
APPL2	-1.48806	-0.990877	-2.7119	-1.52749	-2.263	-1.64871	-2.71688	-1.3701	-1.80005	-1.45925	-1.94941	-1.70397	-3.07207	-1.89352	-2.92789	-3.07443	-1.79266	-2.81896	-1.39948	-2.2311	-2.699	-3.23778	-2.7483	-0.876795	-0.878123	-1.80842	-0.78181	-1.42946	-1.42062	-0.641802	-1.14166	-3.62478	-0.899677	-8.72543	-3.78809	-0.859944	0.228884	0.34209	-0.228884	-1.53248	-0.99991	-0.901357	APPL2						-0.0045816
APRT	-4.06749	-2.32049	-2.90627	-2.8788	-3.64851	-4.05676	-3.73807	-3.19606	-3.04872	-3.28488	-3.73902	-3.05841	-2.05353	-3.15103	-1.91102	-3.99897	-3.38564	-3.4082	-2.66778	-2.8447	-2.9416	-4.02718	-3.11048	-2.7801	-2.63797	-2.408	-2.82717	-2.61792	-3.05187	-3.4964	-3.11152	-2.97909	-1.8861	-4.00308	-5.88767	-0.307356	0.0367067	0.105375	-0.0367067	-0.30741	0.113917	-0.0584999	APRT						-0.226185
APTX	-1.3689	-1.05247	-1.42818	-0.964523	-0.81954	0.683411	-1.07731	-2.16591	0.0834294	-0.735133	-1.507	-1.16775	-2.13991	-1.69016	0.277127	-2.69084	-0.141136	0.0918894	-1.71933	-0.11244	-1.21954	-4.44682	-2.69736	-2.57653	-0.058385	0.0925866	-6.3426	-1.39252	-0.733579	-1.09845	-2.30687	-0.218884	0.0925455	-0.94493	-2.57442	-0.0918348	0.804703	-0.290439	0.0918348	0.44899	0.529242	-0.391269	APTX						0.2846088461197162
AQP1	0.536084	1.27875	-0.946259	0.282933	0.615544	-0.0515385	-0.0522464	-5.45451	-4.63259	-4.78046	-5.29516	-4.84629	-0.111098	-4.82121	1.07392	-0.915	-0.131179	1.59478	-4.7938	-4.67234	1.06605	-0.0700807	1.45699	0.931453	-4.24389	-4.86159	-4.77322	-0.353648	0.27781	-4.73852	-0.637946	-4.45685	0.72606	0.420096	-0.564461	-0.761923	1.34987	0.708357	-0.708357	0.402715	-0.83029	-0.615434	AQP1						0.3314461704987433
ARAF	-2.98683	-3.44348	-2.37891	-3.61985	-3.73513	-3.66629	-2.49541	-4.16088	-2.9538	-3.13845	-2.7718	-6.06536	-3.08349	-3.09619	-2.13987	-1.71406	-3.48066	-3.17185	-4.1043	-2.22101	-2.94861	-3.31627	-3.86809	-3.02748	-3.91196	-3.11516	-2.39262	-2.62644	-3.26447	-2.72837	-2.80615	-2.71563	-4.86671	-2.32769	-2.55398	0.488687	0.42346	-0.42346	-1.11749	-2.0747	-2.81848	-1.84175	ARAF						-0.155631
AREG	-4.67133	-2.85803	-3.17834	-3.2153	-3.66124	-2.47484	-3.55161	-3.21171	-3.03384	-3.49811	-3.89776	-4.01847	-2.91509	-4.17428	-2.43364	-2.72842	-2.908	-3.76751	-3.05688	-2.54893	-3.24865	-2.92115	-2.58294	-5.4114	-2.8758	-2.39473	-3.77785	-3.14678	-3.07226	-3.77291	-2.97204	-3.18943	-2.88475	-5.17589	-5.86584	-0.566893	0.0740395	0.136495	-0.0740395	-0.738256	-0.836753	-0.90874	AREG						-0.218969
AREL1	-6.96954	-8.78435	-6.139	-4.7578	-7.51971	-4.06628	-4.24498	-6.23221	-8.41029	-4.7508	-3.78746	-8.62399	-8.34823	-8.59892	-8.28874	-8.59959	-8.15681	-8.91084	-2.92764	-8.45004	-5.06528	-8.2401	-3.32071	-2.64189	-8.02159	-8.63929	-8.55092	-7.30127	-4.08485	-8.51622	-4.32254	-7.23456	-8.5752	-8.88117	-3.94623	-0.267441	0.0629932	-0.00661385	0.00661385	-8.32918	-4.22097	-8.30002	AREL1						-0.533803
ARF6	-4.60505	-3.71374	-3.22551	-3.68958	-3.21643	-4.20965	-4.02589	-3.5416	-4.57225	-3.82039	-4.07248	-4.3001	-3.51648	-3.23353	-3.2021	-3.49095	-4.51156	-4.58756	-3.53116	-3.65548	-5.24649	-3.84022	-3.39112	-4.44756	-5.33714	-2.67636	-3.98005	-3.18585	-3.61979	-3.17124	-4.46013	-4.58654	-3.12457	-4.76565	-6.81817	-0.312453	0.00336078	-0.00336078	0.165637	-1.63602	-0.809954	-0.6951	ARF6						0.12992996432782114
ARFGAP3	-0.703882	-0.778493	-0.482359	-0.701184	-0.406961	0.464688	-0.691008	-1.24615	0.148015	-2.02148	-1.40648	0.50113	0.0690481	-0.202174	-0.896435	-0.119602	-0.448443	-0.374019	-0.77183	-0.113862	-1.41561	-0.687434	0.433721	-1.97761	-0.695199	-0.837677	-1.2126	-0.794051	-0.842469	-1.1908	-0.00130517	-0.381848	0.298715	0.212534	-0.677754	-0.0505959	0.54937	-0.814751	0.0505959	-0.355013	-0.475072	-2.02442	ARFGAP3						0.15283414873501297
ARFGEF2	-2.48963	-1.27385	-8.37333	-2.77491	-1.55437	-3.93804	-3.60485	-3.18114	-8.05966	-1.24175	-2.10753	-3.95144	-1.86832	-2.46693	-3.93811	-3.664	-2.89929	-2.13395	-2.63591	-6.09941	-2.84019	-1.91219	-2.02453	-1.62686	-1.94304	-2.07921	-1.95236	-2.74119	-0.307961	-2.01584	-1.76246	-1.19743	-3.90265	-1.55326	-0.963338	-1.54552	0.658655	1.03724	-0.658655	-0.243845	-1.28538	0.889806	ARFGEF2						-0.155681
ARFIP1	-2.3716	-3.68242	-2.62434	-3.03182	-2.11407	-6.51536	-4.24914	-1.79669	-3.58251	-2.44803	-2.41472	-4.02085	-2.9002	-2.3022	-1.50782	-3.2117	-2.91039	-5.30831	-2.0109	-2.23873	-2.46474	-2.40897	-2.37491	-3.2387	-2.22139	-2.69667	-4.70081	-3.68421	-1.64011	-2.65384	-3.18088	-6.89226	-1.16725	-1.13591	-1.98872	-0.333522	-0.187929	0.187929	0.302645	-0.0884309	-0.199696	0.37316	ARFIP1						-0.305894
ARFRP1	-0.61189	-1.06118	0.112871	2.39081	-1.26052	-0.0306728	-1.29416	-0.504778	-0.947363	-0.304998	-0.266548	-2.21019	-0.727538	-0.274926	-0.551324	-0.744216	0.0670483	-0.520475	-0.519842	0.135671	-0.824382	-0.0696141	-0.739259	-1.58864	-0.495147	-0.168256	-0.651126	-1.1785	-0.0894113	-0.372493	-0.320382	-0.874818	-0.911321	-0.507029	-0.269858	-0.0311272	0.109414	0.0311272	-0.114158	2.21518	2.07099	2.101	ARFRP1						0.8478952046691562
ARG1	-3.098	-2.56504	-2.68544	-2.49689	-2.89222	-2.49987	-3.5912	-2.57046	-2.63506	-2.724	-3.03096	-3.23953	-2.33537	-3.23333	-3.65723	-3.24297	-2.65154	-2.48045	-3.00901	-3.29875	-2.1869	-3.08427	-3.73511	-3.11478	-2.78945	-1.67848	-3.38465	-3.31006	-3.62371	-3.39017	-2.42248	-2.64935	-1.59642	-2.86807	-3.41221	-0.258398	0.153975	0.0453922	-0.0453922	-0.30917	-0.112265	0.22419	ARG1						-0.0118824
ARG2	-3.00424	-4.42081	-4.58153	1.35993	-0.595137	-4.19431	-4.39981	0.506305	-0.56988	-4.13596	-4.02565	-4.21487	-4.69243	-0.0392474	-3.80034	0.0842291	-4.19088	-3.90633	-4.06116	-3.97933	-3.96602	-4.02649	1.60689	0.59474	-3.90947	0.803497	-4.30767	1.57992	-0.215436	-0.35037	0.762924	0.386401	-0.410498	-4.52159	1.27529	0.569148	-3.99795	-0.569148	0.94362	0.0102586	-2.61569	1.04721	ARG2	P78540	ARG2	Matrix	Metabolism > Amino acid metabolism	TRUE	-0.369562
ARHGAP1	-5.67973	-2.18941	-6.25702	-1.53796	-5.73006	-0.443538	-6.07531	-6.12338	-5.7048	-5.81145	-5.70114	-1.89036	-6.36792	-2.81428	-5.47584	-5.83919	-4.28141	-1.25989	-3.15169	-1.74793	-5.64151	-0.380059	-0.818627	-1.03013	-5.58496	-1.40251	-5.98316	-2.19991	-0.340731	-6.02586	-5.61301	-0.803665	-0.805882	-6.19709	-2.06762	-0.334061	0.334061	-0.472356	0.625374	0.0128381	1.04272	0.782	ARHGAP1						-0.43171
ARHGAP10	-7.60845	-3.91572	-4.74057	-3.32822	-6.69004	-6.35636	-2.77615	-3.16064	-7.72003	-2.18909	-4.73914	-2.85681	-3.02666	-2.85936	-3.08394	-7.71347	-5.44048	-2.40207	-7.69432	-4.91152	-4.23926	-2.35971	-6.36809	-6.68954	-3.06925	-7.42032	-6.23265	-2.69862	-5.74704	-6.86091	-2.59592	-5.59385	-0.94289	-6.79637	-7.84536	0.184487	0.0379664	-0.245978	-0.0379664	-0.471571	-0.878008	-1.39761	ARHGAP10						-0.0395628
ARHGAP11A	-2.40238	-1.21867	-2.59195	-1.64978	-0.992986	-2.07434	-1.15504	-1.04472	-0.968524	-1.08096	-0.61699	-1.83271	-1.38619	-0.964625	-7.67228	-0.83421	-1.12193	-0.405454	-0.296825	-1.13729	-2.14748	-1.89361	-1.24219	-4.23349	-1.38076	-1.17577	-2.20629	-0.690777	-0.807907	-2.08293	-2.04676	-0.953372	-1.9978	-2.50207	-2.60081	0.407337	-0.33579	-0.834004	0.33579	-0.823681	-1.20007	-0.167497	ARHGAP11A						-0.364183
ARHGAP12	-2.25424	-3.05414	-0.727195	-0.82005	-1.04154	-2.14175	-1.16439	-1.24723	-0.864276	-0.132979	-1.2999	-0.879905	-1.40638	-0.416529	-0.653454	-1.15067	-1.09985	-0.168402	-3.63309	-0.394752	-1.34155	-0.675592	-1.63018	-1.72565	-1.39394	-2.73191	-3.21663	-0.543803	-0.550326	-2.37798	-3.63498	-0.0480254	-0.688244	-1.97805	-3.46656	0.18785	0.051848	-0.051848	-0.212024	-1.25911	-0.685121	-0.602723	ARHGAP12						-0.113858
ARHGAP17	-3.11281	-2.17215	-2.0573	-1.35145	-2.2402	-5.86071	-3.16503	-0.879116	-7.22438	-1.29134	-7.70293	-1.36116	-0.887163	-1.36372	-3.00333	-2.82551	-2.35987	-3.0687	-1.31603	-2.7638	-1.11558	-2.02019	-1.58704	-2.94596	-1.31985	-2.33971	-3.07404	-2.03305	-1.92947	-1.15581	-7.00717	-1.60635	-2.69517	-1.90841	-7.34971	-0.122843	0.210336	-0.646332	0.122843	-1.44201	-2.22258	-0.369947	ARHGAP17						-0.364631
ARHGAP20	-0.961427	-0.708069	-0.540763	-1.27093	-0.926636	-1.86552	-1.52811	-2.2241	-0.771413	-0.0696174	-0.733547	-0.828611	-1.5664	-4.08557	0.0689538	-1.27889	-1.74534	-0.856929	-2.43012	-3.81116	-1.01137	-1.0569	-2.56226	-1.82404	-1.38271	-1.17599	-1.36772	-1.27008	-1.27605	-2.76187	-1.62477	-0.754377	-2.56709	-1.54185	-2.78129	0.0186488	-0.0186488	-0.135562	0.778856	0.438978	-0.323779	-0.78668	ARHGAP20						0.47532680513471903
ARHGAP24	-1.94138	-2.88253	-2.29787	-4.8635	-4.29243	-1.92061	-2.54204	-2.36227	-2.08538	-2.37276	-2.49979	-1.93357	-4.26648	-3.95595	-1.70361	-1.16321	-2.01733	-2.72255	-3.0166	-2.37373	-3.38051	-3.2735	-1.91985	-2.08805	-1.98961	-1.92317	-1.90543	-3.20148	-3.2988	-2.7008	-2.38899	-3.54416	-2.0156	-2.64133	-2.27782	-0.0175076	0.0921694	0.0175076	-0.0816577	-1.86372	-2.28775	-1.02812	ARHGAP24						-0.460285
ARHGAP25	-1.73073	-1.77179	-1.74929	-2.67065	-1.34665	-2.37536	-1.54134	-2.15501	-2.53899	-1.96337	-1.58655	-1.8654	-1.54091	-3.07472	-1.8783	-1.83285	-2.03936	-1.53849	-1.33889	-1.57542	-2.34737	-3.10445	-1.40922	-1.14856	-1.03805	-1.74542	-1.88606	-1.75992	-0.749278	-2.45342	-1.3816	-2.91727	-0.924975	-1.81368	-1.9398	-0.440917	0.483471	0.088316	-0.088316	-0.395861	-1.11423	0.398616	ARHGAP25						-0.162432
ARHGAP27	-3.83735	-3.65456	-3.78905	-3.7044	-3.77174	-3.38287	-3.74991	-3.6141	-3.69927	-2.98769	-3.57657	-4.75016	-3.28313	-3.4093	-3.50016	-3.88428	-4.43967	-3.9645	-3.56703	-3.50749	-4.49903	-4.15689	-3.7078	-4.64559	-3.96408	-3.68164	-3.57426	-3.15976	-3.58854	-3.53927	-3.68495	-3.59711	-3.63764	-4.48171	-4.96867	-0.277654	0.135689	0.167217	-0.135689	-0.927408	-0.649411	-0.477846	ARHGAP27						0.22831526293036894
ARHGAP30	-1.2081	-0.765278	-0.787397	-1.10096	-1.2593	-0.834476	-1.53824	-1.43728	-0.87161	-0.885602	-1.73684	-1.21722	-1.228	-1.23854	-0.85127	-1.03698	-0.824896	-0.995578	-0.957592	-0.614472	-0.792287	-0.844422	-1.1134	-1.02131	-0.700322	-1.03491	-1.00698	-1.02389	-0.832021	-1.03354	-1.36914	-0.886843	-0.974714	-0.736983	-1.04406	-0.240319	-0.00606588	0.186299	0.00606588	-0.802725	-0.643286	-0.629704	ARHGAP30						-0.142001
ARHGAP31	0.652736	-5.1781	-1.5879	-5.17556	-4.95242	-4.61873	-1.03852	-5.28099	-4.9824	-1.25881	-0.875982	-0.571692	-1.55207	-1.25924	-1.23084	-4.97585	-4.70285	-1.31214	-4.9567	-0.0270499	-1.3761	-0.585561	-0.723573	-2.36695	-4.03207	-4.68269	0.277564	-4.961	-5.00941	-5.12328	-4.76518	-0.686295	-5.03815	-4.05875	-5.10773	0.27035	0.152469	-2.17669	-0.152469	0.750218	1.21495	0.911927	ARHGAP31						-0.106195
ARHGAP35	-1.6408	-0.400589	-1.73639	-0.60158	0.484055	-5.08915	-0.923981	-5.75141	-0.808965	-4.72923	-1.07338	-0.120113	-5.34442	0.0638905	-0.878132	-3.44626	-5.17327	-5.68945	-4.42711	0.852116	-5.43148	-1.05598	-1.93096	-2.2524	0.923778	-5.15311	-1.55041	0.499324	-0.157903	-1.34577	-0.281406	0.604099	-0.15102	-1.15993	-4.57815	-0.813833	-0.190854	0.453376	0.190854	0.201797	-0.704776	0.704543	ARHGAP35						0.3871622014378133
ARHGAP42	3.39313	-0.0840683	-0.0788359	-0.0815267	0.141613	0.475297	0.470542	3.398	3.91898	-0.164785	-0.366915	3.97485	0.220029	2.24983	0.162754	0.118185	4.29807	-0.125005	0.137334	0.112784	0.132967	0.18654	0.463566	0.142119	1.06196	0.411337	0.0140418	0.133034	4.17208	-0.0292531	1.32885	4.04516	4.05588	-0.54968	-0.0137035	-0.15467	0.132705	3.71344	-0.132705	0.0113572	4.61866	3.68403	ARHGAP42						-0.160763
ARHGAP45	-2.48463	-1.75949	-0.455488	-0.408572	-0.881057	-2.05336	-1.59797	0.0118454	-0.759143	-0.0184057	-0.945972	-0.502591	0.561411	-0.315175	-1.22401	1.32459	-0.953856	-1.02198	-0.344701	0.0683839	-0.73209	0.2437	-2.04442	1.03776	0.47895	0.551504	-4.21749	1.48915	-0.664272	-3.73234	0.503323	-4.09083	0.733809	0.58331	-1.91018	0.0757071	-0.0757071	0.750263	-0.163119	0.77908	0.0166419	-0.693177	ARHGAP45						-1.22947
ARHGAP5	-2.20061	-1.77473	-2.5066	-1.90353	-3.20203	-1.12973	-2.59619	-2.33232	-1.79827	-2.35742	-1.37957	-1.9473	-1.80427	-1.54106	-0.746175	-2.28732	-3.15778	-1.16627	-1.12683	-1.7299	-0.922345	-0.832924	-2.26461	-1.26697	-2.57151	-0.684513	-1.95263	-3.99381	-1.96862	-3.40473	-1.78242	-1.37517	-3.27221	-2.71797	-1.15025	-0.37962	0.101988	-0.0807153	0.0807153	3.41451	3.2508	3.04985	ARHGAP5						-0.569153
ARHGEF1	-3.84346	-3.38649	-2.89951	-4.48697	-3.0704	-3.6851	-3.44197	-3.40937	-3.92218	-3.55066	-3.54794	-3.58291	-2.11648	-3.80013	-2.2048	-4.4742	-6.05741	-4.36787	-3.31921	-4.55978	-3.72194	-5.4856	-4.352	-3.9934	-4.10537	-2.82989	-6.26287	-2.6613	-2.55683	-2.98457	-3.48918	-2.78189	-2.68491	-4.86789	-5.15344	-0.259495	-0.015635	0.185038	0.015635	-0.117177	0.151161	0.543517	ARHGEF1						0.689285
ARHGEF10	-0.339921	-0.227771	-0.43862	-0.939032	-0.0840656	-0.147018	-0.505836	-2.43175	-2.08206	-0.462154	-0.57032	-2.29214	0.293271	0.243437	1.21208	-0.965432	-0.0167029	-0.595814	-0.903465	0.0876915	-0.773769	-1.42309	-0.368567	-3.17265	-0.58869	-0.323774	-0.41376	-0.0184174	-0.901496	-0.230692	-0.869908	-1.08438	-0.149522	-0.695135	-0.683936	-0.15118	0.0159566	0.0943992	-0.0159566	-0.877193	-0.450365	-1.53011	ARHGEF10						0.25829320347484935
ARHGEF12	0.368643	0.47527	0.467668	0.48513	-0.170255	-0.37814	-0.968184	-0.289174	0.299899	-0.485894	0.447366	-0.0129137	0.40542	-1.43177	0.336626	0.903158	0.0486449	-0.978446	0.203488	0.631708	-0.0524101	-0.768757	-0.0741854	-0.486596	-0.213447	0.165416	0.965345	0.820161	0.439985	0.369701	-0.145459	-0.329727	0.107479	-0.362985	0.375913	-0.99472	0.169033	-0.169033	0.660379	-0.0157844	-0.115342	-0.181319	ARHGEF12						-0.0195745
ARHGEF15	-7.30001	-7.60728	-7.60205	-3.21242	-3.29414	-7.04792	-3.73074	-3.62271	-7.41159	-7.688	-4.18969	-7.2488	-7.30318	-3.203	-3.11253	-7.40503	-6.13203	-2.94778	-7.38588	-3.41043	-7.39025	-4.16675	-4.25229	-7.38109	-3.46125	-4.11188	-5.50917	-3.68974	-2.73816	-3.0289	-7.19437	-7.2854	-6.46734	-3.37245	-7.53692	-0.300115	0.297873	0.110732	-0.110732	-1.89715	-1.27652	-0.598177	ARHGEF15						-0.0275074
ARHGEF19	-3.29046	-3.46388	-4.03451	-2.41639	-4.08255	-3.48037	-2.56919	-5.34699	-3.79061	-3.89418	-3.20502	-3.12378	-3.50937	-3.58577	-2.19891	-3.43612	-3.80056	-4.28503	-2.72608	-3.21326	-2.73045	-5.79661	-4.22003	-3.65883	-4.62163	-2.93241	-2.53	-3.19301	-2.65646	-3.15826	-3.44786	-3.3165	-3.2354	-3.29076	-2.24608	-0.209292	0.0379412	-0.0379412	0.0807622	-1.38683	-1.35444	-0.807943	ARHGEF19						0.2140927469003844
ARHGEF2	-6.03511	-2.17246	-2.43026	-1.88041	-2.53174	-4.78302	-2.46584	-1.98584	-6.14669	-6.4231	-6.62523	-1.9839	-6.03829	-6.33042	-0.966278	-2.23324	-5.86714	-6.38332	-0.694716	-2.8236	-3.80342	-6.07177	-5.79475	-6.1162	-5.19635	-5.84698	-2.43692	-6.12528	-6.1737	-6.28757	-1.34451	-1.77258	-2.502	-6.80799	-3.68706	0.243524	-3.67855	0.331027	-0.243524	-2.4396	-0.0990829	-3.03372	ARHGEF2						0.46259218831060145
ARHGEF28	-0.515352	-0.533883	-0.504747	-0.566191	-1.4191	-0.209591	-0.576337	-1.44671	-1.24164	-0.305815	-0.599758	-1.37051	-0.896197	-1.34398	-0.745201	-1.29424	-0.752633	-1.33143	-2.10442	-0.266478	-1.24629	-1.05522	-1.16567	-0.853595	-0.908835	-1.11266	-0.758562	-0.842712	-0.50995	-1.42832	-1.50985	-0.71824	-1.00671	-1.26322	-0.75226	-0.0269265	-0.140726	0.0269265	0.117083	-0.0939813	-0.325432	-0.228665	ARHGEF28						0.43104982889822435
ARHGEF33	-0.587203	0.399438	-2.47091	0.845747	0.377199	-0.0356193	-0.461418	0.395879	-5.15724	1.10428	-5.81981	0.0884917	-0.340291	-5.34586	-0.865764	-5.34654	-2.31879	-5.65779	-0.92613	-0.673425	-4.98216	-1.98705	-4.82255	-1.20987	-4.76854	-2.38624	-0.838435	-1.34778	-1.41676	0.736833	-0.89956	0.718936	-5.32215	-1.45819	-5.33704	0.180722	-0.180722	-1.72838	1.45864	2.79423	3.31531	3.20095	ARHGEF33						2.0230193589930483
ARHGEF38	-2.48145	-1.6043	-0.176833	-1.15815	-0.498912	-0.734593	-0.886189	-1.06564	-3.4675	-0.398134	-0.62411	-2.88968	-0.658654	-1.4813	-1.91387	-2.23855	-1.01802	-1.89677	-0.897469	-6.0513	-0.00875138	-0.144656	-0.208667	0.0224268	-0.854197	-1.66529	-0.422124	-0.709124	0.0290548	-1.66978	-3.51331	0.549457	-0.584649	-1.85579	-2.47735	-0.169387	0.169387	-0.263255	0.531584	0.588738	0.0826084	0.169035	ARHGEF38						-0.129502
ARHGEF40	-0.820706	0.0281966	0.685523	0.353404	-1.1222	-2.02546	-0.566738	0.433334	-2.21923	-1.45283	0.62721	-1.04591	-0.648157	-0.340111	-0.0838756	-0.340788	-0.9113	0.0392087	0.410973	-0.330063	-0.0166684	-0.772199	-0.0303931	0.0396734	-0.776082	-0.328493	-1.17766	0.751589	0.0302571	-0.703671	-1.62246	0.465518	-1.25169	-0.0506966	-0.441259	0.186249	0.451832	-0.186249	-0.446949	1.16706	-0.730348	1.03608	ARHGEF40						0.022384795208609466
ARHGEF5	-4.50049	-5.02669	-4.9759	-4.6638	-3.43264	-4.14122	-3.03445	-7.49434	-4.21069	-2.58888	-4.32487	-2.87885	-3.36632	-3.24535	-5.40622	-4.49394	-7.23733	-4.90215	-3.34511	-3.30957	-3.34409	-3.9261	-3.96452	-5.15953	-3.76327	-2.18851	-5.70204	-4.61268	-6.8766	-3.79478	-3.03643	-3.76696	-4.11746	-4.94914	-4.3792	-0.71103	0.167938	-0.126961	0.126961	-1.18248	-1.42146	-1.03493	ARHGEF5						-0.252164
ARID1A	-0.429284	-0.460688	-0.588585	-0.150831	-1.20741	-0.295851	-0.206132	-1.02669	-1.56067	-0.580848	-0.713732	-0.61258	-0.989318	-0.653263	-0.0828766	-1.42496	-0.18326	0.261452	-0.494113	-0.119172	0.326854	-0.728835	-0.429569	-0.886573	-0.675288	-0.298529	-0.476922	-0.710272	-0.706148	-0.445625	-0.844838	-0.987529	-0.662743	-0.567522	-0.0540155	0.396241	-0.277876	-0.292504	0.277876	-0.667452	-0.237517	-0.653624	ARID1A						-0.0877629
ARID3A	-0.355768	-0.193401	-1.16753	-1.44532	-1.22023	-3.61984	-1.17845	-0.307568	0.111011	0.0547699	-0.841129	-0.0241382	-1.21614	-0.210205	-0.732334	-1.2078	-0.388607	-1.22223	-0.142163	0.0266953	-0.139633	-0.905537	-1.00924	-0.57319	-0.0515456	0.136959	-0.246415	0.0875301	-0.059624	0.105455	0.110126	-0.296102	-0.0209458	-0.200699	0.118412	0.149626	-0.213366	0.12934	-0.12934	0.318653	0.461279	-0.431233	ARID3A						-0.628894
ARID4B	-1.14567	-0.844878	-0.842869	-1.03873	-2.16102	-1.21686	-1.0794	-1.15341	-0.49433	-0.936118	-0.676606	-0.88804	-1.163	-0.956515	-0.860048	-1.12247	-0.792297	-0.451041	-1.03957	-1.28958	-0.928701	-1.03284	-0.717684	-1.25156	-0.480763	-0.628877	-1.15397	-1.04188	-0.869092	-1.33273	-1.82034	-0.99942	-1.48401	-0.95647	-1.73613	-0.0590183	0.300934	-0.567985	0.0590183	-0.760168	-0.541064	-0.287864	ARID4B						-0.257897
ARID5A	-1.77415	-2.56685	-0.32896	-4.88624	-5.6631	-0.744454	-5.33417	-0.706272	-1.7862	-2.79957	-1.58667	-1.36038	-1.41476	-1.62889	-1.73507	-5.68653	-1.9541	-0.681791	-4.66738	-2.522	-1.14818	-1.71128	-2.01922	-5.66259	-1.04231	-0.43918	-1.09023	-3.08672	-4.7201	-1.19011	-2.15394	-1.10747	-1.94148	-3.35439	-3.81842	-0.314247	0.437076	0.243372	-0.243372	0.761233	0.135878	-5.58012	ARID5A						-0.209339
ARK2N	-0.990639	0.0891126	-0.800473	-0.932799	-0.285404	-1.18025	-0.82483	-0.708925	-1.25246	-0.46857	0.210656	-1.56458	-0.773687	-0.706275	-1.67624	-2.17719	-2.00853	-0.738118	-0.394479	-0.199462	-0.312546	-0.780209	-0.149546	-4.77216	-1.33775	-1.69559	-0.422193	-0.187723	0.233344	-1.56107	-1.24304	-0.4726	-1.62137	-2.31712	-1.12063	0.197414	-0.280136	0.0369147	-0.0369147	-1.42488	-0.352952	-1.45265	ARK2N						0.24939957846606875
ARL14EP	-2.15379	-0.968601	-0.519167	-1.74941	0.329988	-3.12827	-0.821552	-6.80878	-5.98686	-1.9648	-0.364028	-3.20056	-5.9248	-5.17548	-0.820914	-1.5323	0.288994	-1.12986	-1.39318	-0.856681	-0.811776	0.609598	-1.00831	-1.42282	-1.27623	-6.21586	-1.73517	0.53155	0.426042	0.116667	-5.8991	-3.22616	-0.45133	-1.28781	-0.881255	-0.1071	0.7153	0.1071	-0.310667	1.98907	1.4004	1.75276	ARL14EP						-0.0806495
ARL14EPL	-2.02597	-1.90399	-2.17244	-1.64019	-1.9456	-1.0967	-1.74336	-1.79514	-2.29591	-1.20799	-1.95237	-1.42352	-1.4926	-1.67571	-1.77885	-2.14535	-1.73485	-1.95558	-1.5753	-1.60478	-3.34816	-2.02736	-2.0515	-1.85238	-2.01254	-1.91109	-1.75892	-1.42121	-1.46522	-1.95365	-1.82365	-0.997152	-2.01231	-2.30732	-2.38971	-0.0760793	0.313982	-0.00099034	0.00099034	1.23003	1.04382	1.35681	ARL14EPL						0.19373630392993846
ARL2BP	-2.53992	-2.27842	-2.38025	-7.05993	-6.49714	-1.73	-2.14195	-1.803	-2.30196	-2.18622	-0.944667	0.296753	0.0841628	0.255142	-2.92099	-1.85139	-0.275907	-2.3489	-0.803299	-2.17398	-2.01628	-6.46907	-0.114406	-4.65519	-1.30765	0.230336	-1.39269	-0.201456	-2.65801	-0.862209	-2.4732	-1.3781	-0.490504	-5.96417	-1.24974	-0.142269	0.075957	-0.075957	0.381512	-0.624963	0.322554	-0.689099	ARL2BP						-1.46196
ARL4C	-0.224461	-0.296189	-0.0976575	0.0680492	0.187718	0.393281	-0.232778	-0.444294	-0.17298	0.194905	0.273608	-0.753601	-0.494374	-0.313315	-0.0757907	-0.468526	-0.132434	0.107712	-0.363712	-0.301364	-0.213519	-0.273508	-0.0962403	-0.00348323	-0.0514972	-0.227213	0.0403081	0.165944	-0.522607	-0.251886	-0.0792914	-0.111553	-0.53764	-0.170742	0.474011	0.00728941	-0.488348	-0.00728941	0.0665355	-0.630715	-0.762193	-0.569871	ARL4C						0.14682066193720397
ARMC3	-1.88896	-0.733988	-4.31425	-0.753137	-3.30186	-1.66399	-6.45446	-3.91757	-2.12976	-0.620749	-1.22232	-2.14023	-2.79288	-7.00078	-2.15455	-1.89642	-2.29133	-0.0783308	-1.30845	-3.44901	-0.680817	-0.911216	-0.984787	-1.841	-2.15676	-2.25115	-1.83875	-3.44156	-1.10016	-2.76116	-3.29172	-1.34632	-3.95057	-2.02165	-2.62735	0.396873	-0.575401	-0.183772	0.183772	0.838256	0.314556	-0.474005	ARMC3						-0.455918
ARMCX2	-1.34383	-5.7146	-0.685494	-2.45171	-1.49038	-6.4881	-6.6936	-1.98679	-2.73814	-1.90618	-2.51209	-6.50865	-6.98622	-2.918	-2.6347	-6.45749	-6.48467	-1.44523	-2.44806	-2.81368	-2.08988	-2.23282	-4.89635	-0.951814	-6.20326	-2.38338	-2.51399	-1.55517	-5.31658	-6.64416	-1.90938	-5.22932	-5.51164	-2.29182	-3.45145	-0.87523	0.194206	0.000998631	-0.000998631	-6.60546	-6.49444	-2.03508	ARMCX2	Q7L311	ARMCX2	Membrane	0	TRUE	0.3844474971389517
ARNT	1.06143	-0.670912	-0.176769	-1.89848	-1.95237	0.585961	-0.273767	-0.36994	0.558314	0.103744	0.754619	-0.810105	-0.7692	0.515957	0.544712	0.73205	-0.295135	-0.0963097	1.20024	0.215981	-0.48531	-0.583259	0.762667	-2.01731	0.0137596	0.320733	-0.158162	1.19446	0.362342	0.0928659	0.427718	0.32587	-0.407835	-0.518932	-0.218195	-0.0914602	0.154514	0.0914602	-2.1234	0.205567	0.470388	0.261376	ARNT						-0.270921
ARPIN	-1.59909	-6.42993	-2.83973	-1.96795	-3.88232	-5.87056	-5.87532	-6.53282	-1.23423	-2.70329	-1.85479	-6.07145	-6.12583	-0.114179	-6.1831	-6.22767	-5.95468	-2.30094	-1.56467	-2.91115	-6.21289	-6.15932	-2.29733	-2.88181	-5.2839	-5.93452	-6.33182	-6.21282	-6.26124	-2.12718	-6.01701	-6.10805	-6.28998	-6.89554	-2.2721	-1.56281	0.160668	-0.160668	0.459159	-1.20522	-6.18663	-6.12126	ARPIN						0.3550506495813497
ARPP21	1.64816	2.16092	1.26571	-0.134457	-3.57444	-2.92836	0.230803	0.467948	2.08957	-0.290959	0.7793	-3.67872	1.98936	-3.65364	-3.34347	0.0461207	-3.21153	0.892411	0.280664	1.19567	-3.28994	1.0271	1.1176	-3.42454	0.731039	-3.69402	-3.60565	-3.356	-3.72454	-3.57095	-3.37726	-0.481928	0.177425	0.587668	-1.32289	-3.86027	-0.722483	0.722483	1.2406	1.78602	1.39173	1.03757	ARPP21						0.7299122437695971
ARR3	-3.95544	-3.77025	1.04503	-3.06563	-3.50561	1.63232	1.99151	-4.21811	-3.39619	-3.54406	-0.251406	-3.60989	-3.33413	-3.58481	-0.467284	-3.58549	-3.1427	-3.89674	1.30058	-3.43594	1.10082	-3.226	-3.0615	-3.35571	2.27792	-3.62519	-3.53682	-3.28717	-3.65571	-3.50212	-0.13851	-3.22045	-3.5611	-3.86706	1.1789	5.87429	0.0348035	-0.0348035	-0.148955	2.46628	2.26026	3.01786	ARR3						0.6579657170346549
ARSB	1.09294	2.09965	1.89432	1.64314	2.14974	2.55125	1.05411	1.73126	0.524693	2.18894	2.19915	2.22307	1.35287	2.53328	2.02642	1.81584	1.82994	1.6387	1.72099	2.27389	1.99547	1.85834	0.944536	0.691808	1.9115	1.60259	1.97669	1.53752	1.57455	1.24645	1.58445	1.6694	1.5621	-3.33981	-3.58426	0.130974	-0.201604	0.108269	-0.108269	0.0365292	-0.187889	0.108309	ARSB						0.12816849315139606
ART3	0.965666	1.86656	1.54552	1.1485	2.05696	1.52705	0.759713	1.03085	1.74732	1.61704	1.72899	1.38598	1.77647	0.869878	2.11866	1.59685	1.07807	1.59695	1.77205	1.38517	1.35484	1.40638	1.77801	-1.31016	1.19274	1.72553	1.98398	1.86785	1.59877	1.40361	1.27906	1.31232	0.706908	-6.39379	-6.0683	-0.0344365	-0.131922	0.0344365	0.323611	-0.319775	-0.527927	-0.178994	ART3						0.026240974857884444
ART4	-1.06065	-2.42682	-1.36269	-1.92177	-5.7861	-5.45241	-0.933606	-1.35978	-1.81608	-1.0481	-1.48727	-1.95286	-5.70768	-5.99981	-3.44303	-1.10909	-5.53653	-6.05272	-5.79038	-5.81493	-0.840547	-1.34885	-5.46414	-5.78559	-1.54382	-5.51637	-5.91367	-1.88779	-5.84309	-1.05007	-5.59886	-1.78301	-5.87183	-6.47739	-1.24097	-0.320601	0.173226	-0.116402	0.116402	-0.0583717	-0.724084	-0.0592568	ART4						0.7573873639910039
ART5	-0.731348	0.852081	-0.778125	0.00917367	0.0025939	-1.28399	0.969939	-5.34493	0.02785	1.07553	-0.0647052	-5.1119	-0.00450081	-0.450855	-0.790487	0.893464	-0.000453973	-0.34393	-4.9582	-0.628434	0.0911415	0.568324	-0.251673	-5.10965	-1.22154	0.632288	-5.2047	-2.15841	-0.11247	0.533956	-4.83455	0.254901	-0.414447	-0.464433	-0.247344	-0.722132	-0.613661	1.65719	0.613661	1.42065	0.968401	0.03153	ART5						0.3739374726234096
ARTN	-0.0775906	-1.87072	-0.143237	-0.633373	-1.29298	-2.52292	-0.46345	-1.08684	-0.30089	-1.74634	-0.138533	-1.14012	-0.254135	-0.217716	-0.761221	-0.831794	-1.88873	-2.66557	-5.34397	-0.90458	-1.44147	-0.366786	-0.393519	-1.7675	-3.10481	-0.594786	-1.26854	0.288705	-0.537412	-1.07859	-0.289584	-0.450149	-0.456264	-1.14619	-0.929508	-0.289763	-0.0508952	0.0969475	0.0508952	-0.0866805	0.499534	1.03611	ARTN						0.5010320192554742
ARVCF	-1.00483	-0.286767	-1.35964	-2.21018	-5.10959	-6.46351	-6.00479	-6.82209	-6.00017	-0.290057	-0.804761	-6.21387	-5.93811	-6.18879	0.564324	-0.634881	-5.74669	-1.59383	-3.16138	-1.79199	-5.82509	-1.18612	-5.66548	-2.63776	-5.61147	-1.70561	-6.1408	-2.43172	-6.25969	-6.1061	-1.38885	-1.50251	-6.16508	-6.47104	-2.47953	0.637329	-0.050159	0.050159	-1.16353	-1.91906	-1.81085	0.467649	ARVCF						0.5160884935712089
ASAH1	4.54032	4.76666	4.57973	4.38866	4.58814	4.97017	4.34114	4.59665	4.55523	4.55589	4.65283	4.73099	4.94602	4.65868	4.73303	4.56398	4.75707	4.01234	3.5489	4.63998	4.43747	4.80961	4.80529	3.43979	4.64649	4.30012	4.47598	4.27969	4.30083	4.71221	4.95255	4.84991	4.19321	-2.51566	-3.4187	-0.011795	-0.130701	0.588758	0.011795	0.322436	-0.441623	-0.760678	ASAH1						0.1788427210588977
ASAH2	-4.19782	-4.1794	-4.89863	-4.32506	-3.7772	-3.68695	-4.55638	-3.74533	-4.0196	-3.42524	-4.0061	-3.46183	-4.02926	-4.52513	-3.59225	-4.01157	-4.17623	-3.48298	-4.13491	-4.08368	-3.62549	-3.68405	-3.59923	-4.97322	-4.25077	-4.91159	-4.31859	-4.58222	-3.58159	-4.09135	-4.06218	-3.88981	-5.57984	-7.47524	-6.06179	-0.15904	0.159676	0.0385832	-0.0385832	-0.329895	-0.260919	-0.0332492	ASAH2						-0.144348
ASAP2	-7.51374	-1.08483	-2.36312	-1.42642	-2.00949	-1.63773	-2.1814	-7.9574	-3.1465	-1.1219	-3.21323	-3.13941	-0.925811	-1.96379	-7.30985	-7.6732	-1.97247	-1.9564	-2.28527	-0.380308	-1.54479	-2.67802	-2.15788	-3.13716	-2.89541	-3.70601	-3.56924	-2.35585	-2.07286	-1.24517	-3.19909	-1.40064	-4.1424	-3.17312	-1.52967	-0.0024989	0.0024989	-1.68459	0.540693	0.313251	-0.500706	-0.550353	ASAP2						0.2611083645396045
ASAP3	-2.33932	-0.587097	0.36082	0.0435237	-0.415564	-0.340096	-0.839144	-1.26942	-0.557683	-1.98239	-1.15314	-1.99378	-1.77246	-3.13863	-0.953983	-3.72427	0.242081	-0.511955	-0.863283	-0.930857	-0.452992	-0.557418	-5.20028	-1.58759	-1.75395	-0.304534	-2.09063	-0.725508	-1.0396	-1.31896	-0.516473	0.313196	-1.11491	-0.796387	-1.50531	0.844056	0.0496832	-0.109561	-0.0496832	0.868072	1.30836	0.80412	ASAP3						0.5578885139088551
ASB11	-2.30171	-1.71599	-1.20494	-1.48287	-1.08975	-2.71216	-2.9714	-2.43742	-2.46985	-1.17664	-2.67038	-0.891285	-1.54816	-1.30816	-0.179434	-2.57562	-3.81091	-1.77418	-1.01459	-1.16304	-1.39362	-1.96063	-2.10678	-1.47301	-1.07638	-1.22301	-2.02233	-1.54939	-1.37532	-1.25959	-2.01317	-1.10625	-1.52887	-0.750767	-1.40021	0.185217	-0.186268	0.401003	-0.185217	-1.63279	-1.43147	-1.03957	ASB11						-0.133119
ASB14	-0.787735	-0.864888	-0.479722	-0.957924	-0.465177	-0.836037	-0.366861	-0.587846	-0.954595	-0.423652	-0.587646	0.0219698	-0.246279	-0.530993	-1.10905	-0.671912	-1.67504	-0.511747	-0.862799	0.128711	-0.753345	-0.207256	-0.782477	-0.83664	-0.700479	-0.297333	-0.902433	-0.274976	-0.274246	-1.09547	-1.26164	-0.00823322	-0.840421	-0.632908	-0.352005	-0.00978715	0.592462	0.00978715	-0.135921	0.392219	-0.455779	-0.00242084	ASB14						-0.0509889
ASB15	-1.65513	-3.99803	-2.40783	-2.99549	-2.14008	-2.95324	-6.76535	-3.17492	-2.31691	-1.64579	-1.64861	-6.96148	-7.01586	-2.84856	-1.68082	-2.16351	-2.32115	-2.96858	-2.85063	-2.80118	-3.51796	-1.65703	-6.77232	-7.09377	-1.65037	-6.82455	-1.72999	-1.78093	-3.15127	-2.45779	-2.2066	-6.99808	-7.18001	-1.42802	-3.3427	-0.361048	0.361048	0.806625	-0.580091	-2.63957	-1.90673	-2.36744	ASB15						-0.0524846
ASB3	0.455962	-0.905758	0.684437	0.605797	0.941411	-0.46187	0.0358757	0.750342	-4.4105	1.14598	0.280881	0.610262	-4.3021	-0.0706688	0.44798	1.32398	-1.54599	0.812297	1.49785	1.23451	0.96839	-4.33559	-1.05856	0.320429	-2.46017	-4.11079	-0.26016	-0.58174	-3.43751	-4.55138	-4.19328	1.57366	0.177602	1.57205	-4.53583	-0.572678	0.572678	-0.59765	2.1075	1.94866	1.39199	1.50982	ASB3						0.03282
ASB6	1.71076	1.66853	-3.62863	-0.399434	0.663087	-3.7783	0.928351	-4.13688	-3.31496	-3.46283	-3.97753	-3.52866	-2.2529	-3.50358	2.63948	2.2771	-3.06147	-0.356078	-3.47617	-0.354706	-0.139875	-3.14477	1.34166	-3.27448	1.16121	0.979604	0.866343	1.04199	-3.57448	-3.42089	-0.905276	1.86078	-3.47987	-3.78583	-3.49476	-5.00926	0.747435	0.339026	-0.339026	1.76615	-3.2131	3.18763	ASB6						0.18965335545428216
ASCC1	-3.76692	-2.56735	-3.3904	-3.2939	-2.93987	-2.70354	-3.70542	-2.98923	-2.85464	-2.92478	-3.26998	-3.03336	-1.95676	-3.47284	-2.57247	-3.85283	-3.92346	-3.59844	-3.65916	-3.44	-3.43713	-3.82122	-3.30286	-4.70722	-3.63207	-3.13278	-3.19831	-1.75329	-2.41259	-2.78625	-3.34269	-2.98258	-2.52772	-5.47576	-5.58598	-0.215607	0.199207	0.120078	-0.120078	-0.721597	-0.395409	0.165927	ASCC1						0.4625102392705022
ASCL1	-1.62559	1.12159	0.416325	-0.986904	-1.32016	0.449625	-1.37825	-1.27676	-0.914045	-3.71402	-0.961952	0.506536	-0.159279	-5.62133	-2.21655	-5.43105	-5.15805	-3.08928	-1.08997	-1.34899	-5.41627	-1.27523	-0.562106	-0.362721	-0.90231	-0.330542	-5.53519	-0.892638	0.489579	-0.408562	-3.63543	0.754665	-1.10104	0.149014	-1.17062	-0.246951	-0.896381	0.246951	0.615816	1.54959	1.17985	0.260326	ASCL1						1.3800637214557598
ASCL2	-0.698896	0.584648	-0.249963	-0.918234	0.0714147	0.570685	-0.74302	0.118351	0.613335	-0.17765	-1.43711	0.164684	-0.650231	0.355606	0.548439	-0.380107	0.240811	-0.945225	0.170565	-0.0273164	-0.339329	-0.0596879	-0.292523	0.288732	-0.047765	-0.0481356	0.717384	-1.01733	0.256176	0.412195	-0.169446	0.0666825	-0.212548	0.147949	-2.486	0.0278089	-0.0527909	0.0401178	-0.0278089	0.375562	0.271898	1.09976	ASCL2						-0.0738012
ASGR1	-6.69975	-5.603	-6.07955	-6.34722	-6.90466	-6.66375	-8.23042	-6.37856	-6.59416	-5.84435	-7.6535	-6.49661	-5.95074	-5.52859	-6.35394	-6.04167	-7.96567	-6.53471	-5.73262	-6.42205	-6.19363	-7.48335	-6.8837	-7.34223	-6.80213	-5.98608	-6.70481	-5.88788	-5.48893	-6.36426	-6.01085	-7.04065	-7.17125	-9.78961	-10.7426	-0.286533	0.0728625	0.106691	-0.0728625	-0.613817	-0.19096	-0.294808	ASGR1						0.0705818
ASGR2	-2.22521	-2.36396	-2.12477	-2.29223	-1.97299	-2.54571	-2.63041	-3.06831	-2.54332	-3.05463	-2.96699	-2.69877	-2.42307	-2.47549	-1.83168	-3.00013	-2.5544	-2.38189	-2.45943	-2.1785	-2.73947	-2.42107	-1.90113	-2.18221	-2.05039	-2.08182	-2.19305	-2.17761	-2.01028	-2.04934	-2.08913	-2.10927	-2.19486	-2.73931	-2.49958	0.363834	-0.256562	-0.136528	0.136528	-0.394447	-0.324258	-0.0231452	ASGR2						0.0232438
ASH1L	-0.934254	-1.82649	-5.14318	0.377687	-1.60081	-1.12962	-4.59381	-0.607453	-4.95272	-0.705572	0.350096	-0.0350511	-4.84432	-0.551488	0.227688	-0.361202	-4.67317	-5.18935	-4.92701	0.0026311	-0.124027	-4.87781	-0.0158202	-0.752305	-4.00239	-4.65301	-0.143416	-0.230875	-2.17238	-0.508639	-0.648041	-0.739077	-0.838548	0.292862	-0.990589	0.100214	-1.00473	0.160971	-0.100214	-1.05299	-4.90512	-0.669827	ASH1L						-0.0950778
ASPG	-0.997019	-0.834433	-1.25586	-0.913711	-1.22272	-0.512281	-0.354005	-1.30792	-0.945921	-0.503778	-1.79356	-1.19037	-1.2987	-0.425214	-0.202378	0.123118	-0.688337	-0.134596	-0.564796	-1.57896	0.18186	-0.943103	-0.446824	-1.39061	-0.964406	-0.725603	-1.52574	-0.614249	-1.25106	-1.77567	-0.441149	-0.703434	-0.0858263	-0.161494	-1.21806	-0.321526	0.321526	-0.337138	1.19641	-0.380281	-0.470441	0.631134	ASPG						-0.225811
ASPN	-1.3797	-0.303355	-1.89103	-1.4597	-1.0271	-1.22487	-2.21794	-2.2862	-1.27602	-0.567986	-1.13595	-1.46806	-0.473595	-1.95717	-1.65635	-1.99053	-2.01195	-2.07716	-1.65151	-1.11549	-1.53709	-2.3498	-1.19046	-2.24779	-1.49466	-0.768905	-1.32439	-1.29309	-1.23362	-1.82875	-2.34797	-1.46287	-2.30762	-3.91663	-2.5247	0.0371821	0.788073	-0.088995	-0.0371821	0.203505	0.665295	0.419485	ASPN						0.327028
ASPSCR1	-2.63349	-1.92452	-2.24726	-1.97437	-1.28412	-1.41643	-2.10863	-1.06669	-2.31647	-1.78967	-1.96648	-2.56216	-1.86157	-1.97203	-1.65681	-2.51681	-1.90738	-3.04227	-2.19737	-1.28237	-2.89384	-2.46485	-2.10886	-3.83515	-3.51174	-1.32371	-2.52787	-1.52508	-1.61507	-1.5538	-1.86039	-1.62621	-1.22878	-2.86046	-3.01414	-0.198747	0.0224406	-0.0223676	0.0223676	-0.968519	-0.851525	0.0893117	ASPSCR1						0.4042610885467896
ASRGL1	0.333504	1.95103	1.23954	1.43924	1.94477	1.73937	0.198239	1.73449	1.81323	1.3029	1.8374	1.53939	1.98711	1.46943	2.12305	1.03882	1.21202	1.03496	1.53292	1.5169	1.50728	1.31357	1.26694	-0.941291	0.825252	1.0457	1.78264	2.1756	1.6296	1.13863	1.41203	1.25697	0.880236	-6.07977	-8.20267	-0.541573	0.387185	0.0161723	-0.0161723	-0.543088	-0.323966	0.0903196	ASRGL1						0.1975984024139339
ASS1	-4.22359	-4.09478	-3.95394	-4.21502	-6.12038	-4.76546	-4.70805	-3.87439	-6.55712	-4.37007	-4.27599	-3.63289	-2.46967	-5.86588	-3.79793	-4.34178	-5.33656	-4.22223	-5.2681	-4.72148	-5.26942	-5.07615	-4.64354	-6.41111	-4.40314	-4.42044	-3.28632	-4.56832	-4.84755	-3.86314	-5.25974	-4.14235	-2.9607	-5.17561	-4.89357	-0.0614526	0.1259	0.0614526	-0.0937094	0.79223	0.574788	0.613216	ASS1						0.14662829609415598
ASXL2	-1.1348	-1.46673	-1.95024	-1.17242	-1.96975	-0.322402	-0.332694	-2.45798	-1.69161	-0.459008	-1.72491	-2.10825	-1.32945	-1.32785	-0.804869	-2.45949	-0.754945	-2.44282	-2.51835	-0.770307	-1.77377	-1.5516	-1.33967	-0.837996	-1.69755	-1.70002	-1.81156	-0.393362	-0.735363	-1.68493	-1.75529	-0.495038	-1.26988	-1.74593	-1.66938	0.0365961	0.0695066	-0.332398	-0.0365961	-0.417643	-0.87847	0.0100172	ASXL2						0.45660636449863773
ASXL3	0.028427	-0.148957	-6.21785	-1.76626	-0.554166	-0.639602	-2.58687	-0.81921	-1.65625	-0.528486	-1.56675	-0.908427	-0.712836	-1.23482	-0.828433	-2.63405	-1.56323	-1.40473	-2.60596	0.164597	-5.7291	-2.03355	-0.984528	-1.21984	-0.815038	-0.641327	-0.137917	0.249232	-1.40882	-0.395398	-1.4945	-0.973557	-0.859638	-0.108269	0.325412	0.280101	-2.31003	-0.280101	0.342713	1.62814	0.501461	-0.0659933	ASXL3						0.21859470666843728
ASZ1	-2.49846	-3.51058	-4.37743	-1.57118	-1.47092	-1.64406	-2.0743	-2.32858	-0.928407	-3.28439	-1.59098	-1.96502	-3.66565	-2.70739	-1.22549	-2.02393	-1.87683	-1.77395	-2.49037	-3.08005	-2.30372	-1.04295	-1.21687	-2.51107	-1.74161	-2.16822	-2.15785	-1.57714	-2.04945	-3.79665	-2.29203	-1.80754	-2.93059	-2.12998	-2.58933	0.122666	0.278815	-0.67402	-0.122666	0.582466	1.38871	0.486455	ASZ1						-0.227399
ATAD3B	-0.746816	-0.745547	-1.08293	-1.01089	-0.594439	-1.40138	-1.60998	-0.586929	-0.913212	-0.87182	-0.793124	-1.42503	-0.577567	-0.657641	-0.439054	-1.6651	-1.44515	-0.825295	-0.470637	-0.632727	-1.19178	-1.47936	-1.07391	-1.25044	-1.16054	-0.790775	-1.05925	-0.343948	-1.19923	-1.34214	-0.66004	-1.51092	-1.06994	-1.80494	-2.1889	-0.385722	0.247803	-0.247803	0.275936	2.80999	2.85286	2.77174	ATAD3B	Q5T9A4	ATAD3B	MIM	Mitochondrial central dogma > mtDNA maintenance > mtDNA nucleoid | Mitochondrial dynamics and surveillance > Organelle contact sites | Mitochondrial dynamics and surveillance > Intramitochondrial membrane interactions	TRUE	0.058246881664525636
ATE1	-2.31893	-6.09305	-2.89622	-2.43161	-3.81992	-2.77909	-2.37161	-3.6607	-6.70155	-2.13577	-2.34034	-2.67765	-6.04274	-2.26083	-2.3433	-1.58801	-3.10823	-5.57857	-3.7334	-3.32964	-3.73137	-1.86584	-2.32061	-5.29989	-4.25978	-3.56918	-2.80998	-1.19665	-6.11007	-3.49905	-1.43983	-2.14834	-0.824003	-3.10637	-6.56687	-0.20943	-0.0751748	0.0751748	0.313083	0.627116	-0.111342	0.321798	ATE1						0.11171958447450306
ATF1	-2.19286	-0.950975	-1.85445	-1.65432	-0.548138	-1.35581	-2.4784	-1.54075	-2.26262	-2.34639	-2.28548	-1.64416	0.664865	-1.99067	-0.421914	-1.71292	-2.06796	-1.08938	-2.02635	-0.851589	-2.06678	-2.29462	-2.33953	-2.03948	-2.39718	-0.657567	-1.12317	-0.691017	-0.16625	-1.4035	-1.43322	-0.0130568	-1.56501	-2.4385	-2.63459	-0.201943	0.0201065	0.147296	-0.0201065	-0.543807	-0.844454	-0.191472	ATF1						0.15483799811921856
ATF2	-1.31643	-1.32955	-1.37838	-1.19028	-1.82475	-0.867427	-1.17795	-2.44047	-2.03427	-1.45587	-1.76965	-1.26403	-2.10004	-0.826086	-1.00865	-2.0551	-0.990429	-1.54045	-1.30939	-1.30699	-1.52975	-1.88944	-1.11678	-1.85155	-1.01419	-1.00166	-1.60455	-0.778546	-1.41406	-1.41241	-1.11746	-1.18376	-0.830496	-1.29973	-0.901665	0.0724063	0.250662	-0.0724063	-0.282835	0.425302	0.508157	-0.352854	ATF2						0.11779917705474735
ATF3	-0.545033	3.81008	-0.299455	0.344775	3.81169	4.07443	3.00959	-0.807707	0.0142155	-0.133655	3.9366	-0.199487	5.46859	-0.174411	5.52808	-0.175087	0.267698	-0.486338	-0.146995	-0.0255343	0.189296	0.184406	0.348903	0.054695	0.402916	-0.214787	-0.126414	0.123231	-0.245311	-0.0917145	0.101968	0.189949	-0.150698	-0.456662	-0.165585	-0.203751	0.126683	0.0570758	-0.0570758	0.0953228	0.116074	0.12448	ATF3						2.948491542651403
ATF4	-1.76139	-2.11597	-3.06343	-2.97592	-4.21222	-2.76305	-1.9764	-1.38428	-3.57924	-2.61172	-1.48553	-3.66438	-1.1796	-2.20354	-6.19107	-2.29704	-1.71472	-1.62085	-1.2623	-2.91912	-1.4839	-3.9449	-2.1533	-2.54874	-0.994186	-1.77257	-1.60282	-0.960266	-1.64472	-2.41345	-1.54386	-7.70098	-1.73317	-1.45505	-3.42893	-1.24214	0.09743	-0.09743	0.128831	-1.69861	-1.60963	-2.35664	ATF4						-0.659478
ATG10	-0.28856	-5.84376	-0.838527	-1.67129	-2.03312	-1.58395	0.234413	-0.520387	-0.518782	0.433075	-0.149326	-1.90032	-5.53966	0.234296	-0.509474	-1.64151	-5.36851	-5.8847	-5.62236	-0.476983	-0.719834	-0.049589	-5.29613	-0.973716	0.91698	-0.441464	0.298745	-1.53919	-1.21564	-0.145088	-5.43085	-2.06245	-5.70382	0.0304786	-0.34713	0.3512	1.61947	-0.481127	-0.3512	0.251666	-1.60046	-0.0115325	ATG10						-0.2504
ATG101	-1.96285	-0.997105	-0.0554375	0.0178206	0.336379	0.0879837	-0.160924	-0.292642	-0.191786	-0.343346	0.161276	-0.326682	-1.34153	-0.156618	-0.304483	-0.503086	-0.103713	-0.202536	0.427012	-0.354453	-1.61568	-0.714112	-1.17817	-0.942398	-0.201262	-0.382401	-0.607228	0.194907	-1.401	-0.478342	-0.111255	0.117844	-0.973675	-0.438054	-1.04325	0.39457	-0.0835892	0.0835892	-1.77046	-0.189805	-0.0571968	-0.469605	ATG101						0.2096835652594256
ATG13	-0.845869	-3.01564	-1.44747	-2.88756	-3.00146	-1.36111	-1.2766	-1.993	-2.69441	-1.97082	-1.05748	-7.11659	-2.84904	-2.4631	-1.44689	-3.02489	-1.95543	-1.87215	-1.7301	-3.27822	-0.0981621	-1.20446	-1.79815	-1.44153	-1.08111	-1.97966	-1.88511	-1.61411	-1.47349	-3.83529	-1.77675	-1.42527	-2.38093	-1.19921	-1.67678	-0.0284438	0.1982	0.0284438	-0.14559	0.299837	-1.00295	-0.581441	ATG13						-0.174291
ATG14	-0.00760059	-1.24776	0.0794021	-1.11969	-0.896547	-2.34047	-1.56762	-1.10964	-2.05206	-0.361642	-0.405074	-0.82515	0.844835	-3.11026	-2.87541	-3.91997	-1.64698	0.0847631	-1.90083	-1.05091	-5.49015	-0.436581	1.6478	-1.02157	0.686767	-0.0825021	-1.36115	-2.49009	0.242854	-0.260057	0.0276515	0.472669	0.680681	-0.924874	-5.63683	-1.03249	1.03249	-1.35025	1.06476	-1.44184	-0.376427	-0.0409728	ATG14						-0.47275
ATG16L1	-3.49014	-2.70703	-2.92286	-3.64997	-2.92972	-2.65546	-3.38924	-2.81901	-3.27586	-3.58812	-2.0226	-2.05501	-1.53215	-3.19391	-3.5548	-2.63719	-3.50671	-3.69233	-3.11447	-3.16018	-2.38973	-5.60795	-4.09996	-3.70072	-2.7423	-3.35664	-2.44401	-2.98396	-3.04175	-2.68522	-3.46887	-3.0566	-1.43287	-2.96454	-2.9014	-0.142576	0.275093	-0.0642736	0.0642736	0.0167535	-0.216809	0.0940475	ATG16L1						0.11218052186914323
ATG4A	-5.32578	-2.57243	-2.90307	-3.13154	-5.37611	-6.10082	-4.30632	-2.76944	-5.93582	-4.72054	-1.93216	-7.12137	-1.17267	-4.53072	-2.61939	-2.26285	-3.00993	-4.81283	-4.96767	-3.71591	-4.87253	-1.61107	-4.18714	-2.7268	-4.81598	-1.94547	-1.72232	-1.66539	-3.34433	-6.25688	-1.1161	-5.25707	-2.21747	-2.62075	-6.3861	0.140286	-0.140286	-0.366838	0.793902	-2.04825	0.0925117	-0.680961	ATG4A						-0.853483
ATL3	-1.51564	-2.25902	-1.43436	0.139879	0.173823	-0.202151	-0.0776222	-0.361908	-0.580928	-0.919401	-0.271773	-0.684219	-2.04238	-1.35723	-0.122376	-1.68479	-1.11634	-6.38742	-0.182562	-0.160942	-0.118216	-1.49091	-0.711381	-1.39237	-2.03052	-1.45876	-0.00996342	-1.02085	-0.802754	-1.2693	-0.410003	-1.43964	-0.26402	0.588789	-7.27611	-0.187513	-0.036557	0.40061	0.036557	1.00161	0.710603	1.49357	ATL3						0.40753020333382545
ATOX1	2.64924	3.04127	2.68339	3.33132	4.16835	3.66459	2.81021	3.59767	3.69892	4.08024	3.99647	3.21152	3.73545	3.70685	3.97907	3.1104	3.29782	3.7062	3.8028	3.37959	3.41959	3.03875	3.50767	0.914635	2.83879	4.17499	3.63531	4.15777	4.09874	3.43327	3.762	3.33495	3.23413	-4.44741	-3.58444	0.0085262	0.0214853	-0.0085262	-0.123435	-0.141088	-0.0889528	-0.0919341	ATOX1						-0.0947137
ATP1B1	0.157938	0.0214746	-0.752778	0.374897	0.844573	0.0349802	0.861899	0.569895	0.513136	0.595832	-0.04634	0.412973	1.48965	-0.00635438	0.230043	-2.17145	0.360336	0.41812	0.760358	-0.38504	0.64514	0.666196	0.152185	-1.85779	-0.402645	-0.142191	-0.341411	0.508479	0.447508	-0.507262	0.0155648	0.516155	-0.162592	-2.58181	-3.83526	0.0126308	0.287681	-0.265274	-0.0126308	1.20862	0.872985	1.24157	ATP1B1						0.27216713827782973
ATP1B2	-0.146307	-5.14784	-5.30856	0.047932	-0.258038	0.288112	-5.12684	-0.420035	0.828619	-4.86299	-4.75268	-2.13454	-5.41946	-4.67317	-4.52737	-0.246874	0.836974	-4.63336	0.299269	-1.1214	-4.69305	-0.294094	0.624599	-0.0816651	-4.6365	-0.376046	-1.12781	-1.98841	-4.74982	-5.0774	-4.66455	-4.66256	-0.421322	-5.24863	-0.252428	-0.0453399	-0.371272	0.137581	0.0453399	-0.283813	-0.404123	1.222	ATP1B2						-0.359923
ATP1B3	-1.69832	-2.14806	-0.792528	-0.216277	-0.684518	-1.76286	-1.19577	0.679368	-0.24031	0.693523	0.420749	-0.259854	-2.67602	0.0192909	-0.999659	-0.747355	-1.53704	-0.252485	-0.0853915	-0.884912	-1.39161	-1.32203	-6.75608	-1.02628	-1.30809	-1.2691	-7.46118	0.592603	-0.0994872	0.0274994	-0.0466336	0.277283	-0.816776	-7.67511	-2.04814	-0.535023	0.37866	-0.102652	0.102652	0.119781	-0.288077	0.0380864	ATP1B3						0.0862873
ATP1B4	-1.12312	-0.726774	-2.18194	-0.469954	-1.68246	-0.293824	-0.986679	-1.23707	0.051746	-0.498507	-1.16416	-0.899343	-1.73536	-0.989069	-2.08428	-0.684676	-0.0845872	-0.168571	-0.634608	-1.44968	-1.6505	-1.12601	-1.00016	-1.21902	-1.56538	-1.58142	-1.99214	-0.782358	-1.65068	-1.52896	-1.40787	-1.43097	-1.08675	-1.08174	-1.26877	0.546372	0.166359	-1.24886	-0.166359	-0.382615	-0.153947	-0.0212571	ATP1B4						0.0330387
ATP2B3	-1.52406	-2.54649	-1.71344	-1.79979	-2.40753	-1.90534	-2.50646	-4.03272	-1.81475	-3.86168	-1.05675	-1.6437	-2.3164	-1.57105	-1.29367	-2.9292	-3.80821	-2.25592	-2.66213	-3.06671	-3.00753	-3.65921	-1.88338	-2.2272	-2.24127	-2.91359	-2.66877	-1.63637	-2.00858	-1.82114	-1.14565	-1.99196	-2.22598	-4.42714	-3.38302	0.0486474	0.212323	-0.0486474	-0.293891	-2.86611	-2.12262	-3.47229	ATP2B3						0.6687746384324951
ATP2B4	-0.154913	-2.32042	-2.36567	-0.932004	-0.632253	-1.09392	-0.869438	-2.51743	-0.559691	0.43836	-0.200372	-0.124533	-7.76197	-0.0269909	-1.58448	-0.302499	-0.675458	-1.22098	-1.77315	-0.709014	-1.33512	-2.09603	0.720213	-0.889835	-0.675226	-6.96648	-1.70478	0.341508	-1.13813	-0.561927	-0.740267	-0.982697	-0.467211	-0.660395	-1.82121	-0.273281	0.887361	-0.638036	0.273281	-0.954942	-1.29291	0.0606605	ATP2B4						-0.131097
ATP2C1	-1.08812	-1.16093	-2.67027	-1.19491	-1.04772	-0.923493	-1.75832	-1.15949	-1.38027	-0.241647	-2.01082	-0.876452	-1.32078	-0.113339	-1.06611	-0.757043	0.259177	-0.374048	-6.26146	-1.15672	-0.265823	-1.21225	-2.47579	-2.16921	0.593909	-0.89999	-2.68431	-0.0958305	-2.61373	-1.21859	-1.74802	-0.951527	0.827011	-1.62654	0.420397	0.44439	-0.214992	0.214992	-0.588927	-1.38743	0.330298	0.285239	ATP2C1						-0.511754
ATP5F1D	-3.45881	0.29454	-4.03611	-4.07193	1.77626	1.43858	0.952966	-3.90247	1.15997	-3.59053	-3.48023	-3.66944	-4.147	0.686749	-3.25492	-3.61827	-2.64546	-3.3609	0.943693	1.65356	0.279843	-3.48107	0.52782	-3.66719	-3.36404	-3.35152	-3.76224	-3.30092	-3.47737	1.23945	1.06734	-3.3901	0.0280113	0.271757	-3.93417	-1.32158	0.174623	-0.174623	0.553373	-3.76625	-3.65523	-3.65529	ATP5F1D	P30049	ATP5F1D	MIM	OXPHOS > Complex V > CV subunits | OXPHOS > OXPHOS subunits	TRUE	0.9393606294571494
ATP5IF1	0.0737719	1.41593	-0.0773668	0.651373	2.15289	0.539076	-0.579847	0.862695	1.01933	1.39876	1.58378	0.840602	2.80496	1.4283	1.69471	-0.0840199	0.866419	0.0379679	0.752238	0.782975	0.358069	-0.00120951	0.600485	-1.11774	0.505658	1.56309	0.851022	1.6301	1.79963	0.220688	1.54792	0.548339	2.29286	-1.34643	-1.91408	-0.233882	0.26781	0.0194077	-0.0194077	-0.450004	-0.0588976	-0.619557	ATP5IF1	Q9UII2	ATP5IF1	Matrix	OXPHOS > Complex V > CV subunits | OXPHOS > OXPHOS subunits	TRUE	0.31629838620605916
ATP5PD	-5.893	-2.85014	-1.30037	-4.18419	-1.13598	-0.355155	-1.58814	-2.24919	-2.45865	-1.26984	0.255507	-2.10363	-3.41127	-1.13446	0.355285	-5.05246	-0.831721	-2.21013	-1.24949	-2.69817	-1.39535	-3.91526	0.236588	-0.779452	-2.99088	-1.53778	-1.06715	0.454717	-1.05358	0.0462666	0.127915	-0.180437	-0.552029	-0.50347	-4.04643	-0.205096	0.0651487	-0.0600168	0.0600168	-0.556579	-0.697102	0.41831	ATP5PD	O75947	ATP5PD	MIM	OXPHOS > Complex V > CV subunits | OXPHOS > OXPHOS subunits	TRUE	-0.276023
ATP5PO	-2.40875	-0.376017	-0.853595	-0.0929522	0.135098	-3.7143	-1.25684	-3.38292	-1.37938	-0.582702	-2.00132	-2.36562	-1.21242	-0.729165	-0.218797	-1.74509	-0.096165	0.148589	-0.739852	0.761208	-0.579122	-0.883522	-0.281256	-1.76298	-2.06023	-0.0950068	-2.95319	-0.761472	-1.04028	-0.151544	-0.813652	-2.39663	-0.541448	-0.191921	-0.346143	-0.701748	0.665352	0.200436	-0.200436	0.0911703	-0.633183	-2.09622	ATP5PO	P48047	ATP5PO	MIM	OXPHOS > Complex V > CV subunits | OXPHOS > OXPHOS subunits	TRUE	-0.254982
ATP6AP1	-0.329603	-0.691904	-2.66899	-0.780832	-0.236931	-0.466676	-0.749884	-1.47097	-0.745263	-1.84422	-7.26582	-0.477097	0.365705	-3.33244	0.985909	-2.47062	-1.54241	-1.71148	-1.90647	0.783271	-2.62081	-1.18513	-0.876239	-6.56276	0.592811	-6.83225	-0.677784	-0.119189	-2.47045	-0.51935	-6.51549	-0.179583	-2.06772	-0.864668	-1.08261	-0.259964	-0.0481746	0.0927853	0.0481746	0.150288	-1.54719	-0.634999	ATP6AP1						0.27619357039053877
ATP6AP2	-0.580092	-1.48209	-2.45573	-1.24979	-1.37003	-0.470604	-2.16153	-2.00798	-1.12428	-2.02978	-2.68304	-3.49116	-0.893434	-1.52199	-2.02601	-2.15988	-1.63067	-1.15709	-1.47239	-1.19261	-1.39146	-0.920318	-0.686215	-1.21945	-3.67119	-0.614269	-1.01628	-1.95271	-1.61459	-0.864163	-2.85124	-2.16119	-1.97957	-2.65105	-3.03968	-1.29525	0.0451378	-0.0451378	0.165803	-1.87176	-1.40166	-3.07491	ATP6AP2						0.028005075313890123
ATP6V0D1	-1.36777	-1.16151	-1.61846	-1.7476	-0.609514	-0.781253	-1.78601	-1.49414	-1.38819	-1.36443	-1.38693	-1.3698	-1.21268	-1.27175	-1.14442	-1.61552	-1.19979	-1.75841	-1.05437	-0.986797	-1.52213	-2.10356	-1.08618	-1.89916	-0.779551	-1.21134	-1.81509	-1.03508	-1.18861	-1.03526	-1.20072	-1.31194	-1.88873	-2.29498	-2.35565	0.173237	-0.175865	0.0129652	-0.0129652	-1.40273	-0.245641	-0.84554	ATP6V0D1						0.13454194652294563
ATP6V0D2	-2.3504	-1.79094	-1.68101	-1.57267	-1.58085	-0.726337	-2.49008	-1.20417	-1.18021	-1.07096	-3.29101	-1.47976	-1.44104	-1.8587	-1.17638	-1.07256	-0.900652	-1.39375	-2.82329	-2.92379	-1.06867	-2.85003	-3.695	-1.89446	-2.5991	-1.83469	-1.33717	-0.874589	-1.38005	-2.46793	-1.17572	-1.26675	-1.04041	-2.01435	-1.17227	-0.108313	0.0562905	0.172499	-0.0562905	-2.14721	-0.393309	0.286908	ATP6V0D2						0.15349876407089272
ATP6V1C2	-1.83498	-1.75398	-1.75688	-1.24418	-0.422834	-1.34842	-1.90692	-1.39597	-1.6677	-0.842827	-0.679672	-1.18474	-1.1312	-2.47628	-0.778322	-2.23305	-1.19988	-1.31065	-1.56537	-1.41815	-1.84276	-1.25175	-2.28976	-1.63721	-0.893861	-2.46752	-1.21274	-0.759948	-1.68599	-1.10344	-1.17295	-1.21435	-2.82298	-1.13691	-1.32646	0.109522	0.185842	-0.123685	-0.109522	-0.0101685	0.550803	0.423246	ATP6V1C2						0.161583
ATP6V1D	0.228079	0.161562	-0.107659	-0.178387	-0.325951	0.296072	-0.197402	-0.0492598	0.102231	0.390576	-0.765218	0.0103972	-0.0544348	-0.0175731	-0.193925	0.307463	0.0845236	0.0591493	-0.338913	0.118751	-0.279841	0.155366	-0.0851149	0.369238	0.503463	0.0407395	0.0142248	0.384245	-0.136182	0.0545508	0.0358558	-0.286849	0.256321	0.32613	0.171078	0.0411885	-0.108362	-0.0411885	0.265113	0.356771	0.461489	-0.548386	ATP6V1D						-0.0982245
ATP6V1F	-1.27908	-0.861665	-1.02239	-0.861173	-1.32941	0.197107	-2.39087	-0.223931	0.216674	-1.47493	-0.82406	-6.01327	-0.320912	0.186192	-0.469468	-5.96211	-0.207931	-0.419333	-4.85957	-0.777735	-5.76443	-1.23994	-1.31351	-0.519169	-1.00744	-2.23592	-0.936149	-1.39682	-5.8212	-0.148778	0.286444	0.124046	-1.9288	-1.79644	-6.278	-0.600979	0.644059	0.084993	-0.084993	-0.0656832	0.943453	0.585836	ATP6V1F						0.3525783667236719
ATP6V1G1	-0.903473	-0.321493	-1.78698	-0.988011	-1.7128	-1.03415	-1.41178	-0.64738	-1.27122	-1.44074	-2.81837	-0.498994	-0.221536	-0.017381	-0.619828	-0.682458	-2.07302	-1.80799	-2.55205	-0.575396	-2.71484	-1.24968	-3.85947	-2.72326	-1.44292	-1.7524	-0.278482	-1.48427	-1.69583	-0.130582	-0.956495	-1.41104	0.0795054	-1.53356	-1.95432	-0.0745889	-0.0401277	0.647549	0.0401277	-1.31881	-0.5767	0.00319752	ATP6V1G1						0.40488571131845275
ATP6V1G2	0.782528	3.62815	3.15645	3.22484	4.06497	1.95086	2.4457	3.08004	1.64667	3.54744	3.12365	3.11325	4.37753	3.40166	3.97084	1.42855	1.37273	0.903588	1.73285	2.03655	1.27901	0.957718	1.39742	-0.968876	1.66511	1.81913	1.47591	4.02566	3.59698	3.29428	2.9499	3.53238	3.38128	-6.97147	-2.40089	-0.109545	0.396585	-0.243617	0.109545	-1.26486	-2.77185	-0.465778	ATP6V1G2						1.6648538145647902
ATRAID	0.974133	2.34224	1.26867	1.57798	2.70143	2.15998	1.26643	2.05483	2.16242	2.29568	2.03149	1.43091	2.17772	2.09579	2.93268	1.76851	2.1934	2.14109	2.65102	2.26613	2.03168	1.95944	1.88611	0.343678	2.17945	1.96028	2.13379	2.59971	2.23197	1.91453	1.87836	1.6358	1.74685	-5.06491	-3.46945	-0.328266	0.0888389	0.114226	-0.0888389	-0.142797	-0.319317	-0.342279	ATRAID						-0.154216
ATRN	-1.84306	-1.39079	-1.77058	-1.34835	-1.04892	-1.08107	-2.05775	-1.47686	-1.37038	-0.445864	-0.646841	-1.36594	-1.13356	-1.4036	-0.358931	-1.68412	-1.16823	-0.909238	-1.17048	-0.447783	-1.22374	-1.43731	-1.09614	-2.2809	-1.29404	-0.313393	-0.941475	-0.978743	-1.05994	-1.09922	-1.02968	-1.61605	-1.71503	-3.67644	-3.95877	-0.232603	0.232603	-0.394013	0.2721	-0.475786	-0.439158	-0.810634	ATRN						-0.379782
ATRX	-0.456472	-0.60313	-0.728294	-0.898508	0.0129851	-0.380468	-2.50671	-1.38541	0.122405	-4.64996	-1.94227	-6.30075	-0.41028	-6.27567	-0.473647	-0.369461	-4.83357	-1.33967	0.194685	0.348935	-1.91197	-1.21642	-0.582436	-0.49198	-2.11339	0.238538	-6.22768	0.964482	0.0284641	-1.43809	-0.475734	-0.625912	-0.0820367	-0.699945	0.0369316	1.06523	-0.236607	0.0519779	-0.0519779	1.27946	0.687235	1.327	ATRX						0.1090221381167465
ATXN1	-8.09664	-2.18353	-2.0437	-4.62187	-4.06185	-2.44614	-2.29408	-3.83575	-1.9828	-3.36333	-3.19996	-1.685	-2.3054	-3.26658	-0.771984	-3.40476	-4.28391	-8.03794	-3.99816	-0.55477	-7.36231	-2.3228	-3.88077	-4.03748	-2.3938	-5.18143	-3.43009	-2.29909	-4.79691	-4.18389	-3.05732	-7.36165	-1.53238	-5.20091	-2.32487	-0.337932	-1.15434	0.337932	0.635907	-1.20835	-1.68064	-3.1792	ATXN1						0.0887039
ATXN10	-0.904393	-1.37541	-0.403682	-1.18493	-1.62215	-1.84935	-1.59542	-0.402493	-1.16079	-5.791	-0.773803	-0.115021	0.160324	-0.141748	0.129578	-1.73128	-2.38649	-2.75401	-1.07235	-1.04941	-2.62106	-1.15797	-5.25761	-0.0347665	-0.105079	-1.09255	-5.96271	-1.04195	-0.39243	-0.961018	0.188802	-0.305167	-0.118007	-0.448716	-6.13463	0.32867	-0.794088	1.04975	-0.32867	-1.79679	-1.8557	0.683398	ATXN10						0.1757185642979152
ATXN2	-8.97628	-3.80789	-6.96861	-3.37995	-3.19372	-3.5225	-5.04993	-9.41994	-7.41639	-4.02054	-8.9977	-3.09945	-4.80649	-8.91818	-4.96503	-4.81381	-4.07546	-8.87837	-8.03321	-2.25093	-3.72861	-4.47498	-5.25268	-7.18466	-7.88151	-3.65953	-8.27971	-3.32653	-3.78538	-2.86298	-5.20912	-2.46463	-9.1899	-3.06737	-6.28171	-0.128511	0.128511	-0.393302	0.568193	-0.799898	-2.81515	-2.09595	ATXN2						0.3296648194500082
ATXN3	-5.64886	-0.918013	-2.59125	-5.05532	-2.96069	-1.13798	-3.15716	-2.17037	-5.07549	-4.77109	-1.19029	-5.15127	-1.6383	-0.997229	-3.05327	-1.53476	-1.6809	-4.21634	-2.22705	-0.436256	-2.2903	-3.46899	-4.01989	-5.88368	-1.72887	-0.720172	-2.70194	-1.49269	-0.341675	-1.10814	-5.20438	-1.51487	-1.78987	-6.71635	-2.14577	-0.484034	-0.0923421	0.707892	0.0923421	-2.27278	-1.51673	0.231343	ATXN3						-0.328084
ATXN7	-4.8608	-1.86826	-2.03026	-5.55595	-4.99593	-6.34986	0.196328	-6.70844	-1.13163	-6.03438	-5.54909	-1.01275	-5.82446	-6.07514	-1.12111	-6.07582	-1.93259	-1.48018	-6.04772	-1.92626	-2.90408	-5.71632	-5.55183	-5.84603	-2.91285	-1.7232	-6.02714	-4.7775	-6.14604	-5.99244	-5.79876	-5.71078	-6.05143	-6.35739	-0.606883	0.148799	-0.148799	-5.2628	0.208011	-0.557479	-2.46273	-1.25269	ATXN7						0.9586419856406895
ATXN7L1	-2.10447	-0.898795	-1.11406	-0.740279	-1.1461	-1.19883	-0.213928	-2.58098	-2.33423	-1.01983	-0.682486	-0.982106	-1.47486	-2.18901	-0.933298	-3.13064	-0.790179	-1.96263	-1.23145	0.142263	-1.53089	-1.33147	-1.26303	-1.58448	-1.09759	-0.799617	-1.41433	-0.681692	-1.211	-2.72414	-1.76032	-0.965689	-2.61825	-0.779444	-1.13763	0.158039	0.122824	-0.28197	-0.122824	-0.699297	-0.588897	-0.326149	ATXN7L1						0.18719025929069585
ATXN7L2	-1.39881	3.83077	3.37033	4.24589	4.37295	-1.3029	-0.844178	3.09341	3.684	-0.987428	-1.50213	4.77963	4.68193	0.556779	3.67431	2.87803	-0.586075	4.74735	-1.00077	-0.879307	3.65745	0.330633	-0.50487	-0.799078	3.54914	-1.06856	-0.980187	4.35692	3.90092	1.37644	3.64051	-0.663824	-1.00447	3.81885	-1.01936	1.33478	-1.33478	-1.40439	3.65138	-0.75845	0.847263	-0.729293	ATXN7L2						0.8186479571541609
AUNIP	-3.887	0.105537	-0.319498	2.81016	1.46971	-2.7911	-0.747414	-4.14968	-3.32776	-3.47563	0.764558	-3.54146	-3.2657	-3.51638	-3.20621	-3.51706	-3.07427	-3.82831	-3.48897	-3.36751	-3.15268	-3.15757	-0.185713	-3.28728	1.06094	-3.55676	-3.46839	1.30482	-3.58728	-3.43369	-3.24	-3.15202	-3.49267	-3.79863	-1.92259	-1.19088	0.00628806	-0.00628806	0.0282044	0.923277	1.23353	0.689399	AUNIP						2.443188725599443
AXIN1	-1.37498	-2.63849	-2.01482	-2.36641	-3.78635	-1.30151	-2.98283	-1.56635	-1.31619	-1.88054	-1.94196	-2.19932	-2.63388	-2.07385	-1.51636	-2.40878	-2.45142	-1.84935	-1.76053	-1.60984	-1.70092	-1.68697	-1.89802	-4.19477	-2.06643	-0.829627	-1.90199	-0.924074	-2.88158	-0.775922	-3.03004	-2.94144	-0.523411	-1.62145	-1.48217	-0.212562	0.613068	-0.375736	0.212562	-0.220234	-0.102442	-0.333195	AXIN1						-0.265735
AXL	1.15105	2.17148	1.83405	1.87419	2.43657	1.92591	1.45527	1.99478	2.20478	2.07115	2.41731	1.85476	1.87151	2.10632	2.41549	1.46081	1.90756	1.94737	2.3943	1.87603	2.27207	2.22661	2.02581	0.522656	1.79048	2.21538	2.27281	2.51625	1.88478	1.73213	1.83657	1.81781	1.52232	-3.99846	-4.14834	-0.10187	-0.118664	0.10187	0.131773	-0.271193	-0.366752	-0.0910505	AXL						-0.0888913
AZI2	-0.616494	-2.08859	-1.91141	-1.7234	-0.97967	-1.23801	-1.66996	-1.78331	-2.07372	-1.01595	-1.29894	-1.44589	-1.10284	-1.14611	-1.55628	-1.52981	-1.26784	-1.69999	-1.25502	-2.24184	-1.64522	-1.56675	-1.39252	-1.51934	-0.889546	-0.870401	-1.39649	-1.58458	-0.852513	-0.733147	-1.08396	-1.1729	-2.44789	-1.38443	-0.932654	-0.0795156	0.0795156	0.864737	-0.310115	-0.412364	-0.421846	-0.753209	AZI2						0.02433
AZU1	-5.39847	-4.64065	-4.90215	-5.0429	-2.6992	-5.77956	-6.73113	-6.1685	-5.34396	-4.8417	-6.07552	-5.73141	-3.94816	-5.43909	-5.19192	-5.15686	-5.6975	-5.87001	-5.60895	-5.39689	-4.58177	-5.62739	-5.16443	-5.96768	-5.39404	-4.54458	-5.57627	-5.52373	-5.53971	-5.63031	-5.45846	-5.92135	-4.45733	-6.5606	-5.89783	-0.0270648	-0.165455	0.0270648	0.332262	-1.38312	-1.50357	-1.23903	AZU1						0.8111588360012023
AmplificationÂ controlÂ 1	-0.0560206	0.092685	0.0538509	0.0579077	-0.0775953	-0.207813	0.0202618	-0.0711201	0.267137	0.088062	-0.154419	-0.189066	-0.0670462	-0.141484	0.396898	-0.0232894	-0.122498	0.00689905	-0.253088	0.0880482	-0.0853472	0.218944	0.130805	0.131292	0.066091	0.174795	0.00142968	0.0190893	0.0586083	-0.184378	0.0230467	-0.507735	0.0695331	0.249057	0.0335352	-0.378966	0.0781681	-0.0707859	0.0707859	0.0668206	0.065618	0.0899923	AmplificationÂ controlÂ 1						-0.0470763
AmplificationÂ controlÂ 2	-0.140822	-0.0357109	-0.128284	-0.105158	-0.113471	0.283334	-0.132839	-0.0734745	0.0437922	0.127632	-0.00695625	0.0497017	-0.204398	-0.070853	-0.0191605	0.041287	-0.0195695	0.115618	0.209436	-0.0617185	-0.00643699	0.111496	0.0222891	0.0755852	0.0968853	0.0233713	-0.0214857	-0.154382	-0.0621742	-0.256018	-0.0228087	-0.135298	0.0445638	0.157528	0.0577423	-0.0212231	0.0748266	-0.0031982	0.0031982	0.027378	-0.0619353	-0.0690611	AmplificationÂ controlÂ 2						-0.0966951
AmplificationÂ controlÂ 3	0.11405	-0.080736	-0.120716	-0.00567471	-0.128521	-0.0325514	0.0714991	-0.050306	0.162492	0.0240633	-0.056026	-0.0697534	-0.211871	0.139541	0.0582868	-0.175853	-0.0856936	0.136174	0.234177	0.104481	0.0719491	0.186389	0.172386	0.176691	0.16744	0.109496	-0.0176116	0.00737669	-0.0335103	-0.0922914	0.184506	-0.000288562	0.0274672	0.0194438	0.107908	0.019019	0.0226075	-0.0306104	-0.019019	0.0383247	0.0872817	-0.0200275	AmplificationÂ controlÂ 3						-0.118178
AmplificationÂ controlÂ 4	0.0154846	0.0650844	0.0560005	-0.054558	-0.0254656	0.191262	0.0124664	-0.208369	0.0767081	0.17069	-0.111494	0.0822176	0.0480698	-0.0571645	0.318955	0.0967015	0.0819688	0.0389925	0.276706	-0.0464444	0.20811	0.0511074	0.0708743	0.0423572	0.188499	0.102872	0.163537	-0.190221	0.0313879	0.00131081	-0.00296811	-0.203806	0.10221	0.135767	0.107473	-0.0117592	0.0117592	0.0647955	-0.0978876	0.111154	-0.0500503	0.102295	AmplificationÂ controlÂ 4						-0.0696756
AmplificationÂ controlÂ 5	-0.014095	-0.00746461	-0.137861	0.000775189	-0.0225288	0.0229793	-0.11087	0.25558	0.129115	0.31054	0.0507705	-0.00551619	-0.0395588	0.0360191	-0.0420733	0.0755569	8.74e-05	0.154689	0.0357067	0.0634867	-0.0726877	0.0494257	-0.0219248	0.0571553	0.104563	0.659136	0.0987526	-0.0729544	0.0526791	0.079719	-0.0320358	0.0727781	0.00887223	0.145364	0.0076456	-0.0188862	0.300922	-0.00335859	0.00335859	-0.136967	0.0416215	-0.168622	AmplificationÂ controlÂ 5						-0.149855
AmplificationÂ controlÂ 6	0.127665	0.0111166	0.115553	-0.092381	-0.0912601	0.0229842	0.0568626	-0.252726	0.050839	-0.408363	-0.245413	-0.00699906	0.136769	-0.0694682	0.204634	0.196906	0.0418022	-0.0232248	0.0814524	-0.334163	0.132027	0.0350129	0.0267069	-0.0325778	0.0117722	-0.471255	-0.0384878	-0.11719	-0.0153555	-0.142426	0.0322846	0.0904384	-0.0865842	-0.0701896	0.0394687	-0.00768196	-0.0910694	0.11535	0.00768196	0.105943	0.0457183	0.218843	AmplificationÂ controlÂ 6						0.0442984
AmplificationÂ controlÂ 7	0.180129	0.148758	0.152198	0.169212	0.14876	0.00790417	0.0860713	-0.10373	0.133259	0.0817338	-0.0148416	0.078709	0.161673	0.122691	0.0777672	0.0805938	0.00706948	0.171306	0.0862845	0.180952	0.230273	0.103665	0.182987	0.242233	0.0697829	0.295164	0.308176	0.0997963	0.186492	0.0218376	0.202961	0.0919262	0.163169	0.138381	0.181958	-0.026095	0.00582601	-0.00582601	0.0335002	0.140001	0.183779	0.129411	AmplificationÂ controlÂ 7						-0.0374274
AmplificationÂ controlÂ 8	-0.314868	-0.123395	-0.209105	-0.211407	0.000682693	-0.139044	-0.275432	0.122491	0.0326541	0.562129	0.180922	-0.0614422	-0.318913	-0.21695	0.346303	-0.217819	-0.153277	0.371274	-0.170611	0.765085	-0.38367	-0.0151861	0.0429614	-0.00919618	-0.113439	1.27839	0.213459	-0.148703	-0.210349	0.0704125	-0.250182	-0.162944	-0.127046	0.112694	-0.229638	0.0473166	0.383473	-0.112887	-0.0473166	0.0509687	-0.14735	-0.2141	AmplificationÂ controlÂ 8						-0.393614
B2M	5.64193	6.63898	6.16492	6.03646	7.16818	6.67759	5.66364	6.47861	6.59663	7.42667	7.18476	6.24531	6.65093	6.31801	7.26067	6.38668	6.28598	7.10341	6.81979	7.53679	6.43928	6.24568	6.89017	4.63174	6.23612	7.97551	6.95931	6.73535	6.93487	6.52785	6.89623	6.42015	6.03133	-3.91149	-4.47131	0.00323549	0.124527	-0.0999318	-0.00323549	-0.0550178	0.00586044	-0.622578	B2M						-0.437466
B3GNT7	-5.65593	-3.42759	-4.4887	-2.88406	-2.91191	-2.75358	-3.68425	-2.53229	-3.57561	-3.27121	-3.12337	-4.40627	-2.63696	-3.58481	-3.30827	-3.536	-5.14741	-3.74342	-4.64555	-3.69126	-4.37538	-4.98703	-3.08507	-10.1387	-5.35584	-5.80525	-3.72428	-3.74769	-4.01172	-4.02754	-3.08434	-3.97847	-3.86267	-6.21647	-9.92434	-0.24154	0.063986	0.288756	-0.063986	-0.0992872	0.317849	0.816242	B3GNT7						0.8429355575567715
B4GALNT3	0.872341	3.14243	2.75317	3.37682	3.55188	2.63608	2.1099	3.75787	2.25637	2.78533	3.4007	1.90062	3.05774	3.50969	2.49321	0.365223	1.07879	0.763139	2.07686	1.8774	0.858053	0.692313	2.2608	-0.717758	0.711098	1.17895	-0.142552	3.68472	3.08527	2.18741	2.24966	3.04382	1.04502	-1.71768	-2.40409	-0.627743	0.0662582	0.211697	-0.0662582	-0.579333	-1.1034	0.428046	B4GALNT3						1.6881468754100066
B4GALT1	-0.889757	1.22399	0.556467	0.580727	1.15761	-0.0471465	-0.0539267	0.823647	0.358752	1.17935	0.612016	0.14821	0.812513	0.740959	1.06345	-0.798324	-1.127	-0.431449	-0.41785	-0.687938	-0.619568	-0.936398	-0.433459	-3.82982	-1.16292	0.114	-0.850365	1.27116	1.13016	0.242905	0.403377	0.128902	0.234089	-11.1271	-6.77475	-0.123485	0.154512	-0.126326	0.123485	-0.160013	0.0599216	-0.0313576	B4GALT1						1.2498286597539523
B4GAT1	4.94812	5.3893	5.3665	5.33551	5.45432	5.24788	4.76196	4.85872	5.2717	5.41931	5.26994	4.88577	5.39199	5.29873	5.48317	5.10221	5.132	5.21614	5.24122	5.44956	5.27178	5.31977	5.42738	3.43762	4.95634	5.31888	5.35739	5.35898	5.22062	5.09562	5.18503	5.02954	4.88546	-7.91456	-6.65599	0.0589235	-0.0556441	-0.132978	0.0556441	0.0236924	0.0600218	-0.448244	B4GAT1						0.062082041000755796
BABAM1	-3.57129	0.182062	1.27768	-4.18441	-3.62162	-0.954009	-1.15951	-4.01494	1.31052	-0.00257216	-3.59271	1.30554	0.495405	0.656733	-3.3674	1.72868	-0.588011	0.918936	0.278675	0.701547	-3.53307	-3.59355	0.000305116	1.80529	-3.47652	-3.464	0.710242	-1.09147	-3.58984	-0.110069	-3.50457	-3.50258	-3.78491	0.818242	0.476916	-0.969338	2.75266	-3.07592	0.969338	0.0281675	0.817255	-3.76777	BABAM1						-0.901625
BACE1	0.753344	2.27787	1.27083	1.53972	2.58159	2.06963	0.739418	1.23564	1.74974	2.04706	2.20305	0.540631	1.85265	1.95898	2.40283	1.08804	1.94691	1.56651	1.62253	2.16892	2.10337	1.72367	1.63744	-0.425381	1.04643	1.91092	2.10585	2.44523	1.73194	0.823995	1.67684	1.14884	0.796346	-4.95323	-8.41725	0.133572	-0.133572	0.242947	-0.260599	-0.446749	-0.117614	0.0796129	BACE1						0.0930519
BACH1	-1.22467	-1.00083	-1.38497	-1.31732	-1.45779	-0.387522	-1.26499	-1.19698	-0.727442	-1.23039	-1.74428	-0.831927	-0.657901	-1.63379	-0.933146	-2.28569	-0.696068	-0.81252	-1.37441	-1.14868	-0.757918	-1.40545	-1.45454	-1.96256	-0.610769	-0.513894	-1.08376	-0.739585	-0.777948	-1.887	-1.16411	-0.910547	-1.68865	-1.15405	-1.09787	-0.172561	0.0434835	0.0531474	-0.0434835	-1.13501	-0.509684	-0.233499	BACH1						-0.0162896
BAG3	-4.91429	-3.5311	-4.26906	-3.92815	-3.54672	-3.88312	-4.07824	-3.70309	-4.16755	-3.41611	-3.54535	-3.83858	-3.06213	-3.84225	-3.51989	-4.69163	-5.22138	-4.67175	-4.26728	-4.57103	-4.84917	-5.21885	-4.20906	-6.11309	-4.98198	-3.91781	-4.94214	-3.2584	-3.06325	-4.14085	-4.3927	-3.75433	-3.26771	-6.04734	-6.24209	-0.350051	0.0335735	0.149048	-0.0335735	0.637843	1.01926	1.19377	BAG3						0.7478827256419331
BAG4	-1.11821	-2.42786	-0.841349	-2.43176	-0.0360855	-1.83879	-0.59951	-1.05284	-0.595792	-1.09238	-1.67013	-0.385418	-0.86298	-5.76055	-0.155319	-1.22322	-0.545858	-0.363183	-0.383717	-5.79373	-5.78043	-3.8409	-0.609619	-0.74162	0.158767	-5.71135	-6.12207	0.878409	-1.31364	-6.16478	-5.75192	-2.2905	-0.174279	-2.42911	-6.294	-1.74476	0.0888483	-0.0888483	0.239002	-6.12608	-0.491499	0.232801	BAG4						0.13300010376045537
BAG5	-3.27256	-2.25721	-4.18694	-2.67902	-3.30262	-2.00527	-4.36583	-2.1241	-2.46473	-2.04485	-2.60507	-2.80354	-1.87553	-3.79586	-3.68643	-3.44386	-3.22701	-3.26453	-2.35325	-2.89108	-3.58643	-3.14063	-2.88976	-2.09235	-2.92984	-2.92884	-3.03459	-3.52578	-2.08526	-2.38719	-2.97694	-3.51144	-1.87954	-3.11766	-3.01126	-0.319423	-0.116751	0.27677	0.116751	-0.691165	-0.5624	-0.234709	BAG5						-0.00203636
BAG6	-4.76866	-4.6107	-3.87455	-5.28204	-4.24399	-4.76558	-5.27697	-3.95069	-4.14467	-5.23881	-4.78042	-4.03403	-3.34306	-3.42689	-4.24346	-5.57739	-3.64123	-3.78594	-3.8741	-5.48894	-3.48049	-6.39615	-6.36209	-4.90395	-4.5305	-3.74044	-4.04413	-3.31551	-4.31774	-5.34015	-4.37665	-3.78492	-5.02515	-10.6435	-5.95263	-0.0948822	0.129683	0.0948822	-0.137892	-0.338646	0.142077	0.244091	BAG6						-0.262407
BAIAP2	-1.03661	-2.61603	-2.33475	-1.3181	-1.98524	-1.73087	-1.34949	-1.13263	-0.978994	-1.64971	-2.83331	-1.4422	-1.31179	-0.736564	-2.78488	-2.06447	-1.97789	-1.53791	-1.35981	-1.53906	-1.198	-1.59796	-1.84388	-1.98601	-1.86298	-0.743267	-1.71774	-1.26169	-1.56511	-1.20026	-1.73826	-2.04275	-1.33794	-2.16551	-2.29421	0.240821	0.183214	-0.183214	-0.493913	-0.219859	-0.0667045	-0.0118536	BAIAP2						-0.103415
BAIAP2L2	-4.03989	-2.94189	-1.80983	-7.46036	-3.57565	-1.22996	-7.24282	-2.70594	-2.34876	-3.27853	-1.06131	-2.97041	-0.79397	-0.931165	-1.05839	-1.61439	-4.22654	-6.74934	-6.90417	-2.91544	-6.80903	-6.8695	-6.44557	-7.05562	-1.58255	-2.41802	-3.45024	-1.882	-1.8214	-7.19338	-1.73613	-6.77854	-7.06086	-7.3646	-7.3226	-1.08511	0.0402645	-0.0402645	0.362004	0.659103	-0.112925	0.0647973	BAIAP2L2						0.5378789162667884
BAMBI	3.38905	4.24514	3.6417	3.93995	4.95139	4.25932	3.48783	3.94911	3.68208	4.31716	4.24114	3.45941	4.03548	4.33566	4.45071	3.18755	3.73692	3.97148	4.15788	3.87552	3.99442	3.72689	3.97592	1.82869	3.48807	4.0316	3.76117	4.77631	4.54867	3.52059	4.11056	3.67072	3.75757	-0.652927	-1.10125	-0.0160976	0.0160976	0.241805	-0.354926	0.532336	0.0427585	0.142858	BAMBI						0.34304591993976574
BANK1	-2.83889	-2.57883	-1.64378	-2.34489	-2.73568	-4.12799	-2.73052	-4.48968	-3.00249	-2.01003	-3.95018	-2.54775	-2.58321	-1.62702	-0.90226	-3.42523	-1.95185	-1.5059	-1.22443	-3.94822	-2.27174	-1.98095	-3.79489	-2.19925	-2.70026	-2.81709	-1.59722	-1.82408	-2.70163	-2.13795	-2.44332	-2.72727	0.401457	-1.25103	-2.1224	-0.342489	0.225241	-0.103868	0.103868	-0.456416	0.190265	-0.273953	BANK1						-0.344559
BANP	-0.737862	0.049989	-0.439816	-1.51548	-6.04292	-2.93741	-3.35316	-5.17046	-4.9335	-6.08137	-1.50861	-3.1472	-1.41201	-1.42169	-1.05707	-4.1228	-0.470565	-1.14865	-0.702394	-0.418662	-0.629137	-5.76331	-2.13938	-1.64509	-5.5448	-0.407616	-0.681813	-1.82449	-0.669466	-1.7175	-5.84575	-5.75777	-2.09841	-4.81942	-1.72098	-0.618662	0.618662	0.695276	-1.4016	-0.566991	-1.18779	-0.0418771	BANP						-0.0335201
BAP18	-5.48353	-5.97765	-4.93116	-3.46678	-5.08487	-4.08813	-4.80741	-4.36494	-4.51162	-3.97773	-5.08847	-4.92181	-4.34744	-5.57144	-4.54002	-6.5293	-4.43444	-5.42298	-4.47053	-4.79176	-5.0819	-5.44117	-4.55911	-6.59283	-4.57552	-3.96988	-4.99604	-5.7868	-5.29474	-4.84037	-6.69113	-5.70206	-4.57496	-5.801	-5.18208	-0.237419	0.0253185	0.183569	-0.0253185	-1.75268	-1.59619	-0.750889	BAP18						0.27629300497480486
BARGIN	-1.95101	-3.73016	-3.89088	-4.56413	-2.17127	-2.88475	-2.58578	-1.94988	-2.14601	-1.43248	-3.61879	-4.52421	-3.13671	-1.89291	-2.42519	-3.95847	-2.3303	-5.21567	-7.17786	-3.7741	-3.62329	-3.1432	-1.83662	-3.937	-4.70424	-0.765717	-5.42437	-0.553653	-2.1853	-2.82322	-3.46925	-3.29734	-1.73464	-3.93786	-6.59629	-0.297279	-0.0954	0.0954	0.198852	0.200986	0.671329	0.376067	BARGIN						0.0890996
BATF	-9.64633	-10.0629	-4.63866	-10.2594	-9.69666	-9.8364	-5.34146	-7.08998	-9.6714	-9.77805	-5.27542	-9.85696	-10.3345	-4.23068	-5.63508	-9.80579	-9.83297	-9.54842	-9.70325	-9.62142	-9.60811	-9.66858	-5.78522	-9.8547	-9.55156	-9.53903	-5.04287	-9.48843	-9.66488	-9.99246	-9.57961	-7.25569	-9.85994	-10.1637	-5.42124	0.272717	-0.483013	-0.0508069	0.0508069	-5.70583	-3.9601	-5.38338	BATF						0.9841672837520022
BAX	-1.65397	-1.3167	-0.554961	-1.00878	-1.09132	-1.60958	-2.96708	-1.11184	-1.28538	-2.50392	-0.872077	-3.2891	-2.72919	-1.15977	-2.16831	-2.90089	-2.60615	-2.64352	-2.38332	-2.71652	-5.70322	-2.17873	-3.7548	-2.62788	-2.32474	-0.634139	-1.56374	-1.44058	-1.9874	-1.76564	-1.76782	-1.1916	-1.06428	-1.84375	-1.2319	-0.397067	0.192216	0.236703	-0.192216	0.0456517	-0.46753	-0.702699	BAX	Q07812	BAX	MOM	Mitochondrial dynamics and surveillance > Apoptosis	TRUE	0.9754870470893794
BAZ1A	0.810281	-0.0410582	-5.26607	-0.299911	-5.06182	0.284697	-0.787094	-5.77432	-4.9524	-4.10027	-0.367045	-5.1661	1.27959	-1.8191	1.21354	-5.1417	-4.69892	-5.45295	-4.11361	-0.348292	-1.07688	-0.534281	0.469752	-4.91192	-4.5637	-0.721969	-0.508065	-0.0360277	-5.21193	-0.357889	-0.616719	-4.77666	-1.21042	-5.42328	-0.00291599	1.87701	-0.417049	0.0983069	-0.0983069	-0.478974	1.41625	1.24533	BAZ1A						0.925142
BAZ2A	-2.56628	-3.09037	-2.18606	-2.77372	-0.997324	-1.43667	-3.35289	-1.81775	-7.10413	-2.42634	-2.96796	-1.2409	-3.7478	-4.03993	-2.43829	-1.68818	-2.04321	-1.66833	-2.37798	-1.34808	-3.3279	-1.31497	-0.542733	-3.02924	-1.2469	-1.73833	-1.36882	-1.89289	-1.7561	-8.24501	-3.71698	-2.14505	-1.82003	-2.15072	-4.32256	0.098206	0.458496	-0.203235	-0.098206	-0.642152	-1.06784	-1.68737	BAZ2A						-0.478896
BBOF1	-0.878863	-0.696751	-1.13988	-0.953296	-1.63853	-0.0510856	-0.34328	-1.83972	-2.10592	-2.47544	-0.317673	-0.289692	0.29404	-2.44834	-1.26471	-2.19247	-1.32386	-0.476301	-0.485264	-0.0603668	-1.99711	-0.507442	-0.695085	-2.7535	-0.740546	-0.0965495	-1.02028	0.0652367	-0.662608	-1.62231	-0.197537	-0.796513	-1.68054	-1.27537	-1.72875	-0.464522	-0.0785183	0.0785183	0.137862	-0.331718	-1.68908	-0.168519	BBOF1						0.0935143
BBX	-3.08439	-3.60926	-3.1234	-2.46312	-2.9272	-8.47616	-3.02148	-3.61485	-4.5919	-3.4158	-3.34109	-4.58958	-2.68703	-4.85363	-2.18879	-2.56648	-3.51588	-3.32157	-2.83684	-3.55327	-3.09056	-2.76491	-4.09557	-3.25474	-3.03151	-2.54012	-3.84995	-2.11798	-2.84447	-4.52127	-2.86772	-5.25421	-2.78705	-3.23435	-2.98788	0.214899	0.0242863	-0.0710833	-0.0242863	-0.906672	-0.4976	-0.522284	BBX						-0.0880384
BCAM	1.26809	2.12314	1.6035	1.73312	2.47322	2.36862	1.20775	1.5985	2.09066	2.39111	1.93778	1.65447	2.0377	1.69091	2.38777	1.69841	1.5213	1.96527	2.15952	2.06816	1.48937	1.45381	2.50218	0.149227	1.43064	2.30707	1.83855	2.09341	2.43795	1.44545	1.39153	1.76666	1.50506	-3.60161	-4.56505	0.0108502	-0.272153	0.241426	-0.0108502	-0.182908	-0.0687769	-0.0856148	BCAM						0.0866301
BCAN	3.18036	3.2025	3.34255	3.28528	3.17631	3.45432	3.16097	3.32214	3.15003	3.22853	3.32967	3.40479	3.27161	3.15628	3.35802	3.28693	3.46192	3.27104	3.2488	3.33558	3.28679	3.30372	3.13714	2.93604	3.43869	3.27428	3.33135	3.16922	3.35752	3.25049	3.14944	3.09326	3.2553	-9.04676	-6.67781	-0.0681572	0.263547	0.0681572	-0.159301	-0.748527	-0.408842	-0.25776	BCAN						-0.0206345
BCAR3	-2.11919	-2.05742	-2.06126	-3.19238	-1.85913	-1.48904	-2.64031	-2.70294	-2.67929	-2.17942	-1.82163	-2.29525	-1.58289	-3.19294	-2.49138	-2.69684	-2.66118	-2.14898	-1.62595	-2.38356	-2.50674	-1.84683	-2.51431	-1.73079	-1.97141	-2.46157	-2.33421	-2.6983	-1.7632	-2.53211	-4.31806	-2.33185	-1.79194	-2.17156	-2.233	0.112368	0.359917	-0.325603	-0.112368	-0.799626	-1.6762	-0.883772	BCAR3						0.0774298
BCAT1	-0.982311	-1.13649	-0.70696	-0.40296	0.521031	-0.615399	-1.40793	-0.45708	-0.553165	-1.01279	-0.79246	-1.1897	-0.0786263	-0.88413	-0.275528	-0.675597	-0.323246	-0.419158	-0.313971	-1.04245	-0.757781	-0.283329	-0.421425	-2.97384	-0.645121	0.460641	-0.454558	-0.186101	-0.263668	-1.3885	-0.355549	-0.804871	-0.832484	-4.80767	-3.78726	-0.0121702	0.377227	-0.0722955	0.0121702	0.0692543	0.204556	-0.10698	BCAT1						-0.0477076
BCAT2	-1.359	-3.62357	-1.21545	-2.05458	-4.57925	-0.946407	-7.50946	-7.55754	-0.72957	-7.24561	-1.22841	-1.30215	-0.919435	-1.19781	-0.780709	-1.54543	0.0123514	-1.34355	-1.84888	-0.504013	-3.49071	-7.13614	-1.06836	-2.00034	-2.06492	-7.00659	-0.70307	-1.28357	-1.60888	-0.984285	-1.21427	-3.04518	-2.86807	-1.58685	-7.58924	0.336972	0.29344	-0.29344	-0.44869	-0.398951	-0.988375	-0.596122	BCAT2	O15382	BCAT2	Matrix	Metabolism > Amino acid metabolism > Branched-chain amino acid metabolism	TRUE	-0.590989
BCHE	-4.51699	-3.75972	-3.77562	-3.50874	-3.25364	-3.66252	-5.29048	-3.87332	-3.57542	-4.21184	-3.3638	-3.64383	-3.2692	-3.92068	-3.11403	-3.82459	-3.73475	-4.15442	-3.60362	-3.63007	-4.05977	-4.30119	-3.64642	-5.45994	-4.08425	-4.11389	-3.84111	-3.70533	-3.45348	-4.09053	-4.05411	-4.25693	-4.11764	-11.2346	-10.3354	-0.02024	0.000432127	-0.000432127	0.204812	-0.161296	-0.37681	0.195902	BCHE						0.12896314763886596
BCL11B	-1.69987	-2.14465	-1.67475	-1.21611	-2.3149	-1.09986	-0.413714	-1.16348	-2.46353	-0.520493	-0.587535	-0.815316	-1.09209	-0.969182	0.0730284	-0.872005	-1.9557	-0.863657	-1.14084	-2.68476	-1.06367	-1.26997	-1.24087	-0.691952	-0.357072	-0.708136	-0.909034	-0.452461	-1.53236	-0.543864	-1.79063	-2.04036	-0.8672	-2.63941	-0.508686	0.0780824	0.531136	-0.0780824	-0.629305	-0.924894	-0.278417	0.213648	BCL11B						-0.333505
BCL2	-0.23219	0.906399	-0.0814759	0.523616	0.834493	0.638786	-0.0624254	0.354052	0.327367	0.686219	0.194936	0.0825349	0.905426	0.37928	0.812385	0.0294673	-0.0116492	0.386952	0.94879	0.140634	0.781355	0.17985	0.470429	-0.18691	0.255586	0.618874	0.695364	1.06273	0.481761	-0.0906762	0.50927	0.0262655	0.0886318	-1.18738	-2.03617	-0.51641	-0.267676	0.267676	0.448532	-0.0301691	0.179667	0.652581	BCL2	P10415	BCL2	MOM	Mitochondrial dynamics and surveillance > Apoptosis	TRUE	0.027807172435976763
BCL2L1	-0.581494	-3.63855	0.47611	-3.6884	-0.593763	-0.149572	-3.79024	-3.6108	-0.708572	-3.40417	-1.26395	-3.78435	-3.4413	-3.71777	-3.27131	0.0386166	-3.77341	-3.84941	0.654449	-3.6543	-3.50834	-3.68703	-1.33104	-4.51676	-3.82138	0.231713	-0.487018	-3.4477	-3.88164	-4.13353	-1.25249	-2.26343	-4.12338	-5.34943	-2.13248	1.53554	-0.364319	0.364319	-1.02498	-4.81275	-0.664381	-1.9867	BCL2L1	Q07817	BCL2L1	MOM	Mitochondrial dynamics and surveillance > Apoptosis	TRUE	0.2939805071586851
BCL2L10	-2.58969	-6.48192	-6.47669	-6.47938	-2.44889	-2.1152	-1.535	-6.58482	-6.28623	-6.56264	-2.76477	-6.12345	-2.8559	-1.46996	-2.77567	-2.03174	-1.91921	-1.0966	-6.26052	-6.28507	-2.67993	-1.12385	-5.93429	-1.04628	-2.16597	-2.28608	-6.38381	-6.26482	-1.02784	-1.84215	-6.06901	-0.668193	-6.34198	-2.86007	-0.887997	-1.04156	0.126513	0.640683	-0.126513	-6.3865	-1.38064	-6.17326	BCL2L10	Q9HD36	BCL2L10	MOM	Mitochondrial dynamics and surveillance > Apoptosis	TRUE	-0.637989
BCL2L11	-1.23488	-0.369239	-0.0133917	-1.04432	0.0798275	-1.42319	-0.117761	-1.13605	-0.374882	-1.25456	0.158095	-0.937918	-0.312823	-0.693276	-0.488711	-2.08098	0.153223	0.128438	-0.935699	-1.18561	-1.12425	-1.01593	-1.15309	0.0806354	-0.115949	-0.93359	-0.462213	-1.25044	-0.321818	-0.251786	-0.233831	-1.47152	-0.378514	-0.603558	-1.03856	0.0615649	-0.0771151	0.393011	-0.0615649	-0.325138	-0.104823	-0.124296	BCL2L11	O43521	BCL2L11	MOM	Mitochondrial dynamics and surveillance > Apoptosis	TRUE	0.1004712863297364
BCL2L15	-3.47187	-3.81805	-4.12316	-3.59956	-3.84413	-4.17652	-3.66581	-8.23745	-3.64895	-3.17063	-7.81521	-3.7565	-4.23406	-2.37815	-7.5899	-3.70533	-7.98044	-1.67352	-1.78463	-3.59896	-4.58566	-3.72859	-5.80716	-3.91471	-7.69903	-3.36457	-3.70491	-2.42645	-3.64243	-2.61637	-3.82019	-2.91773	-4.42245	-8.31115	-4.68419	-0.316482	0.04261	0.114521	-0.04261	-0.287448	-0.339162	-0.132298	BCL2L15						-0.406596
BCL2L2	-3.5226	-4.19463	-3.69272	-4.04207	-2.50772	-3.19574	-2.62039	-3.04441	-2.89414	-3.73725	-4.85995	-2.95989	-3.273	-3.57807	-3.52292	-4.01228	-3.12785	-3.88624	-3.33016	-2.48025	-4.30944	-3.02639	-5.74936	-2.80072	-3.48354	-2.82296	-3.05753	-2.55264	-4.06603	-3.83779	-2.66776	-3.70503	-2.62246	-3.08188	-3.50674	0.0207864	-0.0207864	0.456155	-0.120187	-2.21222	-2.25851	-1.89092	BCL2L2	Q92843	BCL2L2	MOM	Mitochondrial dynamics and surveillance > Apoptosis	TRUE	0.0446383
BCL7A	-0.357361	-1.97702	-1.49792	-2.24228	-1.39319	-1.08933	-0.0513751	-0.172982	-0.924328	-1.76089	-0.453542	-1.41599	-0.343991	-1.02173	-0.460894	-7.14618	-0.0858988	-0.934611	0.260139	-0.376843	-1.90411	-1.20162	-2.67815	-1.76883	-0.0717692	-1.45316	-1.02336	0.182406	-1.91781	0.632935	-1.71054	-0.596078	-0.177964	0.189413	-0.734151	-0.6644	0.056113	0.174201	-0.056113	-0.399331	-0.388717	-0.916411	BCL7A						-0.128374
BCL7B	-0.481579	-0.164699	-0.0695439	-0.384471	-0.396749	0.00235397	0.237714	-0.386308	-0.0420723	0.0581915	-0.679908	-0.546304	0.0552746	-0.338553	-0.102307	-0.3717	-0.867448	-0.223556	-0.193625	-0.909795	0.535129	-1.3831	0.209924	-0.219288	0.0760736	0.0136892	0.0294558	0.0712459	-0.40779	-0.437288	-0.0647572	-0.296535	-0.304882	-0.713304	-0.354624	-0.137459	0.0264875	0.444673	-0.0264875	0.334875	-0.532218	0.52854	BCL7B						0.030945884625584955
BCL7C	-0.633436	-2.97313	-1.56935	-0.786164	-0.563024	-0.0403064	-1.29299	-0.863029	-3.06694	-1.51328	-1.62795	-0.86463	-0.91901	-0.562614	-1.27885	-1.90838	-0.229393	-1.4735	-0.456272	-2.77628	-2.8936	-1.40707	-1.02695	-0.746943	0.644205	-3.93716	-3.16453	-1.89353	-3.45652	-0.269222	-1.11276	0.0390631	-1.64876	-1.06528	-1.23291	-0.417549	0.701227	0.417549	-0.552309	-1.29274	-0.331281	0.00538659	BCL7C						0.17405656333699765
BCLAF1	-5.00311	-0.1811	-5.30515	0.118423	-0.99724	-0.844128	0.37351	-2.09135	-5.11469	-5.3911	-0.735249	-0.78198	-5.00629	-5.29842	-5.06356	-0.860203	-4.83514	-4.35132	0.638939	-0.791603	-1.50839	-5.03977	-3.76275	-5.0842	-0.356999	-1.64505	0.109655	-0.569719	-0.0542358	-4.25557	-3.89747	-0.666578	-5.17044	-1.13214	-1.53958	-4.14397	-0.608666	0.608666	0.944085	-1.04503	-1.25973	-0.0948276	BCLAF1						0.4656315938884385
BCR	-1.72356	-0.877604	-1.04992	-1.20441	-1.24575	-0.898702	-0.937758	-1.31402	-1.64727	-1.33267	-1.21292	-1.13468	-0.206671	-1.41232	-0.764598	-1.57149	-1.34387	-1.46006	-1.01781	-1.91237	-1.79218	-2.03736	-1.70886	-1.5182	-1.14475	-0.892345	-0.83433	-0.705771	-1.57619	-1.34142	-1.54067	-1.24015	-0.340551	-1.82406	-1.31997	-0.0922778	0.00591434	0.447961	-0.00591434	0.0308359	0.340781	-0.435595	BCR						0.27610840560200933
BDH2	-2.13741	-1.28033	-1.59222	-2.92502	-0.81204	-1.12347	-2.15026	-1.24099	-0.506262	-0.972997	-0.870147	-2.38503	0.440475	-4.38309	-0.593439	-1.61197	-3.07325	-1.07649	-1.97455	-0.779654	-1.81801	-1.70856	-1.18154	-8.64957	-2.21714	-0.513715	-1.57469	-1.62508	-1.04189	-3.57787	-2.64655	-0.9716	0.249078	-3.20366	-8.91654	-1.13546	0.139691	0.176534	-0.139691	0.100002	-0.0265807	-0.394496	BDH2						-0.000759149
BDNF	-4.4257	-3.93439	-4.24565	-4.70176	-5.39459	-5.11275	-5.51391	-5.74483	-4.55937	-5.37879	-5.25918	-4.38192	-4.7605	-5.16262	-4.47554	-5.21944	-4.4821	-3.8162	-5.07587	-5.57079	-4.91914	-5.37855	-3.89341	-5.20359	-5.04944	-6.45261	-4.55502	-4.23078	-4.57313	-6.06255	-5.40838	-4.37785	-1.72622	-4.45092	-5.09946	0.0613968	-0.246637	-0.0613968	0.239067	1.32903	1.25917	1.41264	BDNF						0.15002925487659563
BECN1	-4.00712	-0.556381	0.50992	0.908346	-0.51159	0.125246	-3.51542	-0.335985	-3.43375	1.33008	0.203518	-3.50953	-3.16648	-0.85799	-0.189134	-3.59346	-0.69124	-0.574595	-1.39266	-3.37948	-3.23352	-0.090284	-1.79319	0.343018	-3.54656	0.828459	-0.2122	-3.17288	-3.60683	-3.85872	-0.562638	-0.766219	-0.678641	-5.07461	-4.02759	-0.0107102	-4.71793	0.0107102	0.680308	1.10592	-4.78188	0.28812	BECN1						0.5003139775170293
BEND2	0.00376327	-1.35413	1.14752	0.771789	1.58775	0.82414	-4.60688	-0.67942	-4.9658	1.21722	-0.444336	-1.48108	0.50016	1.0403	0.511597	-0.711309	-0.364314	0.189891	0.0599123	1.37521	1.09994	-0.367319	-0.706965	-4.9353	0.791895	-0.206653	-0.671062	0.836972	0.937932	0.0632505	-4.74858	0.289671	-0.497984	0.562723	1.26643	-0.263928	0.70152	-1.03967	0.263928	0.488525	1.05909	1.52221	BEND2						0.42331656434105297
BEND4	0.231028	0.108674	-0.69979	0.164457	0.145321	0.51161	0.518894	-1.11876	0.0945759	0.135905	1.07585	-0.260204	0.173406	-0.248141	0.503154	0.0885342	-0.113809	-0.150443	0.252073	0.440068	-0.206012	-0.142022	0.185988	0.00749878	-0.540052	0.263042	-0.180796	0.592422	0.176272	-0.00102268	-0.717778	0.116736	-0.191955	-0.0113412	0.0972142	-0.065917	0.292016	0.065917	-0.149351	-0.00569326	-0.0121469	0.160798	BEND4						0.16951840328402024
BEND5	-0.0855885	-0.39286	4.00469	-0.390319	-0.16718	0.166505	0.16175	5.59171	-0.197166	-0.473577	-0.675707	3.66606	-0.0887627	4.82856	-0.146038	-0.190608	0.0823874	4.37356	4.95782	4.89145	-0.175825	4.12568	0.154774	4.15525	3.92309	0.102544	3.40569	4.4092	2.09775	4.56885	0.0200529	-0.0709829	-0.252917	-0.858472	-0.322496	4.77248	0.0598514	-0.0598514	-0.205559	-0.297435	3.85044	-0.0841953	BEND5						-1.99098
BEND7	-0.497246	-0.696265	-0.0660721	0.235018	-0.117703	-0.208159	-0.346769	-0.392837	-0.746327	-0.866619	0.137702	-0.372976	0.0656834	-0.889413	-0.46693	-0.781589	-1.1042	-0.512328	-0.0170123	0.32522	-0.532341	-0.610871	-0.275743	0.120667	-0.433422	-1.99094	-1.58088	-0.788113	0.184843	0.16342	-0.103802	0.430482	-0.556321	0.283263	0.178969	-0.309726	0.309726	0.318921	-0.790261	0.682333	0.371668	0.79195	BEND7						0.26997550411662286
BEX3	-4.99077	-6.39326	-7.35784	-6.72172	-7.01308	-4.78717	-5.58303	-5.44863	-5.89385	-5.47298	-6.22517	-7.25911	-6.14193	-4.91859	-6.19251	-6.22274	-6.1494	-6.588	-5.04064	-4.68408	-6.23266	-5.13086	-6.48016	-5.74229	-6.24649	-5.72301	-6.2387	-4.16545	-6.27235	-5.19554	-6.18708	-6.2907	-6.36901	-6.50812	-5.06708	0.606787	-0.202733	0.202733	-0.240376	-6.7227	-5.54672	-5.42504	BEX3						-0.0800103
BFSP1	0.987029	1.67976	-0.31501	0.941033	0.930973	-2.56823	0.234368	-5.23049	0.0222935	1.07709	1.77938	-4.76912	1.87694	1.48428	-0.71085	0.747081	0.435113	-0.214338	0.617367	0.951897	1.44699	0.569276	2.10654	1.34652	1.10589	0.827239	-4.02949	-0.0525141	1.04109	-5.07278	0.0402034	0.281743	1.84524	-2.27128	1.05129	-0.153868	0.0845976	1.15131	-0.0845976	0.42726	2.64708	1.73566	BFSP1						-0.227945
BGLAP	-1.96012	-1.78621	-2.39411	-0.976651	-1.85515	-2.52508	-3.12865	-2.22644	-1.8738	-2.26537	-2.37425	-1.56897	-2.22306	-2.06697	-2.06936	-2.63986	-3.33732	-2.07358	-2.84081	-3.34599	-2.27085	-2.87464	-3.2834	-4.13779	-2.82525	-1.92842	-3.52458	-2.21098	-0.749192	-2.28803	-2.30795	-1.92283	-3.88528	-7.39212	-6.24933	0.0671174	-0.0231342	-0.00825738	0.00825738	0.00940929	-0.230307	-0.416652	BGLAP						0.8437924283230005
BGN	-1.73094	-0.371013	-1.38598	-0.973096	0.22318	-0.1162	-1.34742	-1.01858	-0.25351	-0.133728	-0.089385	-0.0574128	-0.645235	-0.326185	0.327866	-0.787303	0.285601	-0.279389	-1.08332	-0.607083	-0.544729	-1.5932	1.02088	-2.01238	-0.836466	-0.908208	-0.276182	0.112249	-0.206696	-0.391778	-0.540539	0.0175152	-0.173265	-2.81996	-3.63925	-0.701534	-0.0101279	0.0714978	0.0101279	0.509003	0.477632	0.374785	BGN						-0.232807
BHLHA15	-7.10644	-0.876863	-6.86086	-6.21664	-1.84926	-2.92308	-0.907959	-7.36912	-6.54719	-6.69506	-2.16537	-6.7609	-2.67778	-2.41389	-1.96621	-2.03606	-1.97178	-7.04775	-1.46048	-0.609664	-6.37211	-3.05508	-2.21251	-6.50672	-6.15849	-6.7762	-6.68782	-6.43818	-2.22176	-0.60873	-6.45944	-6.37146	-2.12715	-7.01807	-1.36944	-0.741139	-1.34359	1.10465	0.741139	-6.46609	-0.336812	0.0225012	BHLHA15						0.4391823964974786
BHLHE40	-2.88445	-2.84159	-1.84116	-2.36006	-1.97131	-3.0389	-2.62468	-3.89515	-2.39856	-2.94578	-1.45961	-3.09508	-3.27986	-1.3801	-2.8732	-1.57142	-2.34863	-1.71615	-1.75551	-1.38705	-2.19088	-3.70507	-2.02335	-2.80005	-1.60382	-8.09908	-1.88045	-0.656167	-1.79867	-2.85207	-2.58507	-1.61411	-3.83503	-4.26431	-8.68174	-0.0467603	0.0467603	-0.248109	0.238423	-0.447723	-0.369373	-1.06301	BHLHE40						-0.345755
BHMT2	1.69802	-0.870556	-1.74177	1.7742	0.817613	-0.00662669	0.78787	-1.36712	-0.0640211	0.0517251	-0.557861	-0.0271831	1.21146	1.98878	1.41288	0.345913	0.944333	0.380891	0.811019	0.793319	0.99927	1.05427	-0.0523129	1.27624	0.32884	1.43758	1.09503	0.703911	-0.472537	0.199884	1.61274	1.19969	1.79183	0.967258	-0.455408	0.937634	-0.504448	0.504448	-0.58174	1.06866	0.794384	-4.82039	BHMT2						-0.0674558
BICD1	-2.79816	-2.1548	-1.96304	-2.45736	-2.30186	-2.31906	-2.05557	-3.07866	-1.96217	-2.2409	-2.93938	-2.66651	-1.8648	-2.52315	-1.69546	-2.30384	-2.35082	-2.15516	-1.66987	-1.95085	-2.81995	-2.28948	-2.24199	-2.29825	-1.79235	-2.37826	-2.54849	-2.49022	-2.18322	-2.59807	-2.08763	-2.15669	-2.08072	-1.89991	-1.95768	0.172744	-0.447095	0.117762	-0.117762	-0.758106	-0.817099	-0.249717	BICD1						-0.0691079
BICD2	-0.608792	-0.238985	-0.0724875	0.444736	0.157914	-0.349996	-1.2513	-0.770214	0.0962275	-0.301363	-0.399705	-0.674965	-0.49527	-0.187432	-0.0632942	-0.723904	-0.300413	-0.353375	-0.4378	-0.0426927	-0.242237	-0.592807	-0.168587	-0.65119	-0.448159	-0.00499509	-0.621033	-0.117762	-1.03129	-0.490554	-0.497571	-0.431054	0.560875	-0.382575	-0.416513	-0.109526	0.497574	0.109526	-0.178753	-0.426054	-0.530952	-0.304884	BICD2						0.17383298229375096
BICDL1	0.512285	0.633341	-1.44377	-0.536507	-4.56145	0.991517	0.450241	-5.27395	0.191827	-0.693009	-5.1146	1.26501	-0.142043	-0.0556925	0.313375	0.113556	-2.19855	0.13488	0.971723	0.0317832	0.970979	0.418601	-0.947417	0.758376	-0.478366	0.0194083	-4.59266	-4.34301	-0.252124	-4.55796	-4.36428	0.308667	1.24104	-4.92291	1.89173	1.07445	-0.801571	-0.484155	0.484155	1.3015	0.935232	0.117667	BICDL1						0.00892948
BICDL2	-1.24602	-0.764775	-0.0354692	-0.0152585	-0.445619	-0.492679	-0.429814	-2.05225	-0.386575	-0.527009	-0.458322	-1.14711	-0.959089	-0.414432	-0.388931	-1.01846	-0.981104	-1.11159	-0.61107	0.165911	-0.594355	-1.10522	-0.114803	-0.4544	-0.664067	-0.195311	-1.29053	-0.0697491	-0.192426	0.163189	-0.420309	-0.368197	-1.23197	-1.01169	0.0266428	0.215278	-0.215278	-0.283385	0.218495	0.237959	0.425288	0.510498	BICDL2						0.1577919045373473
BICRAL	3.61925	3.80443	3.86482	8.31641	4.06907	3.71515	4.17387	8.00043	8.26596	4.03062	3.51592	8.05225	4.24055	3.98987	9.25424	3.98919	4.43198	3.67794	8.26521	4.13874	4.35357	4.34868	4.51318	4.21897	4.56719	9.64993	8.03786	4.28751	3.91897	4.07256	4.26625	4.35423	4.01358	3.70762	8.24662	-0.295631	0.0348035	-0.0348035	3.55148	4.2596	4.28035	7.9892	BICRAL						-1.14739
BIK	1.27159	-0.422369	0.0401212	0.474897	0.941809	-0.231543	-0.400851	-1.03373	1.18873	-0.611215	-0.518236	-0.981901	-4.7936	-5.04429	-0.274682	-5.04496	0.442215	-0.268753	-0.373016	-0.895412	0.126774	-1.10051	-0.433512	-0.645257	-0.145033	-0.561102	-0.748364	-0.576721	0.311076	-0.206704	-1.59798	-0.287611	0.301353	-5.32654	-0.228108	0.198823	0.757526	-0.582171	-0.198823	-4.77455	-0.583878	-0.160435	BIK	Q13323	BIK	MOM	Mitochondrial dynamics and surveillance > Apoptosis	TRUE	0.8530928922921843
BIN1	-0.723391	-1.57383	-1.44305	-6.19114	-2.46119	-3.40008	-3.35639	-0.436727	-0.71434	-1.86221	-0.936342	-0.98051	-6.45964	-1.0379	-0.270864	-1.28473	-4.68325	-2.49869	-2.77601	-0.022286	-0.792026	-5.3515	-2.18701	-1.27176	-2.13299	-2.16574	-2.4924	-1.76882	-1.65194	-1.41817	-6.43394	-5.34596	-2.04275	-0.583181	-5.7015	-0.559763	0.137453	1.16738	-0.137453	1.03515	1.30126	1.35012	BIN1						-0.315899
BIN2	-1.16493	-0.847675	-0.687066	-0.47494	-0.904422	-1.30957	-1.37657	-1.45114	-0.999919	-0.321397	-1.52252	-0.952039	-1.41147	-0.842973	-0.930725	-1.22851	-1.93526	-0.857683	-1.31914	-0.866733	-1.02835	-0.884176	0.0472228	-1.38203	-1.36349	-0.601191	-0.80321	-0.925695	-1.69409	-1.132	-1.37772	-1.18135	-0.678204	-0.350267	-1.26544	0.0493343	-0.351968	-0.0493343	0.221514	-0.419495	-0.568655	-0.434307	BIN2						0.0054875
BIN3	-1.33777	-0.754344	-0.500028	-1.88377	-2.32099	-0.192242	-1.66623	-0.418856	-0.362847	-0.576408	-0.70711	-3.61879	-0.833319	-1.02813	0.306695	-0.430119	-0.331772	-1.04722	-2.32758	-2.24575	0.238865	-2.43042	-0.284024	-0.894073	0.0085348	-0.230477	-6.03352	1.41649	0.205553	-1.12203	-5.66337	-0.616986	-1.35874	-1.15998	-2.88352	0.181595	-0.108375	0.10743	-0.10743	-1.71559	-0.402944	0.117823	BIN3						-0.288604
BIRC2	2.80577	2.07509	2.05504	2.27448	2.62781	1.79841	2.88188	1.31514	2.73713	2.3351	2.12921	2.37248	1.84992	2.65463	2.28257	2.29478	2.12841	2.22495	2.62841	2.62715	2.46911	2.03993	2.22386	2.61707	2.59869	2.76546	2.58884	2.29021	2.4399	2.1373	2.70649	2.38144	2.75583	2.47982	2.57852	0.366881	-0.0385179	0.0385179	-0.577325	0.370708	0.42283	0.689552	BIRC2						-0.0405936
BIRC3	-4.74049	-0.0958737	-4.49491	-3.85068	-4.29066	0.564866	0.514576	-5.00317	-4.18124	-4.32911	-4.84382	-4.39495	-0.212294	-4.36987	2.11023	-4.37055	-3.92776	-4.6818	1.21214	-4.22099	-0.305723	0.0764099	-3.84656	0.382798	-1.20758	-4.41025	-4.32187	-0.371788	-4.44077	-4.28717	0.154436	-4.00551	-4.34616	-4.65212	-4.36104	1.14536	-1.10917	-3.98613	1.10917	-4.10014	-4.07938	-4.07098	BIRC3						0.14087291125140847
BIRC7	2.31048	2.13309	-2.61387	3.42268	-2.40962	2.59401	1.78264	-2.12212	3.28476	-0.448071	-2.96278	1.80802	1.22129	2.15503	2.14328	-2.4895	2.76064	-2.80075	1.99802	4.37429	2.0448	2.45495	-0.965513	-2.25972	2.25842	4.14322	-2.44083	2.05674	3.05498	3.20858	3.37251	2.82973	-2.46511	3.79878	-2.48	2.28823	-2.28823	2.50015	-2.47199	2.6878	-2.19834	3.16762	BIRC7						-0.338258
BIVM	-1.58629	-2.40813	-0.962329	-0.786683	-4.40485	-1.07116	-0.531596	-0.763793	-2.56036	-0.34201	-2.41087	-0.727728	-1.0045	-0.181154	-2.16131	-2.20588	-0.155279	-6.25643	-0.567822	-0.0878999	-2.53902	-1.35992	-0.345927	-2.66737	-0.545898	-0.912729	-0.310024	-0.443798	-6.0468	-0.278031	0.782387	-0.401758	-2.16865	-0.00867553	-1.8232	-0.458217	0.350819	0.140796	-0.140796	-6.12006	1.47075	0.647765	BIVM						-0.370885
BLM	-3.51869	-0.333504	-0.894601	-2.62888	0.0354747	-1.28528	-5.28599	-2.51833	0.144895	-5.42924	-0.0613013	-0.91011	-1.89738	-1.47	0.989925	-0.34139	0.101395	-0.290071	-0.194653	0.723274	-5.10629	-1.78925	1.78124	0.459549	-0.307707	-0.986811	1.13259	0.442355	-0.586701	-0.68686	-5.19362	0.701719	-0.745844	1.36669	-5.46117	1.19199	0.131965	-0.977171	-0.131965	0.121665	0.105891	1.79468	BLM						-1.40854
BLMH	-1.03706	-0.125203	-0.806668	-0.375827	-0.0683674	-0.344597	-1.62031	-1.13356	-0.59872	-0.435529	-0.406615	-1.2383	-0.168182	-0.424602	-0.139847	-0.830299	-0.66982	-0.702244	-0.322073	-0.319373	-0.434249	-0.565979	-1.01326	-2.87262	-0.988636	-1.05222	-0.395366	-0.147624	-0.537763	-1.13526	-1.08252	-0.989107	-1.18605	-6.51781	-6.3962	-0.00446975	-0.0889182	0.0354207	0.00446975	0.117336	0.0190373	-0.167516	BLMH						0.19637409356553256
BLNK	-2.24917	-0.292375	-1.20222	-1.55328	-0.10157	-1.27827	-1.20109	-0.807523	-1.67581	-1.45887	-1.05991	-1.28446	0.0196991	-0.841734	-0.238545	-1.92298	-2.92122	-1.33426	-1.36463	-2.53907	-1.83512	-1.69734	-3.00723	-4.17915	-3.48376	-0.808038	-1.48283	-0.548201	0.253479	-0.588322	-1.48277	-0.891866	-1.08005	-4.40413	-4.89768	-0.228608	0.545563	0.228608	-0.429893	-0.399847	-0.17182	-0.130507	BLNK						0.9677545239693663
BLOC1S2	-1.6635	0.125039	-0.479985	-2.19862	0.160634	-1.11661	0.355958	-6.27708	-1.8585	-5.96515	-3.04749	-3.4591	-2.93666	-1.96797	-2.82218	-0.744962	-1.31963	-5.73552	-1.64243	-1.10808	-0.368947	-1.68576	-0.302475	0.497353	-1.34634	0.483319	-0.551895	0.346834	-1.60405	-0.564852	-0.444779	-0.516791	-0.189063	-0.70693	-1.4508	0.109309	-0.109309	-5.80463	1.21026	4.76377	4.69296	4.26356	BLOC1S2						0.23361668585839582
BLOC1S3	-0.546285	-0.810711	-0.701342	-0.435252	-1.0539	-0.451013	-0.409858	-0.357655	-1.07141	-1.73598	-1.06289	-0.956503	-0.804141	-0.783994	-0.81786	-0.36236	-0.499945	-0.432036	-0.404135	-0.507277	-0.824887	-0.886933	-1.63248	-1.30513	-0.67436	-1.30892	-0.203496	-0.941782	-0.83731	-1.11305	-0.793122	-0.431015	-0.965393	-0.941212	-0.355923	-0.258291	0.184939	0.23879	-0.184939	-0.699154	-0.630219	-0.328781	BLOC1S3						0.0807157
BLOC1S5	-3.8341	-1.74906	-1.09175	-2.4384	-3.59377	-5.58201	-1.67988	-3.65931	-3.36072	-2.76266	-0.616869	-1.39058	-2.83728	-1.37452	-3.57263	-0.266699	-2.66613	-1.93439	-1.52766	-3.13717	-1.53202	-4.87077	-1.68685	-1.45576	-1.18799	-0.0312621	-2.4583	-2.46484	-2.80277	-4.08656	-4.1435	-2.8195	-3.6795	-1.56259	-6.07101	-0.111772	0.214078	-0.0105947	0.0105947	1.05208	0.802363	1.06211	BLOC1S5						-0.825368
BLTP3B	-1.83649	-2.13899	-2.50811	-2.93321	-2.73117	-2.47236	-2.29744	-4.37447	-2.33246	-1.83737	-2.56178	-4.0655	-1.61901	-2.07095	-1.99386	-2.47956	-2.69756	-1.34192	-2.07826	-2.03855	-1.93213	-3.54782	-2.03816	-2.67623	-2.97942	-2.38912	-2.52484	-1.21419	-2.4864	-2.74494	-1.17268	-2.84274	-1.41137	-6.85028	-1.63835	-0.345474	0.161713	-0.0655857	0.0655857	0.120251	-0.653695	-0.192096	BLTP3B						-0.0826664
BLVRA	-0.183783	-0.42743	-0.933028	-0.486907	-0.329024	-0.423323	-0.0893066	-1.61132	-0.0698802	-0.0452819	0.225961	0.231394	-0.0530863	0.0376232	0.299266	-0.0332515	-0.465339	-1.20405	-0.26798	0.102361	-0.246259	-0.353846	-0.220755	0.226625	-0.892322	-1.09279	0.169769	0.0580755	-0.0390295	-0.224288	0.126025	-0.0672435	-1.34957	-0.987048	0.125657	-1.1785	0.280467	0.527166	-0.280467	0.277813	0.539245	0.356702	BLVRA						-0.101313
BLVRB	-0.447497	0.760472	-0.598212	-0.500425	-0.0893449	-0.461611	-0.637207	-0.577113	-0.414877	-0.206813	-0.665964	-0.906632	0.726896	-0.785377	-0.385247	-0.513443	-0.441655	-0.55009	-0.525422	-0.549597	-0.264925	-1.03834	-0.0139963	-0.6888	-0.175912	0.76773	-0.207692	-0.258385	-0.0105228	-0.247432	-0.534844	-0.662008	0.66431	-1.43186	-0.822457	0.0499322	-0.0499322	0.175994	-0.223144	-0.14941	-0.10665	-0.499932	BLVRB						0.0826338
BLZF1	-2.86624	-1.22854	-0.945754	-1.95134	-1.67944	-1.97387	-1.50064	-3.05491	-2.0106	-2.20029	-1.67317	-2.10565	-0.938268	-1.93619	-0.440901	-2.42229	-1.8864	-1.3185	-0.708632	-1.65607	-2.13191	-2.35498	-0.8983	-1.63997	-0.868535	-2.69646	-1.23611	-1.4917	-1.22948	-0.683566	-3.35169	-1.44058	-1.73494	-1.92426	-2.53832	-1.00631	-0.223359	0.273381	0.223359	-0.543071	-0.939988	0.227773	BLZF1						-0.113488
BMAL1	-0.826323	0.189026	-1.68626	0.380187	0.581739	-0.245372	1.26441	-0.994728	-0.948106	0.0932636	0.58225	-0.328735	0.2844	-0.0276942	-1.58123	0.14373	-0.360871	0.840663	-0.211869	-0.893832	0.947271	0.235707	-1.1149	0.480742	0.301655	0.992178	-0.201333	-0.494586	-0.513496	-0.720992	-0.469308	0.729209	0.492691	0.402422	-2.12691	0.34418	0.865781	-0.34418	-0.428748	-1.1592	0.355843	-0.0335879	BMAL1						-0.0325595
BMERB1	0.0194303	2.17887	1.25617	1.76218	2.40873	1.41803	0.857038	2.27502	1.59705	2.09602	2.17954	0.998657	1.63431	2.48474	2.68579	0.207097	1.07542	1.24222	1.58633	1.00936	1.40565	1.0193	1.07217	-2.47129	0.420434	1.18785	1.03927	2.80729	2.02136	1.21756	1.40585	1.62165	1.12283	-3.64572	-4.47162	-0.724346	0.117663	-0.0476932	0.0476932	0.513929	0.952998	1.02546	BMERB1						0.6372122348252989
BMI1	-0.905774	-1.13751	-0.778032	-0.791151	-0.62375	-0.429184	-1.06938	-0.592946	-1.24285	-0.323842	-0.779451	-1.13673	0.279601	-0.754718	-0.0544236	-1.13786	-0.386957	-0.325733	-2.18016	-0.921197	0.151614	-0.857806	0.0706242	-0.552206	-0.594626	-0.331477	0.259959	-1.02241	-0.899966	-0.962993	-0.62377	0.147738	-0.320917	-0.0435718	-0.869628	0.411945	-0.295704	-0.00935277	0.00935277	0.488421	-0.0690953	0.285085	BMI1						-0.356034
BMP10	-5.61167	-4.7015	-4.11996	-5.93554	-3.73246	-3.36764	-4.90255	-6.1932	-4.10436	-4.13034	-3.96339	-4.25307	-5.02696	-4.92076	-5.59898	-5.02932	-4.85078	-4.11154	-4.54974	-4.72162	-6.37009	-3.83359	-5.95996	-4.27581	-5.37519	-4.93894	-5.36364	-4.27048	-4.09171	-6.93739	-3.87165	-3.61405	-4.4906	-4.98713	-5.91169	-0.0992683	0.39334	-0.280235	0.0992683	-0.708287	-0.392203	-0.499506	BMP10						0.4160765663573729
BMP2KL	-3.63976	-3.0295	-7.11173	-7.11442	-6.89128	-1.75024	-3.39242	-3.4125	-2.92127	-2.11021	-1.27052	-3.29905	-2.81286	-1.17426	-2.47782	-6.91471	-3.18228	-7.1579	-3.72563	-0.335146	-3.31496	-1.93946	-2.3214	-2.49846	-0.883468	-6.62156	-3.31841	-1.89986	-2.09029	-2.89222	-2.38212	-2.70762	-3.27658	-3.05901	-2.72467	-0.106688	0.106688	-0.506055	1.61572	-1.73613	-1.4474	-0.348863	BMP2KL						-1.17025
BMP4	-3.26586	-1.73613	-3.33617	-3.10791	-2.40485	-2.51796	-2.81856	-2.42189	-2.164	-2.1545	-2.80683	-3.50523	-2.61164	-2.82961	-2.1297	-2.25852	-2.47261	-3.9902	-2.76034	-2.89602	-2.50986	-2.99288	-2.98085	-5.08565	-3.37721	-2.41809	-3.13682	-2.11846	-3.19847	-3.07439	-2.72827	-2.23285	-2.91904	-11.6997	-7.65265	-0.224146	0.0925663	0.0861382	-0.0861382	-1.6473	-1.62722	-0.998578	BMP4						0.27912193037181443
BMP6	0.582742	0.809637	0.906513	0.78088	0.869796	0.90746	0.280403	0.792269	1.0004	0.998905	0.755254	0.905151	1.02798	0.726553	1.06446	0.826115	0.692056	0.537629	0.731602	0.814983	0.858411	0.786052	1.00681	0.717381	0.996231	0.842298	0.649295	0.681942	0.681578	1.05625	0.693304	0.652887	0.986857	0.755308	0.750564	-0.375887	0.240632	-0.0675095	0.0675095	0.284	0.205179	0.288668	BMP6						-0.0454695
BMP7	3.03741	3.56846	3.51123	3.48601	3.24442	2.95827	3.46263	3.94479	2.13824	3.97504	3.02818	3.92299	3.70941	2.77515	4.04764	2.69065	1.79929	2.64193	2.33505	2.44793	2.23076	1.77305	2.21848	-0.371483	1.41345	2.54507	1.90515	3.46427	3.30975	3.78045	2.98484	3.32166	3.31275	-6.58408	-6.82247	-0.456847	-0.0145087	0.178776	0.0145087	-0.364141	0.128877	0.164491	BMP7						1.2131456254948927
BMPER	0.324552	1.31843	0.399313	0.989678	1.36641	1.20544	-0.0993344	0.859378	0.591937	1.13061	1.30738	0.139518	0.981384	1.143	1.34841	-0.473013	0.646584	0.318595	0.474627	1.10009	0.4818	0.363637	0.206412	-2.25361	0.488902	1.15438	0.647474	1.11069	0.61254	0.537723	0.317827	-0.398275	-0.40166	-10.5139	-12.277	0.0103971	0.234895	-0.0103971	-0.250295	-0.203462	-0.34609	-0.245798	BMPER						0.4358347323183184
BMPR1B	-0.569159	0.792104	0.402244	-0.651871	0.168914	-0.515483	-2.19141	-0.293869	0.278334	0.311704	-0.758215	-2.22361	-1.0937	-2.19854	-0.566435	-0.314691	-1.75643	-0.403549	0.0232568	0.294294	-0.177718	-0.81224	-0.24638	-0.226928	-0.171903	0.0940699	-0.359127	0.352861	0.702548	-0.707756	-1.00789	-1.49022	-0.448999	-0.611372	-1.72023	0.367406	-0.194177	0.00156015	-0.00156015	-0.343841	0.00621774	-0.278158	BMPR1B						0.13744800905288856
BNC1	-0.294697	0.454174	0.133342	0.151213	-0.245044	0.898979	0.0414506	-0.190289	-1.27503	0.179238	-0.254765	-0.0408616	-0.520264	-0.00503982	-0.203144	-1.35463	-0.149805	-0.104486	0.093364	0.232312	-1.68979	-0.708728	0.386238	-0.458244	0.224992	0.350784	0.169913	0.489602	0.583789	-0.717079	0.0815918	0.20206	0.322246	-1.37244	-0.554688	-0.146022	0.0158233	-0.0158233	0.241593	-0.135095	-0.0505469	-0.0611306	BNC1						0.3428141002118743
BNIP2	-0.728329	-0.107889	-1.19515	-0.0482031	-0.746248	-0.641714	-0.70417	-0.11638	0.32548	-2.90596	-0.739013	0.269649	-1.07822	-0.0548348	-0.820014	-1.3285	-1.23938	-0.729626	-0.755053	-0.51862	-0.467645	-0.263036	-0.195015	-1.24408	-0.460495	-0.159977	-1.19815	-1.63107	0.132668	-0.654116	-1.18784	-0.52718	-1.6177	-0.451046	-0.645226	0.335935	-0.0219832	0.0219832	-0.0524589	0.0960931	-0.964026	0.373461	BNIP2						0.10575432550500012
BNIP3L	-0.255147	-0.185758	-0.594341	-0.485583	1.15114	-0.103097	-1.02869	-0.133623	-0.0641559	0.628116	0.529394	-0.591309	1.04392	0.050381	1.24953	-0.375064	0.291414	-0.438197	0.888127	0.0395068	0.336773	-0.523741	-0.615214	-2.16585	-0.0933065	0.844685	0.496292	0.584587	0.0365324	-0.371986	-0.469052	-0.0221382	-0.0747376	-3.96375	-4.26465	-0.261439	0.30003	0.0319656	-0.0319656	-1.16834	-0.0162106	-0.647559	BNIP3L	O60238	BNIP3L	MOM	Mitochondrial dynamics and surveillance > Apoptosis	TRUE	-0.124708
BNIP5	-2.63824	-3.07104	-0.185393	-0.827494	-6.30479	-0.447548	-2.51643	-1.98951	-6.33478	-2.02623	-0.684039	-2.08453	-6.22638	-1.56431	-0.15437	-6.32822	-1.8853	0.0285004	-2.22161	-6.33362	-6.31344	-1.7363	-3.17549	-1.98236	-1.29698	-1.51151	-2.18444	-1.55849	-1.15234	-2.15373	-1.16337	-5.2086	-6.39053	-2.90862	-6.46011	0.486127	-1.08313	-0.18347	0.18347	-0.45777	0.0703765	-1.76238	BNIP5						0.5090444039910976
BOC	-2.30373	-1.80204	-2.08514	-2.02287	-1.62265	-1.36428	-2.19598	-0.920602	-1.75654	-1.35188	-1.2807	-1.51326	-1.5092	-2.57805	-1.67244	-2.36364	-2.27534	-1.67842	-1.39304	-1.67727	-2.10629	-2.39541	-2.93498	-4.00641	-2.18842	-1.64304	-1.84668	-1.2829	-1.64858	-2.06178	-1.91391	-1.64125	-2.22764	-9.49933	-8.65086	-0.368514	0.0863254	0.110043	-0.0863254	-0.668952	-0.336148	-0.187844	BOC						0.1997715670167909
BOD1L1	0.201409	-0.0504687	0.165473	0.130036	-0.970251	-0.260045	-1.50176	-1.48507	0.129045	0.126048	-0.316954	-0.370219	-0.48291	0.310308	1.14797	0.723685	-0.637937	-1.05365	-0.69006	0.30587	-0.19457	-1.45819	-0.6092	-0.245513	0.0959183	-1.85739	0.639568	-0.190588	-0.49887	0.566854	-0.289094	-0.0967758	-0.384716	-0.398823	-0.563879	0.360105	0.147508	-0.538395	-0.147508	0.431092	0.215582	-0.58851	BOD1L1						0.00920756
BOLA1	-0.871484	1.13185	-0.429411	1.44037	1.42332	0.328904	-0.695152	0.370228	-6.10601	0.581759	0.145577	-0.61914	0.307688	1.3522	-0.044152	-0.655435	-0.138298	0.392013	0.237178	-6.05603	0.0865635	-2.1963	0.12809	-1.70435	-5.98617	0.293145	-0.656445	1.12135	0.470366	0.930483	0.195239	0.0538628	-0.868287	-6.59829	-2.97133	-0.130047	0.0476349	0.919486	-0.0476349	0.542369	-0.211264	-0.419437	BOLA1	Q9Y3E2	BOLA1	Matrix	Metabolism > Metals and cofactors > Fe-S cluster biosynthesis | Metabolism > Metals and cofactors > Fe-S-containing proteins	TRUE	1.0987758007006838
BOLA2	-3.03474	-3.06943	-2.92269	-2.48343	-3.21412	-3.56719	-2.73569	-3.67173	-3.57685	-2.83504	-2.85212	-2.683	-1.96381	-2.66322	-1.62652	-2.55333	-3.94125	-2.92762	-2.97098	-2.99902	-2.9843	-3.35891	-2.89676	-3.12452	-2.67471	-3.2519	-2.58662	-2.30103	-2.17502	-3.12735	-2.84776	-2.73178	-1.70626	-3.03449	-3.71126	-0.191361	0.22228	0.114902	-0.114902	-0.886617	-0.251376	0.104379	BOLA2						0.011729
BPI	-3.60117	-2.5739	-3.13412	-3.29414	-1.67251	-3.58495	-2.88246	-3.63521	-2.79852	-3.03986	-3.76296	-4.09718	-2.62997	-2.63407	-2.95353	-4.9949	-2.9551	-3.47639	-3.31995	-3.13959	-2.83287	-3.41101	-2.96832	-3.705	-3.05057	-2.61846	-3.62751	-3.24683	-2.58027	-2.9773	-2.36613	-3.62241	-3.26292	-3.62352	-3.70163	-0.106918	0.222082	-0.0867292	0.0867292	-1.03268	-1.02539	-1.20024	BPI						0.4344921792848074
BPIFA2	-8.26374	-7.20532	-7.62117	-5.86285	-7.35318	-7.03827	-6.54966	-6.71814	-9.27534	-5.64901	-9.63807	-7.18119	-7.42311	-8.69958	-9.83808	-10.435	-8.75522	-10.4162	-7.23425	-10.2211	-9.07511	-7.93187	-10.2197	-11.0835	-6.48126	-9.92002	-7.63875	-5.37061	-7.64106	-10.7003	-9.40423	-8.41516	-7.23072	-7.33124	-7.28422	-0.0507986	0.18361	0.0507986	-0.0570399	-1.57217	-1.55603	-1.38689	BPIFA2						1.4432106061167382
BPIFA3	-1.19814	1.04594	-1.2156	-2.43386	-0.841422	-0.132611	-0.421121	-0.264418	-0.700293	0.650642	-0.932233	-2.04524	-1.1618	-0.435201	0.436852	-1.50627	-0.84109	0.0829459	0.435113	-0.309409	-0.839321	-1.00927	-1.56724	-0.183376	-0.977174	-1.8679	-1.15503	0.207088	-0.417293	-2.00786	0.0927155	-1.04812	0.709263	-0.887378	-0.703216	0.0351894	0.455261	-0.0351894	-0.375617	-0.335393	-1.03453	0.994933	BPIFA3						0.26035315829279704
BPIFB1	-6.71429	-8.21975	-8.75589	-8.56181	-9.20984	-6.93517	-9.17679	-7.62183	-8.01222	-7.90451	-7.79661	-9.17057	-8.82525	-9.15106	-8.47433	-7.42352	-8.56121	-5.83811	-6.94013	-7.36572	-6.88644	-7.91235	-6.78874	-9.11791	-8.41344	-5.79559	-7.80693	-9.09257	-8.32409	-7.50792	-8.67303	-7.83791	-8.18626	-11.5414	-11.8987	-0.0479692	0.0412425	-0.0200658	0.0200658	-0.961044	-0.932928	-1.25991	BPIFB1						-0.819274
BPIFB2	-3.78524	-2.44508	-2.35493	-3.23464	-3.78574	-2.78812	-2.45721	-3.53669	-3.43321	-2.78035	-2.90955	-3.27854	-2.40216	-2.85554	-3.21796	-2.77225	-3.43938	-3.03136	-4.01282	-2.45909	-3.25088	-3.05691	-2.5055	-3.25955	-2.29394	-1.98323	-2.33557	-2.80019	-2.32668	-2.17236	-2.15444	-2.31294	-2.72388	-4.35092	-3.71114	0.130208	0.488529	-0.170572	-0.130208	-0.754043	-0.287883	-1.22915	BPIFB2						-0.10538
BRAP	-3.33176	-3.01031	-2.89564	-3.97269	-2.53925	-2.41699	-3.63843	-2.4907	-3.62089	-2.86903	-3.68817	-4.45566	-2.81305	-2.96024	-2.39513	-3.9181	-2.26252	-3.97324	-3.51567	-2.74065	-2.35653	-3.81086	-3.7028	-3.80105	-2.52071	-2.20144	-2.47411	-2.29589	-2.69881	-2.57455	-3.12175	-3.31326	-1.95598	-2.60224	-2.53461	-0.176643	0.0714565	0.177997	-0.0714565	-1.08122	-1.39503	-1.4922	BRAP						-0.0815542
BRD1	-1.04718	-1.29383	-7.20944	-2.07533	-2.36055	-2.91533	-1.67017	-1.52121	-6.65722	-0.460083	-2.56609	-1.48522	-2.36614	-6.57404	-2.72781	-6.7916	-1.81879	-0.726878	0.0251775	-0.562838	-1.424	-2.6544	-2.23047	-2.14008	-0.864949	-0.50248	-1.07759	-0.520052	-2.84334	-1.25036	-1.86498	-0.0242743	-1.38633	-1.21876	-1.1075	-0.5012	0.350789	-0.0729136	0.0729136	-4.61765	-2.7411	-2.12818	BRD1						-0.796379
BRD2	-4.47483	-0.247546	-1.14523	-1.00048	-0.437698	-3.6649	-3.28544	-0.218044	-2.49991	-4.60655	-4.49625	-3.1005	-0.355667	0.227125	1.48395	-4.63429	-3.07651	-4.37692	1.02283	-0.362457	-0.736174	-4.49709	-0.265805	-0.513283	1.17453	1.15603	-0.0778199	0.206627	-0.323459	-3.82096	0.839819	-0.0138032	0.596956	-1.53276	-1.78026	1.53038	-2.32051	-0.47667	0.47667	-4.78226	-4.67125	-0.14775	BRD2						-1.1679
BRD3	4.04157	3.41349	3.52841	-1.03098	-0.468194	-0.607936	-0.813439	3.30841	-0.442938	-0.549584	-0.439278	-0.628492	-1.10605	-0.359764	-0.213969	3.42268	-0.604508	-0.319953	1.84714	0.607047	-0.379646	-0.44012	-0.016192	0.37376	3.26187	-0.310568	0.278708	5.32499	-0.436416	-0.763996	-0.351141	-0.349153	3.53845	-0.935221	-0.893218	-0.197957	1.09955	0.197957	-0.429205	4.70097	5.63365	3.47312	BRD3						1.1071999913577346
BRD4	-1.69696	-0.552992	-0.593819	-0.396344	-1.17139	-0.405098	-1.5988	-1.41867	-1.2194	-0.650846	-0.483399	-0.96285	-1.19841	-1.6499	-0.777379	-1.01368	-1.46658	-1.23431	-0.522925	0.509346	-0.777312	-0.742628	-1.50468	-0.923694	-0.919909	0.58063	-0.329017	-0.971108	-1.15053	-0.983148	-1.87893	-1.30316	-0.995267	-0.825983	-0.542162	-0.423159	0.768184	0.0137292	-0.0137292	0.60884	0.742715	0.233375	BRD4						-0.293596
BRDT	-1.80607	-5.41062	-2.67447	-2.29054	-5.36583	-2.07364	-1.39238	-5.38287	-1.57375	-2.85431	-5.84337	-1.23448	-2.89144	-1.68248	-3.04337	-5.64034	-0.738125	-2.03652	-5.43955	-0.782508	-5.28041	-5.4591	-1.17711	-3.1189	-5.59345	-5.12532	-0.785154	-2.6348	-2.33178	-2.32064	-3.28759	-5.62046	-1.98856	-0.873569	-2.43062	-2.44728	-0.0465916	0.0465916	0.595896	-0.884378	-1.47121	-0.366447	BRDT						-0.263894
BRF1	-1.127	-1.17374	-0.0773637	-0.516847	-0.0931133	-0.718402	-1.25517	-1.25176	-0.75745	-0.530095	-0.172798	-0.490831	-0.659854	-1.30683	-0.31298	0.0838858	-1.10104	-1.49032	-0.27427	-0.45606	-0.944218	-0.28102	-0.363075	-1.40073	0.0216133	0.0153297	-0.673196	0.146236	-0.102356	-0.563539	-1.30254	-0.568073	-0.0979304	-0.7706	-1.0785	-0.0499838	-0.105985	0.471326	0.0499838	-0.0472915	-0.917953	0.464357	BRF1						-0.151219
BRIP1	0.735426	-0.356117	1.38608	-1.71615	-4.30036	1.20325	-2.97143	-4.62893	-0.0824198	-0.147327	-0.165032	-4.16756	-4.22194	1.29328	1.07833	0.961613	-4.05079	1.4103	0.904813	-0.0812627	-4.30901	-0.670471	1.54515	0.744539	-3.38001	-4.03064	-1.42793	-4.30894	0.642643	-0.223299	0.208799	2.06262	-4.3861	-1.53222	-0.133749	-1.47624	0.10064	1.49879	-0.10064	1.65685	-4.28274	-3.21738	BRIP1						0.0176877
BRK1	-4.07733	-3.85141	-3.35257	-3.57353	-3.51799	-3.4689	-3.32745	-4.16018	-3.83682	-3.04829	-3.48096	-3.57974	-4.02783	-4.21906	-3.6921	-3.35778	-3.57608	-3.45489	-3.48479	-3.72	-4.3554	-3.37086	-3.43394	-3.68669	-3.29921	-3.19282	-2.75805	-5.38787	-3.62018	-3.75178	-3.77763	-3.89671	-3.42613	-3.85368	-3.63904	-0.202947	0.0804981	0.0286745	-0.0286745	0.179128	0.178832	-0.0160655	BRK1						-0.142913
BRME1	-1.17288	-1.20075	-0.685212	-0.739297	-1.32139	-0.931394	-0.385925	-0.268265	-0.38518	-1.02114	-0.667429	-0.491879	-2.07557	-1.69028	-0.709113	-1.77291	-0.127666	-1.86346	-1.3078	-0.594991	-0.923153	-1.16693	-0.780726	-0.821824	-0.756178	-1.82165	-1.09487	-0.836642	-1.45067	-0.679471	-1.18415	-0.672612	-1.06456	-1.45434	-1.15469	-0.551422	0.0789362	0.0713819	-0.0713819	-0.774037	-0.535069	-0.797104	BRME1						0.11160900868206759
BRPF1	-5.24762	-5.06244	-5.00205	-4.35782	-4.7978	-0.566758	-4.693	-5.5103	-4.68838	-4.83625	-5.35095	-4.90208	-4.62632	-4.877	-4.56683	-4.87768	-4.43489	-5.18893	-4.84959	-4.72813	-4.5133	-1.19626	-4.35369	-4.6479	-4.29968	-4.91738	-4.82901	-4.57936	-0.947903	-4.79431	-4.60062	-4.51264	-0.393858	-5.15925	-4.86818	-0.203751	4.44861	0.0570758	-0.0570758	-4.60727	0.771035	-4.57811	BRPF1						0.806964
BRSK2	3.50986	4.27626	3.95476	4.24226	4.45003	4.36023	3.04374	4.34796	4.36788	4.43206	4.21268	3.27779	4.51436	4.32603	4.80134	3.02514	3.51713	3.60358	4.04342	4.27216	4.09461	3.6847	3.55848	0.745673	3.54415	3.98085	3.75147	4.98244	4.38912	3.80447	3.73214	3.59432	3.44891	-1.22717	-1.56604	0.493364	-0.375619	0.147987	-0.147987	0.29471	0.0358121	-0.420256	BRSK2						0.38682270490230475
BRWD3	-1.5165	-0.916878	-2.23357	-1.38827	-0.75009	-0.477807	-2.00612	-0.590377	-0.780077	0.00240545	-0.784687	-1.23263	-1.00871	0.151673	-1.50656	-0.621515	-0.763558	-2.01671	-1.11694	-0.556527	-1.37407	-0.335929	-1.0745	-1.11215	-0.912204	-0.19086	-7.04759	-0.778847	-1.97701	-1.88143	-0.562858	-0.653894	-2.00575	-0.513276	0.290991	-1.00858	0.278796	0.329018	-0.278796	0.0265448	0.267529	-1.31347	BRWD3						-0.242886
BSG	-0.321125	0.957821	0.188695	0.320942	1.12866	0.804434	-0.251686	0.677169	0.637241	0.813902	0.926437	-0.185243	0.568788	0.545609	0.936726	0.163267	0.541659	0.441016	0.739237	0.816373	0.884057	0.446444	0.472956	-1.45999	0.136341	0.540739	0.862715	1.12179	0.509132	0.0535551	0.180683	0.0680391	-0.210802	-5.25421	-5.26257	-0.207106	0.0720326	0.0441166	-0.0441166	-0.394475	-0.294644	-0.264251	BSG						0.0243432
BSN	-2.21729	-0.401942	-1.54279	-0.545478	-0.878037	-1.56184	-1.46472	-2.12222	-2.7595	-1.35002	-1.26975	-7.12028	-5.17466	-1.07447	-1.45058	-0.833561	-2.47995	-0.32987	-2.16989	0.0579445	-1.80229	-2.25395	-1.53881	-2.12329	-3.33273	-0.45979	-1.52267	-1.07183	-1.66622	-1.35785	-1.85639	-0.697448	-2.12936	-7.94437	-7.40839	-0.304652	0.304652	-1.43071	1.05435	-0.739476	-0.620747	-0.483592	BSN						0.14153404751793364
BSND	-3.34917	-3.53254	-2.42844	-3.24059	-2.41221	-2.53924	-3.96293	-3.49643	-2.54892	-3.66993	-2.15908	-2.90084	-4.70033	-1.36241	-8.97817	-3.34152	-2.92576	-4.56059	-3.08924	-2.89036	-2.82192	-3.25012	-2.9475	-4.10504	-9.08729	-3.00868	-5.23756	-3.16618	-4.44573	-3.88434	-2.77549	-4.46949	-4.48879	-3.01292	-4.01356	-0.569859	0.794916	-0.769554	0.569859	-3.13194	-3.35611	-2.21867	BSND						0.4728483987751823
BSPRY	-0.710099	-1.2945	-1.06348	-1.16604	-1.26179	-1.18748	-1.27009	-2.25307	-1.23653	-0.808687	-1.85386	-1.3101	-1.16917	-1.15336	-0.747766	-1.01869	-1.04587	-1.12437	-0.668402	-0.667021	-0.996859	-0.785105	-0.933553	-1.49963	-0.940308	-1.09556	-1.11611	-0.832093	-0.589348	-0.720656	-0.549029	-0.899252	-1.17976	-0.86201	-0.994523	-0.0240695	0.0680262	0.00481031	-0.00481031	-0.381189	-0.195682	-0.345684	BSPRY						-0.148018
BST1	-3.52124	-1.76126	-2.14418	-2.47106	-0.720688	-2.10609	-3.43714	-2.60174	-1.93397	-1.20346	-1.67138	-2.74977	-2.20152	-1.93238	-1.56595	-1.93819	-2.75829	-1.6286	-1.74763	-1.65576	-2.34302	-2.33057	-1.66199	-3.77586	-2.04169	-1.04804	-1.57102	-2.00144	-2.17354	-3.39044	-2.82003	-2.39048	-2.74502	-6.32762	-7.0401	-0.0675897	0.0731183	-0.0843717	0.0675897	-0.208287	-0.0979452	-0.337531	BST1						-0.115864
BST2	-2.26849	-1.39887	-2.03248	-1.71805	-0.623679	-1.2406	-2.24099	-1.71621	-1.62449	-1.51929	-0.894544	-1.86141	-1.31009	-1.27179	-1.21639	-1.42331	-1.41934	-2.29647	-1.60738	-1.06414	-1.90702	-2.04378	-1.63732	-3.0964	-1.27567	-0.849086	-1.60188	-1.09405	-1.17178	-1.7491	-1.85218	-2.10759	-1.74936	-6.50168	-7.5387	-0.178883	0.0537504	-0.0115418	0.0115418	-0.663575	-0.258058	-0.562542	BST2						0.051279
BTBD2	0.560586	2.83097	1.5717	2.47825	2.07846	2.24402	0.972984	1.74988	1.88035	1.33766	3.22069	-2.84764	1.79842	-0.971758	1.21063	1.21853	2.23876	1.02596	2.44155	1.40577	1.15388	1.90579	2.58944	1.72051	1.64035	2.27418	1.92174	2.52405	1.787	1.3512	1.17642	1.17465	1.10375	-1.08677	-0.472788	1.44671	0.350755	-0.833078	-0.350755	0.976771	0.310201	0.727039	BTBD2						0.12217388791676477
BTBD3	0.643078	-3.36463	1.68499	-3.36209	-3.13895	-2.80527	-2.81002	1.05604	-3.16894	-3.44535	0.35252	-3.00616	-3.06054	-3.35267	-3.11781	-3.16238	0.917969	-3.40557	-3.14323	-3.16778	-3.1476	0.0759001	-2.817	-3.13845	-2.2186	0.938126	-3.26652	2.34432	-3.19595	-3.30982	0.74872	1.48081	-3.22469	0.169755	-3.29427	1.08706	-3.75485	0.212908	-0.212908	-3.26921	-3.12133	0.403463	BTBD3						0.6232329250665211
BTBD7	-1.19231	-0.529952	-0.311124	-0.340533	-0.610933	0.216291	-0.172379	0.00239098	-0.365285	-2.77294	-0.521898	-0.59678	-1.53252	-0.061347	-0.29856	-1.18185	-0.459546	-3.42504	-0.355344	0.0548252	-2.40807	0.0189576	-0.327453	-0.130434	-1.93851	-1.19682	-0.877907	0.251502	0.599843	-0.570294	-1.58416	0.36662	-1.65919	-1.55015	-0.621859	-0.00531817	0.00531817	-1.32622	0.170747	-0.799291	0.192182	0.658752	BTBD7						0.3635374608244348
BTBD8	-6.12791	-0.390789	-6.42995	-6.43264	-2.2095	-5.87582	-5.88057	-2.45061	-2.15203	-6.5159	-1.07417	-6.0767	-6.13109	-6.42322	-6.18836	-3.42558	-1.43637	-1.95256	-2.40643	-2.06841	-6.21815	-6.16457	-4.88755	-1.2548	-5.28915	-5.93978	-6.33707	-6.21808	-1.13722	-0.888515	-6.02227	-2.02584	-6.29524	-2.44136	-6.36482	-4.44715	0.425187	1.21237	-0.425187	1.57911	1.64732	1.71897	BTBD8						0.0980163
BTBD9	-1.55463	-2.0843	-2.57656	-0.516969	-6.44358	0.0398547	-1.47079	-6.77215	-6.47356	-1.66251	-6.9521	-2.31078	-5.36516	-1.16544	-0.272688	-6.467	-0.5793	-0.6658	-2.12593	-0.665051	-2.2823	-0.754793	-2.03416	-1.35561	-2.71587	-0.964399	-2.11172	-2.36469	-0.160723	-2.29251	-2.16888	-1.09945	-2.20739	-2.22798	-0.870972	-1.98404	0.861331	-0.738365	0.738365	0.71157	-0.618603	0.672831	BTBD9						0.11512459422199234
BTC	-1.3273	-0.555295	-2.27275	-1.30021	-1.10596	-3.22433	-1.97813	-2.65848	-1.25197	-1.26475	-1.16585	-1.49946	-1.66016	-0.0749326	-0.768075	-1.15189	-0.573652	-0.814354	-0.578729	-1.4821	-0.335307	-1.60482	-0.664763	-2.14027	-1.38309	-1.53869	-0.459361	-1.98654	-1.33292	-1.36982	-1.17235	-1.59358	-1.76548	-1.69656	-2.53098	0.0527709	-0.0527709	-0.189569	0.0568631	-1.81444	-2.56325	-2.01442	BTC						-0.511501
BTD	-0.404253	1.01205	0.604625	0.417152	1.41011	0.807243	0.0454491	0.656412	0.941219	1.58308	1.15837	0.406257	0.931745	0.860358	1.61383	0.68456	0.774159	1.42073	0.617569	1.7746	0.854712	1.02014	1.09235	-0.660271	0.615768	1.80077	1.49106	1.19696	1.09664	0.895008	1.03753	0.523687	0.0792994	-5.86922	-5.50317	-0.117879	0.187189	-0.253281	0.117879	-0.480084	-0.359521	-1.04332	BTD						-0.419681
BTG4	-0.56438	-1.01662	-0.381996	-1.16	-0.851517	0.390926	-6.13904	-1.0256	-6.13441	-1.32809	-0.153133	-1.70426	0.542354	-1.93072	-0.842941	-6.32372	-5.88093	-1.08038	-6.29563	-0.559455	-0.374372	-2.37926	-0.307874	-1.28658	-0.616431	-0.363417	-0.493684	-2.32496	-0.285417	0.782023	-6.04666	-5.95868	-1.21187	-0.230252	-3.50686	0.854385	-0.157573	0.148687	-0.148687	0.422426	-0.823103	1.00927	BTG4						0.4068392810100493
BTLA	-1.33359	-1.4387	-4.58548	-3.67789	-1.92607	-3.65078	-1.32285	-3.83036	-2.68931	-0.921488	-3.14508	-1.94198	-1.45431	-1.34675	-0.919774	-1.65864	-1.23706	-1.52326	-2.01067	-0.863541	-1.62602	-7.73089	-1.75237	-1.16212	-1.15443	-1.62406	-1.61974	-1.15842	-2.68279	-1.78798	-2.24959	-0.939481	-2.52993	-2.36801	-2.30134	0.349454	0.305921	-0.305921	-0.701886	-1.02738	-0.261191	-2.35052	BTLA						-0.540103
BTN1A1	-3.09409	-2.90322	-1.83003	-1.52857	-1.15216	-0.814168	-3.39594	-2.079	-1.29043	-2.3932	-2.58389	-2.08749	-1.78397	-1.16427	-1.42635	-1.11408	-0.478651	-1.68958	-0.787755	-2.26	-1.62862	-1.9517	-2.30758	-1.5375	-4.16405	-1.19342	-1.7101	-1.71236	-1.93481	-1.5376	-1.06465	-1.8064	-1.35057	-1.89624	-2.10076	-0.602661	0.110867	0.0999874	-0.0999874	0.472317	0.54965	0.918561	BTN1A1						-0.299941
BTN2A1	3.32105	3.88961	3.86036	3.60421	4.19626	4.06676	3.30555	4.76671	3.7772	4.0284	4.46767	3.24572	3.82886	3.88147	3.85133	3.51171	3.74204	3.80973	3.67438	3.77199	3.6807	3.43846	3.80487	2.65718	3.58978	4.32607	3.61866	3.96886	3.97902	3.53065	3.54375	3.66213	3.12697	-6.23086	-6.41885	-0.068135	0.316505	-0.0936152	0.068135	-0.242625	-0.0645233	-0.208129	BTN2A1						0.10699301997660617
BTN3A2	0.83578	1.76342	1.35484	1.97406	2.32545	1.17816	0.945517	1.96769	1.84952	2.33159	1.87538	1.7014	1.89668	1.37368	2.46445	1.16621	1.34523	0.898408	1.58418	1.92825	1.48924	0.302446	1.10681	-0.88002	1.03293	1.3457	1.45518	2.16616	1.81046	1.42387	1.73698	1.44007	1.56747	-4.26177	-5.42706	-0.0828749	0.125651	0.0828749	-0.194544	-0.376087	-0.306476	0.118568	BTN3A2						0.3783364728009956
BTNL10P	-0.788304	-0.467909	-0.189746	-0.870904	-0.167256	-1.73326	-2.23833	-1.23196	0.454103	-0.465458	-0.920748	-1.23026	0.143658	0.296269	-0.815734	-1.70265	-0.0574099	-5.44528	-5.60012	1.08163	-0.920011	-5.56545	0.41307	-0.079142	-0.863459	-0.62854	-0.261657	1.10656	0.193144	-2.88932	-5.47647	-1.66713	-0.802609	-6.06055	-2.69662	-3.44388	-0.0483013	0.0483013	0.894727	-1.6807	-1.09575	-1.83278	BTNL10P						-0.22743
BTNL9	-6.19255	-1.85597	-1.20919	-1.79684	-2.18668	-5.94046	-2.24477	-6.60272	-6.30413	-1.8801	-2.02778	-5.14135	-0.803408	-1.96429	-0.860684	-6.29757	-1.70265	-0.432236	-1.63457	-0.495617	-0.856523	-6.22921	-2.0453	-6.27364	-2.35379	-1.6121	-6.40171	-2.1128	-3.52378	-2.63765	-6.08691	-2.00802	-0.111952	-2.32158	-1.38506	-0.184546	-0.0473227	0.0832797	0.0473227	0.502493	1.20291	0.0756283	BTNL9						-0.464891
BUB1B	-7.16207	-0.782842	-2.25466	-7.4668	-1.57124	-1.51766	-1.24231	-5.98727	-2.68869	-1.55006	-1.35987	-5.5259	-1.67339	-3.36991	-1.15643	-1.56665	-6.99409	-1.75539	-1.78851	-2.02456	-1.93038	-1.268	-1.42986	-2.38517	-1.41642	-1.33008	-1.58987	-0.594029	-0.0152555	-2.89097	-2.41257	-1.68803	-3.52204	-1.4431	-2.87542	0.135697	0.565813	-0.23615	-0.135697	-0.275885	0.313116	0.0291473	BUB1B						-0.10366
BYSL	-4.61109	-4.01086	-2.95047	-2.49889	-3.42429	-4.51518	-2.83407	-4.45872	0.00705678	-4.19971	-3.97745	-1.39107	-3.57474	-3.24046	-5.51525	-1.01875	-3.79835	-4.13735	-2.21305	-3.67655	-3.13979	-5.46661	-4.30211	-2.78897	-5.2481	-4.8658	-3.19247	-1.13547	-2.7264	-3.74273	-2.54905	-3.13914	-4.21675	-4.10768	-0.958619	0.768441	-0.282554	0.282554	-0.760044	-0.748337	-0.891085	-2.71918	BYSL						-0.26881
C10orf62	-3.30473	-3.11954	1.52581	-2.41492	-2.8549	-3.20882	-2.7501	-3.5674	-2.74548	1.914	0.176908	-2.95918	2.07147	-2.93411	1.624	2.52465	-2.492	1.33893	3.04751	-2.78523	-2.5704	-2.57529	1.39656	-2.705	-2.35678	-2.97448	-2.88611	-2.63646	0.454424	-2.85141	-2.65773	1.33714	-2.91039	-3.21636	-2.92528	0.348019	-0.348019	1.05631	-1.00126	0.142982	-2.64362	-2.63522	C10orf62						-1.69771
C10orf67	-2.69759	-2.5124	-2.45201	-1.80778	-2.24776	-2.60168	-2.14296	-2.96026	-2.13834	2.84307	1.28655	-2.35204	-2.07628	-2.32697	0.983208	-2.32764	-1.88486	-2.63889	0.285412	-2.17809	-1.96326	-1.96815	-1.80365	-2.09786	-1.74964	-2.36734	-2.27897	0.970676	1.06156	-2.24427	-2.05059	-1.96261	-2.30325	-2.60922	2.48921	-0.203751	0.126683	0.0570758	-0.0570758	-2.05723	1.66396	-2.02808	C10orf67						-0.663303
C10orf90	-2.60806	-2.74006	-1.36248	-3.26574	-3.27687	-3.71569	-3.44338	-2.01013	-2.90442	-3.12268	-1.90403	-2.95585	-1.94928	-2.67801	-1.80015	-4.67868	-3.28837	-1.61738	-1.96609	-3.75152	-2.42122	-2.87862	-2.91765	-2.52834	-4.10068	-3.57154	-2.20855	-4.10026	-1.44774	-2.15474	-2.53656	-1.89218	-1.72018	-3.12376	-2.30661	-0.230839	0.230839	0.528441	-1.93216	-0.593577	-0.594965	-0.506992	C10orf90						0.050074899234023994
C10orf95	-3.09306	-1.27201	-2.59255	-1.72602	-1.50288	-1.69738	-1.91444	-2.12214	-1.37352	-1.77803	-2.57029	-1.64794	-2.85007	-1.42231	-1.68496	-1.21495	-1.78149	-2.35974	-3.05061	-1.68723	-2.43964	-1.77463	-3.694	-1.85894	-2.18872	-2.4983	-2.84584	-2.00958	-1.81242	-1.99042	-0.937951	-1.3149	-1.30295	-2.634	-1.24053	0.280763	0.452661	-0.280763	-0.455815	-1.16132	-1.32591	-1.02608	C10orf95						0.28336110447988133
C11orf52	-0.357182	-0.906815	-0.438955	-1.19574	-0.180705	-0.24557	-0.779019	-1.00971	0.431174	-0.821522	-2.05536	-0.382326	-0.712341	-0.510933	-0.402834	0.41362	0.0437713	-0.239214	0.432769	-0.591781	-1.91805	-0.186403	-0.762536	-1.0609	-0.760785	-0.342697	0.0334158	-0.27908	0.133137	-1.10103	-0.296864	-1.1876	-0.0583336	-2.00206	-0.83645	-0.200815	-0.0950956	0.0950956	0.250342	2.17535	2.45264	2.54015	C11orf52						-0.258649
C12orf40	-1.68482	-0.407131	-0.539402	-2.20106	-0.611135	-0.432729	0.578819	0.159828	-1.50094	-0.601505	0.219824	0.366385	-1.24054	-6.43956	-6.2047	-0.467913	-1.88881	-0.9075	-0.0402987	-1.30048	-1.14703	-0.721485	-1.65596	-2.22534	-0.176213	-0.312264	0.388052	0.123129	-0.133093	-6.39671	-0.205722	0.584598	-0.788019	-0.9864	-1.98884	0.0907842	-0.141847	0.868511	-0.0907842	-0.311706	0.391688	-0.23597	C12orf40						0.15301472659111098
C12orf42	-0.515327	-1.51457	-1.45417	0.315587	1.00489	-0.308392	-0.395102	-1.66697	0.50859	-1.28837	0.366848	-1.22867	-2.95291	-2.98121	-3.15646	0.0687436	-3.02452	-3.29313	-5.76115	-0.732794	-0.215401	-0.674857	-0.457892	-1.85902	-0.123772	-1.82894	1.0408	-1.0986	0.117818	0.785988	-1.51218	1.39598	-1.59492	-1.82288	-1.69227	0.906294	0.483084	-1.01279	-0.483084	-0.431365	0.524292	1.12504	C12orf42						0.48380423952642226
C12orf56	-2.67131	-2.97859	1.19657	-2.97604	-2.75291	-2.41922	-2.42398	-3.08148	-1.78289	-3.0593	-3.26143	-2.62011	-2.67449	-2.96662	-2.73176	1.54559	2.35464	-3.01952	0.702248	-2.78173	-2.76155	-2.70798	1.56905	-2.7524	-1.83256	2.51682	-2.88048	0.697948	-2.8099	-2.92377	-2.56567	-2.65671	-2.83864	-3.4442	0.413707	0.107562	-0.107562	1.39723	-3.95794	0.438768	1.96515	2.85364	C12orf56						-1.81762
C14orf178	0.362276	0.101979	0.441272	0.384709	-0.31922	0.0586789	-0.22731	-1.38985	-0.374693	0.0922303	-0.495415	0.0700195	-0.0400408	0.128559	0.319434	0.0237044	-0.0257912	0.701472	0.242389	0.260801	-0.066225	0.149134	0.290937	-0.227298	0.00369498	-0.00509678	0.619938	0.403117	0.781588	-0.0441665	0.253499	0.167488	0.230274	0.407324	0.195972	0.260696	0.174287	-0.257546	-0.174287	1.24119	0.909369	1.0476	C14orf178						-0.0482977
C14orf93	-0.792605	-0.942896	-0.534957	-0.0529317	0.463312	0.0932721	-0.103012	0.0541348	-0.0498522	0.00577297	0.214933	-0.114654	-0.480796	-0.229713	-0.476235	0.613269	-0.433815	0.151135	0.929702	0.843032	-1.83456	0.583016	-1.79303	-0.581078	0.190743	-0.371201	-0.67613	-0.157662	0.149314	-0.809031	-0.687408	0.861068	-0.645817	-0.262027	-0.0937085	-0.0338324	-0.880825	0.0338324	0.980793	0.404756	0.325088	0.167783	C14orf93						-0.233933
C16orf78	-0.982001	-1.57468	-1.16005	-0.952525	-2.32663	-0.952814	-1.00884	-3.67757	-1.602	-1.07796	-1.89945	-0.987378	-1.06112	-1.28348	-1.07676	-1.57368	-1.18853	-1.34571	-1.25524	-1.188	-1.39957	-1.82294	-1.29459	-2.16527	-1.28569	-1.26335	-1.65214	-0.666411	-0.874609	-1.98588	-1.5768	-0.874864	-1.49613	-1.56455	-1.52703	-0.00301469	0.00301469	0.0044484	-0.361838	-0.866995	-0.386907	-0.315697	C16orf78						0.21366907597995144
C16orf82	-1.46782	-3.12761	-1.89631	-1.44057	-1.51946	-1.73174	-1.97096	-1.78047	-2.08106	-2.07317	-1.91403	-1.74359	-2.25583	-3.71354	-1.81778	-2.19355	-1.92056	-1.4602	-2.20577	-2.1382	-1.71793	-1.46468	-1.72912	-1.48961	-3.70147	-2.3521	-2.4793	-2.32554	-1.84741	-1.86892	-2.14701	-1.68235	-2.35208	-2.68633	-3.03171	-0.0632764	0.0632764	-0.341403	0.369153	-0.82831	-0.910303	-0.719407	C16orf82						0.17405019662086763
C16orf86	-3.57779	-2.24764	-2.32184	-0.964987	-1.65939	-1.12059	-1.97682	-1.47138	-2.50174	-2.35435	-1.84598	-0.941625	-0.652861	-1.56729	-0.0466173	-2.56734	-1.96503	-2.36801	-1.74613	-1.07678	-5.0306	-1.73999	-2.64938	-2.69952	-2.44953	-1.2928	-5.14953	-1.64806	-1.25695	-1.35632	-2.08749	-0.938697	-1.18713	-2.49823	-3.39966	0.0313787	-0.0313787	0.435944	-0.248086	-0.809818	-1.18233	-0.230626	C16orf86						0.3962855458559192
C16orf89	3.58052	4.15308	3.97504	3.94981	4.41559	4.54684	2.20378	4.29456	4.54633	4.54612	4.44161	3.61768	4.16055	3.81101	4.80677	4.21626	4.55164	4.71277	4.73025	4.51183	4.48762	4.10801	4.33094	2.01582	3.93268	4.52288	4.29272	4.64861	4.35847	4.08919	3.86247	4.0029	3.44216	-5.14101	-4.36799	-0.171126	0.0498584	0.289051	-0.0498584	-0.229954	-0.126999	-0.0993989	C16orf89						-0.340522
C16orf96	-3.4801	-2.65172	-2.20397	-2.77976	-3.06039	-2.91015	-3.26357	-3.82084	-3.07609	-2.50214	-3.30708	-3.08679	-1.88483	-2.90834	-2.50047	-3.88938	-2.78239	-3.12008	-2.75572	-2.42286	-2.9063	-2.64414	-3.01445	-3.17955	-3.41605	-2.74823	-2.96865	-1.96179	-3.17598	-3.65349	-2.83072	-2.19739	-2.68343	-4.12661	-3.59063	-0.290634	-0.321584	0.290634	0.346748	-1.77023	-1.44115	-0.809873	C16orf96						0.08966
C17orf50	-1.42929	-4.32152	-4.31629	-4.31898	-0.925919	-3.76216	-0.596989	0.860985	-4.12583	-4.40224	1.06805	-0.641118	-4.01743	-3.30956	-4.0747	-1.79734	0.908611	-0.455571	-0.778194	0.875327	-4.10449	0.197012	0.0334646	1.15259	-3.1755	-3.82612	-4.22341	1.35501	-4.15284	-4.26671	-3.90861	-3.99965	-4.18158	-4.78714	-4.25116	-1.01105	-0.159776	1.89985	0.159776	1.94383	1.92178	-4.01286	C17orf50						-1.7098
C17orf99	-2.26942	-2.48923	-3.40154	-2.18184	-1.70716	-1.26244	-2.56265	-2.43166	-0.826412	-2.01356	-2.10465	-6.21822	-2.36571	-6.56473	-6.32987	-2.37444	-6.10145	-1.97378	-6.35529	-5.37984	-2.7747	-1.91377	-2.12217	-2.65007	-1.73023	-6.08129	-1.19318	-2.4527	-1.88445	-2.61499	-1.84185	-6.25482	-2.43675	-1.34187	-6.50633	0.0517829	-0.923876	0.334933	-0.0517829	-2.39381	-6.3334	-3.46067	C17orf99						0.4120387549740436
C19orf12	-3.45388	-3.37806	-3.32886	-2.82036	-2.16769	-2.13428	-2.93769	-2.15082	-2.74689	-3.38078	-2.96562	-2.62829	-2.76733	-1.86904	-3.35127	-3.06972	-3.01538	-2.59476	-4.34906	-4.85218	-2.04092	-4.14933	-2.04004	-1.78335	-1.96563	-2.69007	-3.73306	-2.80359	-2.43622	-3.82468	-3.71522	-2.26782	-2.28336	-2.65421	-3.15367	-0.814214	0.0831788	-0.0831788	0.195833	-1.53543	-0.936753	-1.91096	C19orf12						-0.0658491
C1GALT1C1	-1.40214	-1.90315	-1.31059	-1.55706	-0.646853	-2.17667	-2.49541	-0.290434	-0.388203	-2.74676	-4.99886	-0.596427	-1.49439	-1.98236	-1.69637	-2.3808	-1.33174	-3.77697	-0.656439	-0.91889	-2.21351	-1.87762	-6.16549	-3.32884	-2.74894	-1.86577	-6.16946	-1.37525	-1.03661	-2.8387	-1.06457	-1.55356	-2.17647	-1.97931	-7.81493	0.0837349	-0.0837349	-0.505442	0.106147	-0.667061	-0.0934862	-0.00736611	C1GALT1C1						0.5381992528281747
C1QA	-2.10923	-1.32451	-1.97437	-1.7898	-1.03964	-1.42631	-2.3754	-1.75559	-1.47514	-1.73938	-1.44106	-1.68435	-1.70227	-1.73968	-1.03702	-1.36416	-1.38858	-1.81641	-1.40389	-1.55618	-1.76931	-2.29225	-2.02371	-3.66932	-1.87857	-1.51139	-2.4692	-1.32958	-1.31005	-1.17014	-2.42224	-1.94871	-2.20264	-4.85987	-4.76995	-0.262874	0.0298092	0.0618434	-0.0298092	-0.285021	0.0787131	0.206426	C1QA						0.1675315861931846
C1QBP	-0.836661	-0.407406	-0.414646	0.256444	0.757294	-0.796746	-0.559094	-0.56408	0.809457	0.480805	-0.593237	-1.10959	-0.0814185	-0.130478	0.551201	0.0409458	0.514319	-0.307925	-0.0357936	0.614819	-0.148459	-0.475247	-0.15879	-0.459151	0.013839	-0.44403	0.0868531	0.139595	0.330138	-0.921752	-0.408862	0.293488	0.0981137	-0.398733	-0.110256	-0.149791	0.149791	-0.293562	0.278462	-1.10998	-0.0943674	-0.471299	C1QBP	Q07021	C1QBP	Matrix	Signaling > Immune response	TRUE	-0.152906
C1QL2	-0.804334	1.32793	0.268679	0.722342	1.20873	0.309863	-0.2251	-0.159027	0.785103	1.1886	0.566764	-0.389921	0.577037	0.46905	1.36314	0.40722	0.414231	0.162427	0.706104	0.952701	0.910843	0.827803	0.30967	-2.25528	0.369554	0.632307	0.543817	1.38301	0.453797	0.303077	0.22196	-0.137473	-0.308581	-5.11639	-5.71963	-0.277305	0.217571	0.0165236	-0.0165236	0.0743188	0.49443	0.481441	C1QL2						0.0823722
C1QTNF1	2.39651	3.41449	3.14223	2.80813	3.59409	2.81921	2.45783	2.83396	3.13059	2.95536	3.26748	2.62351	3.30742	2.99418	3.30076	2.68044	2.77583	2.85759	3.27431	3.09297	2.43474	3.05879	3.30488	1.36591	2.64404	2.75889	2.58851	3.60834	3.21395	2.64321	2.72277	2.87109	2.03177	-6.18533	-6.12234	-0.0381535	-0.0993976	0.0381535	0.4083	0.421986	0.430783	0.924447	C1QTNF1						0.20349641641881777
C1QTNF5	2.30838	2.07779	2.1261	2.40815	2.35207	2.61874	1.92938	2.88633	2.90906	2.73304	2.61958	2.60805	2.54415	2.16943	2.1822	2.12461	1.94515	2.03157	1.97606	2.83288	2.42292	2.4593	1.95633	1.63898	2.53926	2.85881	2.24472	2.44774	2.25094	2.39402	2.3572	2.36824	2.47759	-7.03537	-7.78367	-0.0805288	0.15958	-0.0965203	0.0805288	0.226046	0.415618	0.266512	C1QTNF5						-0.0221822
C1QTNF6	0.962786	0.430316	0.928856	0.97431	1.21207	1.66266	0.790527	1.35423	1.41277	1.89281	1.44235	0.400002	0.282074	1.16607	1.18223	0.929524	0.471307	0.32255	0.427863	0.89809	0.19796	-0.203123	0.66101	-1.24858	-0.18547	0.960732	1.16483	0.773177	0.132778	1.38502	-1.66549	0.908534	0.466723	-3.03545	-3.23354	0.0371059	-0.0371059	0.375203	-0.398692	0.0634735	0.486102	0.600303	C1QTNF6						0.5498756031226576
C1QTNF9	-3.13553	-1.61707	-1.7323	-1.94712	-2.12439	-1.70725	-2.9047	-1.85748	-3.42202	-2.41225	-2.1407	-2.23525	-1.8688	-2.34578	-2.03222	-2.70328	-2.25016	-2.01809	-1.72824	-2.06724	-2.16572	-2.36413	-2.10243	-3.65682	-2.95795	-1.88107	-2.32577	-1.30205	-1.01556	-1.70312	-2.50675	-3.53648	-2.72994	-7.13189	-5.43555	-0.0522795	0.0941767	0.0522795	-0.0813334	-0.288723	0.110854	-0.134483	C1QTNF9						0.20646246920877728
C1R	-3.72856	-2.72466	-3.91367	-3.80558	-2.82115	-3.11866	-4.0346	-3.98755	-3.19513	-2.98206	-3.0943	-4.11791	-3.77022	-3.69095	-3.53235	-3.34456	-4.13842	-2.34518	-3.32291	-3.24814	-4.5923	-3.76003	-2.88517	-4.48256	-4.7831	-2.39102	-3.34576	-3.83727	-3.15873	-4.26615	-3.87205	-4.29902	-3.31161	-7.88011	-6.35979	0.0333121	-0.0333121	-0.191443	0.0873496	0.157819	0.0893152	0.158302	C1R						-0.0102442
C1RL	-2.2656	-1.36984	-1.76562	-2.0059	-1.17566	-1.41335	-1.94618	-1.30391	-1.64768	-0.725437	-1.19951	-1.78104	-1.16653	-1.64104	-0.509005	-1.33137	-2.04491	-0.723687	-1.29215	-1.05764	-1.34821	-2.12595	-1.39465	-3.08426	-1.71967	0.0879251	-1.5222	-1.90934	-1.08648	-0.996794	-1.38332	-1.57845	-1.90794	-4.46365	-4.81423	-0.199731	0.311844	-0.216678	0.199731	-0.268715	-0.0572883	-0.907795	C1RL						-0.387585
C1S	-1.11038	-0.45548	-0.746603	-0.748566	0.049822	-0.297669	-0.831507	-0.315972	-0.404736	0.508589	0.0264018	-0.681346	-0.598255	-0.519904	-0.128356	-0.361577	-0.512762	0.434642	0.0740633	0.283917	-0.88756	-0.573047	0.110636	-1.63381	-0.607217	1.57409	-0.102321	-0.190384	-0.183628	-0.39854	-0.321835	-0.722195	-0.724686	-4.11669	-4.24112	-0.0579784	0.309601	-0.271681	0.0579784	-0.556468	-0.339528	-1.07258	C1S						-0.579443
C1orf131	-1.65969	-1.51445	-5.20966	-6.21235	-5.98921	-0.797542	-3.66028	-5.31778	-6.01919	-5.29561	-4.91277	-5.85641	-4.91079	-3.88099	-4.3831	-6.01264	-1.34732	-6.25583	-3.99349	-4.01804	-5.99785	-4.94428	-5.66725	-4.9887	-3.4839	-5.71948	-3.30942	-3.99779	-3.0462	-4.16007	-5.80197	-4.30805	-4.48998	-5.6805	-6.14452	0.157983	-0.157983	0.636585	-0.395913	-4.5345	-4.38663	-4.90622	C1orf131						1.4659800309363848
C1orf167	-1.06687	-1.50462	-1.13389	-2.53696	-1.23998	-7.23776	-0.120822	-1.84145	-6.77441	-0.529966	-0.297436	-0.965747	0.477471	-1.64111	-2.65286	-0.897626	-0.199002	-1.8487	-1.80634	-2.7267	-2.59933	-1.39477	-0.795869	-2.73393	-1.17626	-0.83349	-0.423189	-3.49547	-1.22658	-1.75106	-2.36473	-2.20636	0.444378	-2.24529	-0.415055	-0.184981	0.184981	0.46051	-0.623268	0.655423	-0.48273	-1.49422	C1orf167						-0.0959248
C2	-5.49119	-4.88859	-5.328	-6.19915	-5.24781	-5.503	-6.25557	-5.47276	-6.65184	-5.94658	-5.54493	-6.41404	-5.13597	-5.67204	-4.75809	-5.04152	-5.91078	-5.27548	-4.9737	-5.68106	-5.32231	-5.83939	-5.36577	-7.31267	-5.41615	-4.95783	-6.94062	-5.9635	-4.5213	-5.59358	-5.40646	-5.111	-5.5788	-11.5848	-11.9457	-0.0255143	0.0255143	-0.1159	0.165405	-1.30037	-1.25644	-0.692091	C2						0.0354742
C22orf15	-0.576719	-0.866713	-1.27652	-0.515022	-0.0560699	0.107689	-0.70442	-0.541744	-1.01894	-0.220807	0.921647	-0.771269	-1.34022	-0.159601	-0.967814	-0.211288	-0.498381	-0.97804	-0.847804	-1.89225	-0.852171	-0.0815314	0.108783	-1.10211	-0.440576	-0.741258	-0.379561	0.433805	0.176441	-1.13813	0.430007	-0.33724	-1.83368	-0.147214	-3.1012	0.132237	0.766746	-0.451872	-0.132237	-1.80605	-0.0499464	-0.117476	C22orf15						0.0858528
C22orf23	-2.68706	1.58559	-2.44148	-1.79725	2.0847	1.93241	-2.13243	-2.94973	-2.12781	-2.27568	1.79458	-2.34151	-2.06575	-2.31643	-2.00626	-2.31711	-1.87433	-2.62836	-2.28902	-2.16756	-1.95273	-1.95762	-1.79312	-2.08733	-1.73911	-2.35681	-2.26844	-2.01879	-2.38734	-2.23374	-2.04006	-1.95207	-2.29272	-2.59869	-2.30761	-2.24748	2.40488	2.10081	-2.10081	-2.0467	-2.02595	-2.01754	C22orf23						2.8646924030210514
C22orf31	-2.16963	-2.44519	-1.74759	-0.329589	-1.72071	-1.33614	-1.91164	-2.33468	-2.94863	-1.60101	-1.7491	-1.34349	-1.44227	-2.21083	-1.55201	1.32096	-1.79307	-1.33727	-1.20303	-1.17199	-2.16676	-1.24419	-0.154335	-1.45717	-1.05896	-1.51915	-1.88575	-1.16669	-0.313571	-0.798463	0.0266134	-0.941822	-1.39697	0.232152	-0.486174	0.124582	-0.0663161	-0.453173	0.0663161	-1.18683	-0.565584	1.57513	C22orf31						-0.742251
C22orf42	-0.281229	-0.397202	-0.991146	-0.128487	-1.16212	-1.18833	-0.39954	-0.0432371	-1.15511	0.346842	-0.871348	-0.652256	0.219363	-1.18319	-0.15984	-0.594356	0.375247	-0.535656	-0.157064	-1.01479	-0.0977049	-0.328699	-0.897502	-1.70048	0.17794	-0.326295	-2.03292	-0.199083	-0.387873	-0.79242	-0.541237	-2.20343	-0.427183	-1.67726	-0.0143697	0.480687	0.0541136	-0.377175	-0.0541136	-0.471702	-0.516472	-0.0979974	C22orf42						-0.142848
C2CD2L	-1.38769	0.514835	-0.74259	-0.369451	0.634388	-0.606331	-0.855778	-0.2846	-0.522947	-0.484477	-0.319978	-0.400379	-0.351702	0.789147	1.28844	-1.20835	-1.41387	-1.71428	-0.987757	-0.937172	-0.621019	-4.27502	-0.727707	-2.18103	-1.26491	-2.70489	-2.38626	0.992598	-0.0899835	-1.31878	-0.51766	-0.734017	-1.45355	-3.05391	-2.07604	-0.455302	-0.217362	0.217362	0.72093	0.50897	0.313324	0.443843	C2CD2L						1.2030327039188404
C2CD4C	-1.33757	-0.777811	-0.261124	-1.07812	-0.474306	-1.07886	-0.0256973	-2.67896	-2.44876	-1.09532	-0.907933	-1.3446	-0.697243	-1.15051	0.0928983	-2.95492	-0.715667	-0.750331	-0.380338	-1.09136	-1.32539	-2.14291	-0.0641458	-1.3881	-0.750374	-1.2276	-0.625393	-0.934901	-0.406821	-1.11198	-0.971595	-0.213318	-0.719025	-1.60995	-0.193344	-0.696123	0.135648	0.00908529	-0.00908529	1.05246	0.310708	0.155615	C2CD4C						0.3023577070304669
C2orf16	-0.550586	-0.658549	-0.411116	-0.580456	-1.04129	-0.731452	-1.51381	-1.15085	-1.04782	-3.9565	-0.956992	-0.751766	-0.55376	-1.16337	-0.396296	-0.214095	-0.613935	-0.418466	-0.168951	-0.118213	-3.28023	-0.86101	-1.40215	-0.447959	-1.05168	-1.08759	-2.64017	0.323175	-0.984629	-4.14289	-2.32536	-1.59043	-0.237585	-1.01946	-2.80541	0.0242302	0.466116	-0.0242302	-0.441743	-0.0910549	0.235417	0.229899	C2orf16						0.041928109496949785
C2orf42	-5.8192	-5.63401	-5.57362	-3.92939	-5.36937	-5.7233	-5.26457	-5.08187	-0.616096	0.320098	-5.92253	-5.47365	-5.19789	-0.804722	-5.1384	-5.44925	-5.00647	-5.76051	-0.777306	-5.2997	-5.08487	-5.08976	-4.92526	-0.760041	-4.87125	-5.48895	-3.81562	-5.15094	-5.51948	-5.36588	-5.1722	-5.08422	-3.8399	-5.73083	-4.43975	0.270916	-0.119934	-0.0414426	0.0414426	-1.17884	-0.0288103	-0.342333	C2orf42						-2.16738
C2orf68	-3.18972	-1.25599	-1.27877	-1.49445	-4.40882	-1.35267	-2.59446	-0.15243	-1.08831	-3.22979	-2.71571	-0.138518	-0.462505	-2.55214	-2.25017	-3.75417	-2.57429	-3.67544	-0.780829	-0.876933	-2.09554	-3.68582	-1.70835	-2.64278	-0.810398	-1.81717	-1.10343	-2.27989	-1.14389	-1.57968	-2.08408	-2.93411	-1.53108	-2.17411	-0.459798	-0.504503	0.569879	0.0622065	-0.0622065	-3.861	-0.735848	-0.840408	C2orf68						-0.122115
C2orf69	-0.45224	-1.86881	-6.88751	-6.92334	-3.03862	-1.74541	-6.7058	-2.58395	-6.33529	-6.44194	-3.00971	-2.61396	-2.35456	-2.93019	-2.29897	-2.22175	-1.9733	-6.21231	-2.36714	-1.89299	-2.68704	-6.33248	-2.32359	-1.99504	-2.89352	-2.20293	-1.32825	-6.15232	-2.86934	-1.4469	-1.92157	-2.15405	-1.09757	-6.82758	-1.97822	-0.987601	1.07578	-1.56581	0.987601	-0.917212	-0.184708	-1.25877	C2orf69	Q8N8R5	C2orf69	Matrix	0	TRUE	0.10421095345143157
C2orf73	-4.29265	-2.72546	-1.93173	-3.67985	-5.54417	-7.21048	-3.40788	-7.87274	-3.05059	-2.80617	-2.56084	-7.41137	-3.07343	-2.33162	-7.52303	-3.66071	-2.70964	-2.95281	-3.30052	-4.76564	-2.55281	-7.49924	-3.76278	-7.54366	-4.30189	-3.02652	-7.67174	-2.96779	-1.98646	-7.71503	-7.35694	-3.27805	-3.30798	-8.23546	-3.24005	-1.65537	-0.0104468	0.394942	0.0104468	-0.29072	-0.297731	-1.48391	C2orf73						0.28911238809148226
C2orf80	-0.987833	-1.96049	-2.02106	-1.78496	-0.598973	-1.29486	-1.63441	-1.23388	-2.37291	-1.92643	-1.51559	-1.75708	-1.54162	-1.94852	-2.76036	-0.913302	-1.9985	-1.78034	-2.67615	-1.07526	-0.729732	-1.4688	-1.15288	-1.21514	-2.20219	-1.82896	-1.62562	-1.63712	-1.8103	-1.32377	-1.4328	-2.05059	-2.3737	-2.03422	-1.33299	-0.208268	0.13709	0.19796	-0.13709	-0.304813	-0.544201	-0.558424	C2orf80						0.0759881
C2orf81	-0.575476	-0.324257	-1.57141	-0.730829	-0.190499	0.124076	-1.02203	0.127818	-0.713525	-1.25297	-1.04006	-0.633204	-1.19008	-0.79416	-0.351196	-0.579211	-0.634271	-0.705044	-1.35524	-0.163475	-0.540182	0.320747	-1.47262	-0.0116556	0.0966319	-1.08124	-4.566	0.936699	-0.00356964	-2.60929	-1.44384	-1.21295	-0.374416	-0.000436295	-0.118009	0.737905	-0.0177877	0.0177877	-0.157667	-0.228832	-0.0632555	0.551448	C2orf81						0.0457057
C2orf83	-0.472744	-0.530128	-0.597116	-0.331398	-6.41523	-6.76916	-0.062506	-0.346376	-1.9135	-1.6988	-0.859863	-1.61262	-0.629044	-0.304614	-1.13987	-1.63713	-0.121593	-1.99901	0.97592	-0.85371	-1.04327	-1.55066	-0.926731	-6.26533	-0.490848	-6.53482	-1.40205	-2.49636	-0.155949	-2.08981	-1.04814	-0.515369	-1.77029	-0.689227	-6.48561	-0.545451	0.912739	0.545451	-1.24677	0.556654	-0.956027	0.944003	C2orf83						0.026057262772804294
C2orf88	-0.899079	-0.504282	-1.08321	-0.0793644	-0.167185	-0.694408	-0.683801	-1.65895	-2.09736	-0.27416	-0.142833	-0.404709	-2.10938	-0.445399	-0.935444	-1.8487	-0.134322	-0.785879	-0.305	-0.23044	-0.698338	-2.72255	-0.797676	-1.18697	-0.840935	-0.819728	-0.615259	-1.03579	-0.235528	-0.34424	-2.115	-0.0798006	0.69218	-2.50472	-0.974318	0.200596	-0.987763	-0.200596	0.648952	0.330681	-0.293153	-1.06923	C2orf88						0.23246791897097743
C3	-4.15543	-3.75243	-4.31311	-4.07115	-3.13787	-4.00746	-4.70654	-4.05175	-4.98866	-3.34124	-3.83754	-4.55471	-3.93715	-4.19902	-3.08644	-3.29814	-3.61588	-1.58283	-3.40168	-2.12357	-3.37602	-4.04124	-3.15562	-4.20091	-2.07279	-0.526212	-3.38983	-4.82765	-3.47272	-3.94408	-3.40834	-4.4691	-4.4161	-7.18669	-7.58266	-0.0795786	0.256554	-0.24158	0.0795786	-1.69869	-1.39957	-2.32437	C3						-1.49343
C3orf38	-0.0509684	-0.85128	-0.431011	-0.281698	-0.336093	0.238599	-0.592126	-1.1241	-2.60312	0.220006	-0.71909	0.178575	-0.016668	0.727727	0.594851	-0.880353	-1.22403	-0.22084	-0.297303	-0.654429	-5.38913	-0.691703	-5.05853	-0.425785	-1.13821	-1.11076	-1.11574	0.311374	-1.53059	-0.0919211	1.07353	-1.58385	-0.466224	-0.612348	-0.0122412	-2.20807	0.986193	-0.0769262	0.0769262	-0.188814	-0.11494	0.58514	C3orf38						0.6906343206099291
C3orf62	0.247541	-0.092153	-0.738997	-0.794156	0.556739	-4.99222	-1.53754	-5.65448	-5.35589	-1.54484	0.879814	0.128822	-0.925559	0.669836	-0.845331	0.351108	-0.321449	-0.505059	0.477172	-1.35473	-1.74959	-0.696013	-0.834025	-5.3254	-4.40556	0.229223	-3.45347	0.18908	-2.21297	-5.49677	-1.13867	-0.229707	0.203069	-1.26231	-0.726332	-0.150389	0.0215091	1.02834	-0.0215091	-4.45616	0.691715	0.311669	C3orf62						0.2590283593021353
C3orf70	0.454031	0.0105546	-0.103266	-1.09053	-0.77812	-0.255402	-0.845119	-2.05011	-1.59398	-0.370822	-0.136088	-0.674469	-0.0216311	-0.65841	-1.44664	-0.985972	-0.962956	0.660134	-2.6189	0.748867	-0.182694	-1.42285	-0.456166	-0.693549	-0.331702	-0.86685	-0.905691	0.427426	-0.329225	-1.73486	-1.32785	0.117164	-0.115396	-0.426768	-0.184975	0.457536	-0.565876	-0.196194	0.196194	0.0476814	-0.427077	0.275718	C3orf70						0.14554534462396132
C4B	-1.26221	-0.620458	-0.61073	-1.24606	-0.23576	-1.16091	-1.17473	-0.900348	-1.0629	0.461528	-0.576779	-1.18689	-0.474007	-0.175455	0.178903	-0.718122	-1.37023	-0.0715476	-0.365785	0.169264	-0.603833	-0.742144	0.0310676	-2.32329	-1.33908	0.958015	-0.54204	-0.416359	0.724131	-0.167503	0.110221	-0.822006	-1.01621	-8.63004	-10.3214	-0.134455	0.38604	-0.345915	0.134455	-0.404992	-0.356635	-1.16209	C4B						-0.489934
C4BPB	-4.79285	-3.79476	-3.88735	-4.01896	-3.39765	-3.63912	-3.83439	-3.53965	-3.75542	-3.2835	-3.60122	-4.17481	-4.51394	-3.75297	-3.40381	-4.61076	-4.20495	-3.62594	-3.89352	-3.8724	-3.77176	-4.17834	-3.93264	-5.83439	-4.05904	-3.30391	-4.57376	-3.81379	-3.64009	-3.93507	-3.74959	-3.5974	-3.81322	-7.57895	-8.98738	0.000534779	0.589178	-0.0935925	-0.000534779	-0.429516	-0.0247129	-0.288738	C4BPB						0.18776213527967986
C4orf17	-7.71116	-7.52598	-7.46559	-6.82136	-7.26134	-7.61526	-7.15654	-7.97384	-7.15192	-7.29979	-7.81449	-7.36562	-7.08986	-4.01861	-7.03037	-7.34122	-6.89843	-5.65247	-7.31313	-7.19167	-6.97684	-6.98173	-6.81723	-7.11144	-6.76322	-7.38092	-7.29255	-7.0429	-7.41144	-7.25785	-7.06416	-6.97618	-7.31683	-7.62279	-6.33172	-2.33936	2.07853	-2.07853	2.89478	-7.07081	-7.05006	-7.04165	C4orf17						-0.444811
C4orf46	-2.58034	-0.633369	-1.27752	-0.361507	-0.269612	-0.935928	-0.245537	-3.25354	-1.85061	-1.54206	-1.11156	-1.49938	-0.474988	-1.2807	-0.355386	-1.39996	-1.15183	-1.17366	-0.496283	-0.120903	-0.548178	-0.289075	-0.982424	-1.37602	-0.867112	-1.04643	-0.612911	-0.880431	-0.828155	-1.71732	-0.982844	-0.261952	-0.809067	-1.47058	-2.29368	0.178374	0.371113	-0.178374	-1.37095	-0.711811	-1.25199	0.107555	C4orf46						0.044074657952094955
C4orf47	-3.70563	-0.40409	-4.3296	-2.4254	-2.02168	-1.60554	-5.78022	-0.945867	-1.28115	-0.148758	-1.86279	-2.16899	-2.03073	-6.32286	-1.76608	-6.13257	-1.68965	-6.37576	-1.41299	-6.13798	-2.03033	-6.06422	-1.46527	-6.10864	-3.60384	-2.25446	-1.37874	-2.21083	-6.16614	-6.28001	-2.33695	-6.01295	-6.19488	-0.993084	-0.740901	-0.560143	-0.000687981	0.56611	0.000687981	-0.484515	-0.0254383	-0.981768	C4orf47						0.4822180368002581
C4orf54	-1.38698	-0.490897	-0.933646	-1.02945	-1.00794	-0.875169	-0.39213	-1.45681	-2.99996	-1.14228	-1.10866	-0.94409	-1.03422	-0.995146	-0.819013	-0.5667	-0.720406	-1.31355	-0.777514	-0.980186	-1.03109	-0.911061	-1.20056	-1.05138	-1.22895	-1.10905	-1.38134	-0.785906	-1.54556	-0.960542	-1.64865	-0.926243	-1.26721	-1.14015	-1.64388	-0.000701882	0.110782	-0.165772	0.000701882	-1.50903	-1.16929	-1.25291	C4orf54						0.16348711794805834
C5	-2.80921	-3.55136	-2.29932	-2.64194	-2.21188	-2.10526	-3.71595	-2.63673	-3.22746	-1.97533	-2.76022	-3.7093	-2.70767	-3.80945	-1.47269	-3.0557	-2.74915	-2.30057	-3.28671	-1.80164	-2.56202	-2.86632	-3.05694	-3.08097	-2.23524	-1.51491	-2.83787	-2.6993	-2.15821	-2.36316	-2.37858	-2.92898	-2.19435	-3.0548	-2.64018	-0.0253623	0.839829	-0.0048788	0.0048788	-1.30155	-1.46658	-1.71117	C5						-0.140512
C5orf22	0.44433	0.614105	0.42469	-1.54629	0.475213	0.772372	0.0671774	-0.0255409	0.0540364	0.692378	0.120491	1.0805	0.231702	0.720931	-0.240611	0.898042	-0.137716	-0.230689	0.318931	0.768312	-1.53343	1.09303	0.497607	-0.261246	1.05091	0.977598	0.254533	0.0754441	0.488607	0.339972	-0.530199	0.725215	0.950191	-0.0302127	1.41582	-0.746822	1.38855	-0.427146	0.427146	1.2422	0.320652	-2.95638	C5orf22						-0.145151
C5orf24	-0.588331	-2.15376	-1.75806	-1.59248	-2.18333	-1.67456	-1.92596	-2.71121	-3.16751	-1.13104	-2.49631	-1.59534	-1.41525	-1.28515	-1.707	-1.20676	-1.67851	-2.02911	-0.961898	-2.12196	-3.39129	-2.18571	-0.284193	-1.79717	-2.04725	-2.69788	-1.87278	-1.60695	-1.9466	-3.66454	-1.64651	-2.08713	-5.22326	-2.7203	-3.29284	0.630746	-0.373735	-0.480557	0.373735	-1.32527	-1.09754	-0.723627	C5orf24						0.051608874850005385
C5orf34	-1.21091	-1.10524	-0.691282	-0.507272	-0.747218	-0.146672	-0.889986	-0.642193	-0.365043	-0.791539	-1.27892	-0.381393	-0.144489	-0.597085	-1.10516	-1.74219	-0.707643	-1.15249	-0.604099	-0.953174	-1.99949	-0.78509	-1.03049	-1.29199	-1.53163	-0.205863	-1.13209	-0.116315	-0.905393	-1.65122	-0.817283	-0.950139	-0.695974	-1.13859	-0.67932	-0.339177	0.387521	-0.354849	0.339177	0.0244275	-0.185442	0.171578	C5orf34						0.29916016815135243
C6orf118	0.436924	0.848009	0.192319	0.554699	0.170849	0.471608	0.217979	0.659532	0.58447	0.653726	0.671173	0.447191	0.816862	0.28762	0.428896	0.608332	1.12143	0.424122	0.591562	0.314738	0.836572	0.388494	0.981397	0.639772	0.49733	0.744935	0.608876	0.4546	0.62961	0.660376	0.168604	0.495135	0.736113	0.869406	0.815896	0.0376864	-0.0376864	-0.0853959	0.449828	0.410544	0.382038	0.152712	C6orf118						-0.233888
C6orf132	-2.60016	0.360319	1.04301	0.964247	-0.806378	0.903828	-0.839082	-6.56327	0.734381	-0.429791	-0.175108	-0.91066	-0.253028	0.0473018	0.262839	-5.93065	0.466326	-0.133381	-0.902562	-0.611177	0.161649	0.311481	-1.94723	0.253324	1.09029	-0.297929	0.0952986	0.0955841	-0.913416	-2.38785	0.990256	0.877325	-0.23384	0.263504	-0.139793	-0.754623	-1.23154	1.41034	0.754623	2.33976	1.70036	1.34619	C6orf132						0.35768813002443134
C6orf163	-1.05617	-1.38334	-1.30011	-0.717836	-2.37339	-0.971534	-1.47509	-2.26384	-2.77261	-0.69147	-1.25115	-3.87286	-1.49428	-4.08187	-1.47355	-2.35101	-2.55446	-1.23665	-2.08394	-2.71256	-2.20695	-1.05384	-1.79618	-2.68322	-0.706798	-0.809935	-1.87019	-0.893222	-1.13666	-1.56771	-3.55539	-2.10211	-0.294382	-3.55945	-0.179122	0.283742	-0.209873	-0.0614701	0.0614701	-0.370379	0.289946	-0.768869	C6orf163						0.4164667196075659
C7	-0.924386	-0.445275	-1.14724	-1.61785	-0.142545	0.263326	-1.08245	0.268891	-0.390914	-0.0337682	0.484222	-0.697162	-0.966202	-0.430607	0.301308	-0.795505	-0.786303	0.555017	-0.787423	0.245514	-1.60665	-0.86915	0.158755	-1.85392	-0.609971	1.57635	-0.102593	-0.0243545	-0.113288	-0.240599	-0.494766	0.0541493	-0.705562	-5.43652	-6.25541	-0.190068	0.253219	-0.308586	0.190068	-0.51006	-0.412292	-1.19997	C7						-0.504393
C7orf25	-0.419526	-0.978337	-0.84186	-0.844551	-1.0295	-0.253294	-1.46241	-0.671928	-1.0875	-0.421624	-0.0519367	-0.87832	-0.607125	-1.12773	-1.60726	-0.799168	-0.226128	-1.53712	-0.598078	-2.11491	-1.98369	-0.304187	-1.07408	-1.31439	-0.185097	-0.895428	-0.918908	-0.643997	-0.678408	-0.97797	-1.02963	-1.57485	-0.463998	-2.46703	-1.04395	0.00219523	-0.00219523	0.286908	-0.200774	-0.650738	-1.42691	-0.373933	C7orf25						0.0878827
C7orf31	-3.46586	-3.31684	-2.80437	-1.13787	-1.4458	-1.27742	-2.64731	-1.69539	-1.65906	-1.47326	-2.2004	-1.8774	-8.79791	-3.52806	-1.63904	-2.91163	-3.65251	-1.92435	-1.88124	-1.29039	-1.16461	-2.88405	-2.28178	-2.08928	-1.82513	-3.24754	-1.72665	-1.723	-2.95835	-1.38976	-3.043	-1.56528	-1.32333	-3.16764	-2.35626	-4.04369	0.556633	0.0785418	-0.0785418	-0.885769	0.401224	-0.208168	C7orf31						0.0463875
C7orf50	-1.08571	-1.26235	-1.0281	-1.30627	-1.08709	-0.730089	-1.61093	-1.13704	-1.17503	-1.09479	-1.01999	-0.919325	-0.770739	-1.07655	-1.76463	-1.23201	-1.03662	-1.44382	-0.66534	-1.00815	-1.0071	-1.02618	-1.29469	-1.42512	-1.24587	-0.616455	-1.02564	-1.57845	-1.42463	-1.16644	-1.35264	-0.764005	-0.961185	-1.89241	-1.18746	-0.26831	0.129063	0.229002	-0.129063	-0.31015	-0.618042	-0.465632	C7orf50						-0.0732851
C8B	-1.63251	-1.11548	-1.24244	-1.61663	-0.913915	-0.89504	-1.36115	-1.20331	-1.26666	-0.208386	-0.745689	-1.48491	-1.39554	-1.63485	-0.854843	-1.33553	-1.51113	-0.48024	-1.32592	-0.503108	-1.21738	-1.6396	-1.6427	-1.67281	-1.39679	-0.15506	-1.52588	-1.19633	-0.619515	-0.826521	-1.37135	-1.47224	-1.26536	-1.45557	-1.63029	-0.0334998	0.319277	-0.337849	0.0334998	-0.256542	-0.208479	-0.570974	C8B						-0.121843
C8orf33	-0.699107	-0.368949	-0.117961	0.504309	0.727448	0.829317	-0.943622	-3.60112	-0.28017	0.339914	0.602625	-1.55479	0.817093	0.844651	-0.966008	-0.652123	0.436447	-0.75781	0.293025	1.29853	-0.0523786	-0.161535	0.219327	0.137346	-0.352203	0.105697	-0.592767	0.242432	0.577343	-0.858455	0.124134	0.777841	-1.07289	-2.20896	-2.3404	-0.0859492	0.0859492	-0.618716	0.593128	-0.0808789	-0.828668	0.302286	C8orf33						0.0286992
C8orf34	-7.55921	-2.03359	-2.16081	-1.9813	-2.43135	-1.37638	-2.78831	-1.41479	-1.74005	-2.55488	-1.59474	-1.67512	-2.35293	-3.85452	-4.16023	-1.85688	-3.30377	-3.32246	-3.06012	-1.60354	-3.84209	-1.6186	-1.99692	-2.08571	-3.26102	-3.78612	-2.34211	-1.45956	-3.37587	-3.28811	-2.99414	-1.63772	-2.08268	-2.4252	-1.4038	0.32831	-0.106781	-0.806944	0.106781	1.4237	0.546741	1.76636	C8orf34						0.1799395476178844
C8orf58	-0.657561	-0.322504	-0.787133	-0.334709	-0.251546	0.0490982	-0.417876	-1.8885	-0.563196	-0.447921	-1.83264	-0.553887	-0.358791	-0.835628	-1.6509	-0.652397	-0.650948	-1.06022	-0.605233	-0.722893	-0.834307	-0.234099	-0.68482	-0.340886	-1.40377	-0.014862	-0.792341	-0.651761	-0.0455075	-0.645712	-1.06977	-0.477277	-0.817276	-0.60467	-0.972895	-0.321784	0.0310257	0.0659708	-0.0310257	-0.160187	-0.239381	0.890114	C8orf58						0.25789375050937163
C9	-1.54992	-9.71748	-1.15386	-3.87254	-0.62609	-2.8285	-3.09185	-1.35053	-3.97294	-4.28222	-1.12941	-3.66012	-3.32317	-3.92273	-0.898854	-2.62007	-5.5828	-2.71491	-2.00796	-4.67316	-2.15612	-2.98646	-1.54367	-3.00153	-2.8994	-1.82575	-2.9147	-5.53618	-1.78316	-1.42925	-1.81942	-4.9069	-2.63319	-5.90302	-4.58722	0.904207	-1.12115	-0.904207	2.19748	-1.59936	-2.23829	-1.42586	C9						0.6050737367031623
C9orf131	-6.5717	-6.38651	-6.32612	-5.68189	-6.12187	-1.89083	-1.84715	-6.83437	-1.48889	-1.91239	-6.67502	-6.22615	-2.0435	-1.74164	-2.43147	-1.87982	-5.75897	-6.513	-1.92573	-6.0522	-2.51544	-5.84226	-5.67776	-1.27153	-5.62375	-6.24145	-6.15308	-5.90343	-6.27198	-2.41794	-0.567145	-5.83672	-6.17736	-6.48333	-1.79993	0.120837	2.36381	-0.120837	-3.81995	-5.93134	-5.91059	-1.09483	C9orf131						-0.245975
C9orf152	-0.769688	-0.877651	-0.782221	-0.852026	-3.0212	0.0312985	-0.633381	-6.93474	-1.02144	-0.226064	-0.829292	-0.800944	-1.82731	-1.03852	-1.15876	-2.23728	-6.3566	-1.06543	-0.588078	-0.143143	-0.970956	-2.47378	-0.857948	-1.0207	-0.476365	-0.382246	0.0606785	0.126722	-0.236898	-6.77703	-1.28965	-0.0342364	-0.80926	-0.47728	-0.739115	0.597769	-0.168896	-0.18247	0.168896	-0.396572	-0.398723	1.00038	C9orf152						0.0891236
C9orf40	-2.29519	-1.47124	-3.55951	-2.60855	-1.70655	-1.58429	-2.00995	-3.94599	-1.45879	-3.32431	-2.18409	-4.70449	-1.77648	-2.31599	-1.86953	-4.78842	-1.30124	-3.44763	-1.3397	-3.98948	-2.62113	-1.79982	-2.57312	-2.11498	-3.4196	-1.57296	-3.57709	-2.04591	-2.34236	-4.46872	-2.43567	-3.76854	-0.721602	-5.26958	-5.22256	0.0286758	0.176302	-0.499977	-0.0286758	-2.27347	-1.65492	-0.906845	C9orf40						0.3093738026722357
C9orf43	-4.10188	-1.75708	-1.95075	-4.477	-3.0212	-1.88456	-6.6619	-2.21787	-2.65158	-1.26748	-2.23883	-3.4888	-3.97381	-1.49489	-3.30672	-2.84433	-3.41933	-2.75495	-2.53568	-2.74664	-1.91201	-1.69797	-1.69925	-2.08343	-2.52616	-1.75148	-1.71468	-3.02978	-2.93235	-2.35434	-1.59414	-3.30967	-1.70733	-3.53916	-2.60183	-0.534153	0.551807	-0.0463021	0.0463021	-2.38412	-3.00358	-1.82038	C9orf43						-0.512187
CA1	-4.46413	-0.0750833	-4.76207	-4.79076	-3.5764	-4.88019	-5.28215	-4.61883	-4.62527	-4.90718	-4.81508	-4.76435	0.23049	-3.91942	-2.90152	-4.3838	-3.48031	-4.30982	-3.91684	-3.53553	-0.722443	-4.56043	-3.993	-3.85525	-1.94558	-0.132385	-4.24955	-4.3545	-3.80453	-4.38139	-3.32789	-4.31293	1.76648	-5.64854	-5.85438	-0.0956305	-0.0323038	0.0323038	0.287076	-0.594219	-0.527432	-0.106452	CA1						-0.175852
CA11	0.884443	2.2733	0.898604	1.10103	1.30834	1.26576	0.182246	0.921491	1.09436	1.87016	0.963065	0.688749	0.977857	2.28859	1.3894	1.14077	3.55697	1.81879	2.40998	1.7905	1.52898	2.03061	2.79241	0.0507621	2.08554	0.620564	1.55067	1.64174	0.738857	1.43808	1.06236	2.65209	-0.0477397	-4.11504	-4.37002	-0.400825	0.0409348	-0.0409348	0.107259	-1.10738	-0.482273	-0.712636	CA11						-0.801778
CA12	-0.675445	-0.162204	-0.875821	-0.692408	-0.893374	-0.449973	-0.807189	-0.383247	-0.897883	-0.348251	-0.978781	-0.391137	-1.08274	-0.683643	-0.262491	-0.843587	-1.36561	-1.56274	-0.114708	-0.462845	-1.91031	-0.894767	-0.883135	-1.93152	-0.848108	-0.692938	-1.03368	-0.0667665	-1.20919	-0.652576	-0.812769	0.0647586	-0.40727	-7.70136	-6.72146	-0.267644	0.119718	0.00254077	-0.00254077	-0.524766	-0.461857	-0.405744	CA12						0.3225365322677036
CA13	-3.88174	-1.43414	-2.40514	-0.294727	-1.10825	-2.28055	0.312341	-4.38527	-1.74122	-1.34513	-0.436197	-4.48467	-0.180353	-4.58676	-2.2992	-1.99007	-0.666474	-1.66421	-1.61629	-1.13079	-0.321851	-1.15342	-1.11961	-2.71299	0.00121526	-1.37613	-0.506077	-0.177151	-0.698818	-0.73714	-1.47876	-2.31802	0.231996	-0.352579	-4.18177	-0.990162	0.0146375	-0.0146375	0.655301	-0.945611	-1.07562	-0.0199038	CA13						-0.0454891
CA14	3.02674	4.0681	3.59349	3.56379	4.70612	3.87116	3.35841	3.88403	3.72267	4.37033	4.2135	3.53074	4.14667	4.2037	4.5639	3.56775	3.9502	3.90989	4.11859	4.25319	4.33206	3.79339	3.79233	2.09298	3.45537	3.83201	4.25081	3.70275	4.24934	3.54025	4.0976	3.41503	3.67846	-6.97766	-6.48318	-0.370291	-0.0737559	0.202252	0.0737559	-0.641845	-0.434413	-0.513388	CA14						-0.033808
CA2	-2.44425	0.23868	-2.14212	-1.71184	-2.01244	-2.43774	-3.4283	-2.61775	-2.9373	-2.02884	-2.88818	-2.10035	-0.172266	-2.67614	-1.93641	-4.46735	-1.61117	-3.38163	-2.59563	-2.17469	-0.535858	-3.16282	-1.48176	-3.72472	-1.78379	0.918403	-2.45178	-2.24705	-2.42451	-2.66507	-3.03737	-2.8054	1.29135	-6.73436	-4.64923	-0.0813835	0.0813835	0.135704	-0.169811	-0.980798	-0.388226	-0.673898	CA2						-0.101933
CA3	-3.25762	3.87226	-3.65378	-4.6307	-1.92956	-2.77094	-4.02949	-0.513623	-2.27559	-2.20757	-2.12029	-1.54392	2.0932	0.350474	-1.71348	1.07885	-0.230886	-0.942609	-2.43649	-3.07054	-0.41694	-3.36187	3.84174	-3.98271	-0.538263	1.15667	-1.57466	-1.47255	-1.57677	-0.650964	-0.942655	-0.943393	1.08292	-8.41852	-7.85324	0.0167314	0.0553818	-0.0167314	-0.0186525	1.08509	0.952257	0.895616	CA3						0.23843506348282545
CA4	3.93308	4.98678	4.69339	4.78691	5.35225	4.97572	3.7728	4.74585	4.55255	4.93287	5.05836	3.76448	4.74296	4.71684	5.09998	4.33615	4.63397	4.62321	5.16204	5.00639	4.9209	4.7964	5.11971	2.53328	4.3774	4.95188	4.98177	5.23139	4.86338	4.37157	3.66535	4.44472	3.3916	-7.68873	-7.28433	-0.0356225	-0.189583	0.110541	0.0356225	0.023578	0.00352326	-0.352634	CA4						0.000152128
CA5A	-3.66872	-4.3153	-9.81587	-7.52977	-5.48155	-6.42865	-4.19121	-10.6822	-6.09373	-5.24102	-5.05054	-5.69432	-10.9268	-3.07195	-5.22733	-6.07611	-4.99896	-5.68124	-4.56758	-3.83863	-5.6768	-4.8014	-4.55151	-3.28708	-3.87702	-4.24864	-5.95705	-4.68837	-4.39915	-3.67782	-6.26497	-3.11459	-4.86723	-4.62665	-5.90658	-0.564497	0.300648	-0.16323	0.16323	-1.08453	-1.66681	-1.30578	CA5A	P35218	CA5A	Matrix	Metabolism > Amino acid metabolism > Urea cycle	TRUE	-0.42248
CA5B	-1.86355	-2.95509	-1.18905	-0.713087	-1.40749	0.376861	-1.66352	-0.736058	-1.7594	-1.42438	-0.419181	-0.444613	-1.61147	0.217865	-0.878197	-2.8353	-0.583682	-0.438036	-0.546065	-0.68024	-0.679165	-0.428146	-0.532991	-2.5769	-1.39403	-1.72272	-1.29899	-1.18	-0.025597	-1.61077	-0.854125	-1.84895	-2.17772	-3.00567	-2.46969	-0.0917699	0.0917699	-0.554863	0.567625	-0.475005	-6.88172	-1.90946	CA5B	Q9Y2D0	CA5B	Matrix	Metabolism > Amino acid metabolism > Urea cycle	TRUE	-0.0639748
CA6	-3.70645	-4.70452	-3.65223	-3.72569	-4.25375	-3.92856	-4.35619	-4.37333	-4.81536	-3.75973	-3.96457	-3.72449	-3.64085	-4.21482	-4.0793	-3.59621	-4.0569	-3.73865	-4.39953	-3.80855	-4.25458	-3.95902	-3.00388	-4.08087	-4.1246	-4.1042	-4.01364	-3.76805	-4.39833	-3.82209	-4.44521	-4.25135	-4.62681	-4.05347	-4.37585	-0.0509953	0.0160597	-0.0160597	0.169274	-0.105729	0.0797276	-0.271217	CA6						-0.120255
CA7	0.193932	-5.35192	0.187796	1.6114	-0.52625	-0.171227	0.254037	0.321436	0.683431	-0.312184	-1.49733	-0.561017	-0.231225	-2.55532	-0.561531	-5.09481	-0.598434	-4.83744	0.217178	0.92245	-0.897134	-0.498176	0.553783	-5.14373	1.94078	1.64768	-0.483892	0.714398	-4.9539	-1.58104	1.13137	0.940714	-1.0615	-5.45271	1.04873	-0.525331	2.35714	-0.51644	0.51644	0.734497	0.540658	1.37596	CA7						-0.0266924
CA8	1.03652	2.17938	1.91174	2.35539	1.59625	2.62089	2.9244	2.45347	2.37823	3.23431	2.72138	1.8259	1.97077	2.49055	2.46823	2.35706	1.02822	2.19029	1.68587	2.48593	2.67231	2.74362	2.98469	2.71977	2.42253	1.02518	1.82502	2.45429	2.85751	1.39666	2.7133	1.94477	2.32987	-4.72876	2.0946	-0.876708	0.0797596	0.734562	-0.0797596	1.18161	0.636576	1.93197	CA8						-0.096305
CA9	1.19469	0.753523	1.1537	1.93281	1.46749	2.38138	0.560394	2.08633	1.18512	1.17517	1.35057	1.02169	1.79662	1.87191	1.84043	0.555698	1.91061	1.31866	1.54266	1.79985	1.39594	1.2382	0.905441	-1.34493	1.42727	1.64866	1.3251	1.67833	1.5725	0.79911	0.428894	0.227657	0.765744	-10.3475	-5.54561	-0.232803	0.232803	0.55755	-0.478109	-0.455493	0.0471844	-0.149793	CA9						0.16792601925757644
CABIN1	-1.36832	-6.84551	-3.25532	-1.52104	-2.71294	-0.731559	-0.562982	-2.62648	-1.36442	-6.92623	-2.6048	-6.48703	-0.256013	-1.58562	-6.59869	-0.94282	-1.56291	-2.88645	-1.98025	-1.84131	-2.82112	-1.82002	-1.25348	-0.064737	-1.24005	-2.26265	-4.16244	-2.23609	-2.09187	-1.39838	-0.788743	-0.742276	-2.12061	-2.61069	-1.52722	-0.439612	-2.93883	0.977088	0.439612	-0.580162	-0.192822	-0.755488	CABIN1						-0.0379545
CABP2	-6.51198	-4.75862	-5.69695	-5.80316	-4.20475	-6.70205	-6.1002	-6.14827	-6.36713	-4.25138	-3.94843	-4.33029	-4.1778	-4.99445	-4.72312	-4.62704	-5.5287	-9.41407	-6.39898	-3.25825	-6.6664	-5.36431	-3.98102	-5.32804	-4.55923	-9.40468	-7.00805	-3.33171	-5.2086	-7.27315	-9.44525	-3.82856	-3.61707	-5.22198	-5.98733	-0.129717	-0.671368	0.254379	0.129717	-4.46186	-2.85041	-3.2166	CABP2						-0.336734
CABP4	-0.614345	-0.809354	-0.470881	-0.280931	-1.00102	-1.00243	-1.47475	-2.00781	-0.85765	-0.809734	-0.799284	-1.17569	-0.528369	-0.917952	0.33947	-0.786717	-1.14169	-0.907952	-1.37904	-1.01533	-0.0948141	-0.582343	-0.659209	-0.995508	-1.14033	-0.541374	-0.0846944	-0.985075	-0.560448	-0.485963	-0.657004	-0.486129	-0.600205	-0.941011	-0.313969	-0.104356	-0.324664	0.194698	0.104356	0.636396	0.212406	0.538876	CABP4						-0.0388075
CABP7	0.191813	-0.700421	0.06154	0.374877	0.221868	0.701403	0.488061	-1.13773	-0.581348	-1.2468	-0.651424	0.192394	-0.932376	-0.615698	-1.10213	-0.29006	0.10667	0.0153707	-0.0702136	-0.45466	0.4001	-0.506434	0.859597	0.712179	-0.28309	1.15617	-2.06797	0.228556	-0.608358	0.379056	-1.3906	-1.02707	0.136131	-0.269127	0.466159	0.563463	-0.133732	-0.638098	0.133732	-0.354452	0.913716	0.920188	CABP7						0.0903894
CABYR	-2.31798	-2.39205	-1.13549	-2.46691	-1.77303	-1.95626	-2.17561	-3.18599	-2.5482	-2.85236	-2.9081	-2.69027	-1.33386	-3.69129	-1.2688	-1.95211	-1.9385	-1.36979	-1.39753	-1.93037	-1.74925	-2.41935	-2.41865	-3.25467	-2.24602	-1.74357	-2.07463	-1.84872	-1.81372	-2.35893	-2.8554	-2.5971	-2.19925	-1.83629	-2.15896	0.251019	-0.123707	0.123707	-0.321072	-0.624622	-0.578215	-0.371397	CABYR						0.00578264
CACNA1C	-0.953336	0.0115224	-0.778556	-1.56645	-3.66663	-1.30387	-0.488313	-0.269876	-0.0564119	0.988945	-0.763245	-2.24197	-0.175208	-0.165883	0.0470261	0.297488	-1.80294	-1.4595	-1.1289	-0.684499	-1.30506	-2.13606	-0.276029	-2.50275	-0.784566	-2.09397	-0.375408	-0.370942	-0.0498905	-0.397648	-0.925087	-0.577963	-0.800168	-0.528795	-6.67662	0.486397	-0.0900093	0.0900093	-0.782466	-2.6018	-0.247932	0.357144	CACNA1C						0.014875658766986235
CACNA1H	0.258004	0.440609	-0.655572	1.03107	0.582885	0.676507	0.833574	0.469023	0.850843	1.70648	1.20774	-1.25328	0.894595	1.20479	1.31939	-0.23774	-0.111118	0.019631	0.82827	1.60198	0.192599	0.332424	1.01269	-1.32318	0.864487	0.475272	1.02428	1.43717	0.55852	0.696604	0.366955	0.925891	-2.70693	-1.78828	-0.449297	0.399096	0.0106528	-0.228592	-0.0106528	-4.38571	0.903223	0.583221	CACNA1H						-0.0273933
CACNB1	1.15238	-5.14684	-0.263165	-5.34338	1.10205	-1.75041	-0.803913	-0.650357	-0.111484	-0.861986	-0.359363	-4.94089	-0.66357	-0.212735	0.228516	-4.88973	-0.594983	-4.63236	-0.699728	-0.00491529	-4.69205	-1.5826	0.130837	-4.93864	-0.548034	-1.45305	-5.03369	-4.57237	-4.74882	-5.0764	-0.756653	-4.66156	1.07849	-1.16016	-5.20562	-0.111973	0.475261	-1.15039	0.111973	-0.78977	0.282771	-0.467315	CACNB1						1.09137
CACNB3	0.683789	1.65679	1.72588	1.34514	1.79661	1.12724	0.370054	1.13894	1.74368	1.93947	1.69182	0.794355	2.34822	1.16866	1.86177	-0.127517	-0.0508031	0.269856	0.274912	1.06831	0.932857	0.931471	0.905408	-2.23995	0.105244	0.738005	0.237619	2.17081	1.23067	1.1245	1.63666	0.689378	0.635295	-1.62682	-1.71366	-0.271836	0.25248	-0.158103	0.158103	0.313437	0.384498	-0.613673	CACNB3						0.8922846531780972
CACNB4	-0.24292	-0.0577335	0.286607	-0.280856	-0.00896049	-0.0623759	0.145592	-0.372456	0.461341	0.477251	0.0412903	0.404364	0.182626	-0.171522	0.319855	0.203422	-0.269495	0.40509	-0.273055	0.9227	0.382817	-0.102809	0.0616884	-0.285959	0.739483	0.896548	-0.426804	0.173598	0.531604	0.0685299	-0.19182	0.240316	-0.202464	0.18557	0.563502	0.101349	-0.0676735	-0.175374	0.0676735	0.674207	0.490443	0.971785	CACNB4						-0.282716
CACTIN	-2.17159	-7.57136	-7.51097	-6.86674	-2.84729	-4.07568	-7.20192	-8.01922	-1.55344	-7.34517	-7.85987	-7.411	-7.13524	-3.138	-1.40333	-7.3866	-6.94382	-2.79096	-7.35851	-7.23705	-7.02222	-2.63479	-6.86261	-1.83489	-6.8086	-7.4263	-2.81437	-7.08828	-7.45683	-7.30323	-2.93962	-3.21421	-7.36221	-6.08321	-7.3771	0.0721325	0.598662	-0.409544	-0.0721325	-2.3613	-7.09544	-2.3866	CACTIN						-0.0384735
CACYBP	-0.106396	1.61658	0.637162	1.23171	2.19549	1.32093	0.145709	2.22854	1.22616	1.19466	2.33311	0.804464	1.87657	1.48913	1.53696	0.200318	0.463706	0.470066	0.902693	0.829619	0.79184	0.0290844	0.5094	-1.6891	0.19336	1.3701	0.735846	1.93223	1.62835	1.01614	0.686848	0.67803	1.0804	-2.67713	-2.95451	0.00588501	0.290643	-0.0140354	-0.00588501	-0.840725	-0.592465	-0.806014	CACYBP						0.6609355394659036
CADPS	-2.50932	-1.5014	-1.69069	-2.348	-0.588413	-0.0646805	-1.4804	-2.80859	-0.716236	-1.54912	-1.28681	-1.59284	-1.18805	-1.79226	-1.82544	-2.24429	-1.58634	-1.23308	-1.22921	-0.572469	-0.251429	-1.38719	-1.54822	-5.6437	-0.696698	-0.649956	-1.73875	0.614963	-0.636253	-1.0481	-2.88317	-1.90718	-1.16351	-3.51972	-2.87505	0.25958	-0.0689293	0.0689293	-2.12973	-0.502441	-0.909273	-1.10824	CADPS						-0.010767
CAGE1	-2.03077	-3.23415	-3.12223	-2.35669	-2.15095	-2.67853	-3.39814	-4.10582	-2.10229	-2.76695	-3.66016	-2.85515	-2.55702	-5.02272	-6.5199	-3.97277	-2.43377	-2.55704	-2.49888	-2.79855	-2.63348	-3.30133	-1.96691	-8.60097	-4.34586	-2.41102	-4.46015	-2.30361	-2.13279	-2.86473	-3.46623	-2.58307	-3.25177	-4.25434	-2.13475	0.0110872	-0.102814	-0.0110872	0.110457	-1.65345	-2.04773	-1.49776	CAGE1						0.337536
CALB1	7.08147	7.91606	7.7992	7.94429	8.08086	7.81465	7.07689	8.05371	7.87013	7.89748	8.06801	7.39721	8.18945	7.91516	7.89839	7.39307	7.39812	7.96614	8.09131	7.73339	8.21007	7.52196	7.85308	5.97808	7.401	7.78233	7.76069	8.22228	7.86724	7.40961	7.41996	7.53479	7.08534	-3.92983	-4.11213	-0.182395	-0.0114831	0.379398	0.0114831	-0.179505	0.125547	0.0602643	CALB1						0.0458986
CALB2	-0.031263	0.74303	0.950872	1.92308	1.51597	1.13065	0.396697	1.75694	1.05768	1.73884	1.6565	1.85226	2.36242	2.79711	2.21933	0.765921	0.40453	1.6357	1.97222	1.30031	0.997432	1.59942	2.08248	-1.58068	-0.708688	1.57294	0.987237	1.96617	2.01967	0.81347	1.7064	2.48649	1.06944	-2.58709	-2.80035	-0.353819	0.614621	0.111136	-0.111136	0.0572345	0.231753	-1.4533	CALB2						-0.131345
CALCA	2.68269	3.60781	2.93073	1.99263	2.02088	2.83976	3.03979	3.54529	2.68633	3.35473	3.78238	2.98253	2.63611	2.42143	2.63013	3.41291	2.54737	2.0989	1.93148	2.38497	2.17776	1.37436	2.40995	0.237631	2.62032	2.77951	1.40682	3.04996	3.19174	3.34967	2.78451	2.79887	3.37035	-8.88338	-7.77223	-0.501967	0.125581	0.0524691	-0.0524691	-0.478298	-0.161907	-0.00853503	CALCA						0.52658
CALCB	3.89874	5.10188	4.50099	4.40865	4.95649	4.17811	4.34397	5.09993	4.58019	5.06919	4.86956	4.32029	4.49926	4.52624	4.94077	4.58281	3.99092	3.94371	4.29464	4.96487	4.16062	3.76447	4.18908	2.19519	4.41538	4.53149	3.80122	4.89001	4.84315	4.63382	4.48275	4.64052	4.53458	-2.72738	-3.79782	0.0115054	-0.0115054	-0.202546	0.199707	-0.208624	-0.170873	0.150715	CALCB						0.3492619853978571
CALCOCO1	-3.78844	-3.83925	-3.2714	-3.73547	-3.11032	-3.99818	-3.46667	-3.8278	-3.1466	-3.14986	-3.40788	-3.4835	-2.55549	-3.75034	-3.10225	-3.76335	-3.97411	-3.16829	-3.26709	-3.36494	-3.27788	-3.53057	-3.25259	-3.84447	-4.00596	-3.38582	-3.28898	-2.74042	-3.24519	-3.23254	-3.607	-3.58231	-1.96376	-3.66392	-4.0422	-0.476763	0.0947258	0.114962	-0.0947258	-1.24601	-1.29954	-1.0265	CALCOCO1						-0.0870941
CALCOCO2	-7.11088	-3.4675	-1.22038	-2.61045	-1.77885	-2.13052	-2.53172	-6.43975	-3.53752	-1.47822	-3.90024	-1.44336	-2.10032	-2.22479	-2.39981	-2.60975	-1.74438	-3.21893	-3.68907	-3.02381	-1.69343	-3.93101	-1.48192	-5.02378	-1.94988	-2.37484	-1.16396	-2.02871	-5.12563	-1.96248	-2.96596	-1.72314	-5.95233	-8.17837	-3.22446	-0.960006	-0.128977	0.507028	0.128977	-0.913774	-2.71572	-1.72818	CALCOCO2						-0.0362105
CALML4	-3.61126	-3.19736	-3.85104	-3.52023	-4.46623	-4.61527	-3.76963	-3.52509	-3.71032	-3.31846	-2.88323	-3.23151	-3.68816	-3.3272	-3.91551	-3.66057	-4.6877	-3.99318	-4.86188	-4.44659	-4.34017	-4.5595	-3.9823	-6.51851	-4.61368	-3.71114	-4.19926	-3.47217	-3.69357	-3.65955	-3.2245	-4.01725	-2.58598	-6.65074	-4.25977	-0.423412	0.00296929	0.0761336	-0.00296929	-1.14562	-0.538813	-0.236905	CALML4						0.5372277068009415
CALML6	0.405964	-0.392294	-0.274587	-5.59921	-5.37607	-0.135492	-0.403281	-5.70464	1.11751	-0.927577	-1.07724	0.45717	-0.390759	-5.58978	-0.106998	0.02677	-5.1265	-0.433231	-0.920914	-1.08297	-0.925281	-0.871707	-1.73219	0.209402	-1.64836	-1.19945	-0.333713	0.805179	0.611331	-0.0550794	-0.729403	1.17956	-1.13988	0.0201033	-0.577187	-2.16961	0.609619	-0.609619	0.918445	-0.114005	-0.899016	-0.649226	CALML6						0.2074380769055998
CALY	5.76775	7.61931	6.5395	7.0069	8.31275	7.35349	5.99427	7.56709	7.48156	7.70631	8.00897	6.25516	7.43706	7.69792	8.07134	6.87393	7.65424	7.01274	7.78053	7.65618	7.69239	6.99809	6.42403	4.0424	6.79997	7.00248	7.20393	8.10276	8.00028	6.68125	7.0729	6.57391	6.08447	-3.98082	-3.93882	-0.734596	1.17793	-0.770793	0.734596	-1.44897	-2.65988	1.54951	CALY						0.0432867
CAMK1G	4.85722	0.235054	5.42473	5.02714	0.499696	0.145772	0.604496	4.59455	4.85704	2.46125	5.30409	4.91898	0.671175	0.42049	0.730664	0.419813	0.862598	5.69353	5.65736	0.569366	0.784197	0.779306	0.943804	4.81952	5.24574	4.70204	0.468487	6.41857	0.349589	5.25807	0.696868	0.78485	0.444203	0.138239	0.429315	-0.280856	-3.85731	0.979971	0.280856	0.690223	0.710975	0.71938	CAMK1G						-0.129337
CAMK4	2.33712	3.15572	2.3978	2.966	3.33413	2.95483	1.99067	3.22081	2.68608	3.029	3.59508	2.11097	3.58593	3.55943	3.16208	2.17833	2.09089	2.90542	3.31335	2.69112	3.11685	2.24052	2.88599	-0.077531	1.95155	2.80232	2.38187	3.5751	3.3612	2.06104	1.81266	2.00956	2.02279	-2.06087	-3.46723	-0.0979697	0.354506	0.0979697	-0.104075	-1.61451	-1.11918	-1.1716	CAMK4						0.24920775132039993
CAMKK1	-0.213768	0.339499	-1.38601	-0.00116834	0.363348	-0.393924	-0.346308	-0.00443984	0.39503	0.209312	0.411458	-0.946094	-0.742018	-0.607656	0.285951	0.208414	-0.734831	0.171839	-0.896012	-0.561411	0.392733	-2.66105	-0.0147252	0.112192	0.0847963	-0.716526	-1.11214	0.88834	-0.43495	-0.147352	-0.0885497	0.229623	-0.15608	-0.0592846	-1.16859	-0.704438	0.607988	-0.259091	0.259091	0.607231	-0.0587113	-0.601473	CAMKK1						0.15434249392230565
CAMLG	-2.2549	-3.10757	-4.18582	-2.06964	-1.12835	-5.38357	-7.17403	-1.82979	-2.5556	-2.15529	-6.79987	-4.18173	-6.46665	-2.47243	-2.87412	-5.93792	-2.05821	-1.03669	-2.25042	-3.94619	-4.74024	-2.63079	-4.37679	-4.98683	-0.850798	-2.21173	-2.83396	-2.5331	-4.47508	-3.95466	-4.38981	-1.90239	-2.29163	-4.29581	-2.39583	-0.818749	-0.223617	0.31667	0.223617	-3.62646	-0.129383	-1.51551	CAMLG						-0.218491
CAMSAP1	-2.01794	-2.12104	-2.08652	-1.83236	-2.08822	-1.33369	-1.96277	-1.56921	-2.15572	-1.4746	-2.1328	-1.6779	-1.94783	-2.18838	-1.11041	-2.0408	-2.74849	-2.39278	-2.43947	-1.91609	-1.8544	-2.69606	-2.3264	-3.23161	-2.49481	-1.97324	-2.0925	-1.95422	-2.14344	-1.46879	-1.87248	-2.02092	-1.49682	-2.42885	-3.08905	-0.515118	0.0296034	0.159647	-0.0296034	-0.746492	-0.845176	-0.523858	CAMSAP1						0.4056645470601691
CAMSAP2	-1.32743	-0.386109	-2.46194	-0.143232	-0.256907	-0.76106	-0.0741161	-0.0439566	-1.12014	-1.27529	-0.293878	-1.03474	-0.151376	-0.756159	0.0847811	-0.789688	-0.563951	-0.985284	-0.547294	-1.33081	-0.644797	-1.0704	-0.754279	-0.291571	-0.164275	-0.375255	-2.34008	-1.11457	-0.432571	-0.337696	-0.296157	-0.210511	-0.103425	-0.711109	-1.40182	-0.260693	0.260693	-0.424177	0.520967	0.297022	0.879765	-0.390233	CAMSAP2						0.13418
CANT1	2.0472	3.08653	2.63735	2.83385	3.32837	2.9608	2.22955	3.01669	3.05298	3.28227	3.14481	2.28802	2.87572	2.75258	2.84586	2.44219	2.80468	2.79365	2.83961	2.98897	2.72018	2.58126	2.77418	0.850128	2.51982	3.14999	3.0279	2.98959	3.11303	2.66043	2.79365	2.73551	2.31819	-5.25119	-5.45282	-0.127279	0.396379	-0.0548615	0.0548615	-0.268239	-0.13398	0.00191325	CANT1						0.0840147
CAP2	0.580864	1.55714	0.853431	1.29748	1.28086	0.879411	0.272094	0.315809	1.38219	1.44914	1.25558	0.459671	1.10545	1.45587	1.25735	0.592571	0.768855	0.222136	1.2809	1.4306	0.836673	0.61347	1.44095	-0.0726854	0.959027	1.04544	0.987308	1.54771	1.151	0.321537	1.27117	0.399899	1.1778	-1.24036	-0.21572	0.644741	-0.286698	-0.149503	0.149503	1.56256	1.27861	1.22021	CAP2						0.11310663284608524
CAPG	-2.75741	-2.46126	-2.83308	-3.90342	-2.86794	-2.42779	-3.66287	-2.33397	-2.33007	-2.00869	-2.91377	-2.60705	-2.85634	-2.0999	-2.06006	-3.42304	-3.36116	-3.52306	-3.52998	-2.92178	-3.7363	-3.49024	-2.37614	-4.85264	-2.86647	-2.66827	-2.8849	-1.92704	-2.53333	-2.42459	-2.39222	-1.68589	-1.77507	-5.46491	-7.73982	-0.348049	0.195554	0.0449003	-0.0449003	-0.19172	0.0251982	-0.00766439	CAPG						0.28850110586087063
CAPN3	-2.20647	-2.39025	-2.39106	-1.70779	-2.68495	-2.2232	-5.32621	-1.87375	-2.71402	-2.11006	-1.85833	-1.93565	-1.99745	-2.56568	-2.6918	-2.18185	-2.72442	-2.03174	-2.30728	-2.07479	-2.85668	-2.58557	-2.38159	-2.62274	-2.71992	-3.15225	-2.25431	-2.42567	-2.94368	-2.61061	-3.11708	-3.03072	-1.99639	-3.36882	-3.24012	-0.178225	0.111135	0.120841	-0.111135	-0.128475	-0.0831114	-0.00375797	CAPN3						0.024862852312625097
CAPN8	-1.06536	-1.69457	-0.923798	-6.01395	-5.79081	-5.45713	-2.29196	-1.94946	-5.8208	-1.34232	-6.29934	-2.65801	-0.854414	-6.00453	-2.76967	-5.81424	-5.54125	-1.15054	-1.47316	-1.57171	-5.79946	-5.74588	-5.46886	-0.468378	-0.870464	-4.52109	-2.74846	-5.79939	-3.84781	-4.96168	-5.60358	-5.69462	-1.35299	-1.57521	-0.991932	-0.661569	0.119347	0.828033	-0.119347	2.36895	1.96152	2.43683	CAPN8						-0.00457872
CAPRIN1	-3.3959	-2.5157	-3.31304	-2.27205	-2.71999	-2.98331	-2.95142	-2.30289	-3.01936	-2.91328	-3.18731	-2.53699	-0.981	-3.13849	-1.90981	-3.87284	-3.08951	-2.7071	-2.75925	-2.47244	-3.06818	-3.17305	-2.79492	-3.13677	-3.31905	-2.27973	-2.5078	-2.53346	-2.80011	-2.15115	-2.87461	-1.83415	-1.58304	-4.96771	-2.87126	-0.574109	0.283121	-0.223539	0.223539	-0.200833	-0.0147957	-0.512273	CAPRIN1						0.045133198753447075
CAPRIN2	1.80355	1.39674	3.26704	-1.40807	1.62242	-1.85125	1.84443	-2.51351	1.10701	1.90099	-2.69346	1.26979	-2.10652	-2.39865	2.53665	-1.20836	3.06463	2.3558	-2.18921	-2.21376	2.05435	3.74264	2.59645	1.1375	-1.26459	0.669752	1.38793	2.61384	-2.24193	-2.3558	1.17222	-2.08874	1.81679	2.12377	2.36019	2.23376	-2.23376	3.81647	-2.49917	2.26977	3.44739	-2.10195	CAPRIN2						-0.178441
CAPS	0.990479	0.28228	0.544939	0.840855	0.782914	1.2051	0.352985	1.75578	0.325919	1.7856	1.37275	0.953944	0.578544	0.74806	1.30125	1.01057	0.480344	1.11414	0.0505376	0.770428	0.586792	-0.132149	0.536797	-1.9417	0.266749	0.563637	-0.659352	1.15711	0.891996	1.91996	1.16759	1.3381	1.01646	-5.24386	-3.96654	-0.577747	0.251579	0.161288	-0.161288	-0.338839	-0.459272	0.0355973	CAPS						0.35518962405526394
CAPSL	-0.726994	-3.86374	0.00401074	0.928348	-3.59909	0.690838	-1.90933	0.0103316	-3.48967	-3.63754	1.2053	-3.70338	-3.42761	-3.6783	-3.36813	-3.67898	1.85127	0.0972355	-0.843529	-3.52942	-3.31459	0.139948	-3.15499	-3.44919	1.14695	-3.71868	-3.6303	-1.7957	2.05815	0.574321	0.920006	-3.31394	-3.65459	-3.96055	-3.66947	-1.88059	1.61977	-1.61977	2.43601	1.76136	1.0045	0.427945	CAPSL						0.0498748
CARHSP1	-2.12551	-2.14722	-3.59971	-1.8353	-1.8222	-3.48551	-1.36908	-3.32405	-2.15058	-4.55268	-1.99492	-1.9012	-0.961257	-3.29873	-2.18465	-2.548	-1.97958	-2.82829	-3.47789	-1.41254	-2.06082	-3.51034	-2.39126	-2.76684	-1.63588	-1.50631	-5.8619	-1.36495	-2.11759	-2.58267	-2.35424	-1.15347	-0.904186	-6.39775	-2.07035	-0.733499	0.261788	0.378203	-0.261788	0.312018	-0.348892	0.18991	CARHSP1						0.17962200818460583
CASC3	0.170421	-0.0886089	-5.10731	-0.619573	-4.58035	-4.72009	-0.402032	0.957066	-4.55509	-0.754848	-0.381508	-4.74065	-5.21821	-4.47192	0.481231	-4.68948	-0.546738	-0.731669	-4.58694	0.195332	-0.584911	-0.230347	-4.12835	-4.7384	0.0241819	-0.100795	-1.37402	-4.37212	-0.0250092	-4.87615	0.237144	-1.46131	-4.74363	-0.87745	-0.051177	-0.506401	0.0801177	1.03087	-0.0801177	1.04519	0.521493	-0.0826431	CASC3						-0.0733232
CASKIN1	-4.57557	-9.43478	-4.98207	-8.73016	-4.00021	-5.35414	-4.20736	-9.88264	-3.56887	-3.99914	-2.96841	-4.1045	-3.44407	-2.96394	-8.93917	-4.44267	-3.55931	-4.20372	-3.38904	-4.19358	-4.49332	-4.19009	-2.79529	-4.93278	-2.64965	-4.96779	-4.50091	-2.29349	-3.11079	-6.35929	-4.72504	-4.42555	-9.22563	-3.77671	-4.43316	-0.209184	-1.11976	0.209184	1.11969	-8.97961	-8.95886	-5.1431	CASKIN1						-1.17685
CASKIN2	-2.16899	-2.55027	-3.23225	-3.62573	-2.85005	-1.9314	-3.56551	-2.65316	-2.62065	-2.45937	-2.68872	-5.59172	-1.89716	-2.4643	-2.05312	-2.94059	-8.64487	-2.87566	-6.31376	-3.56572	-2.52805	-3.72023	-3.8176	-1.88271	-2.84481	-2.76674	-1.20823	-0.990131	-1.82215	-4.02091	-8.70721	-1.25909	-3.58786	-4.30033	-2.8403	0.0203393	0.665181	-0.0203393	-0.174221	-0.864826	-0.784065	-0.449513	CASKIN2						0.12432041745930948
CASP1	-6.67399	-3.58806	-2.58831	-2.22821	-1.51486	-3.23957	-5.19509	-2.81996	-1.84108	-2.06874	-2.82093	-4.56269	-2.73769	-1.4866	-2.53149	-1.48767	-1.75909	-2.76872	-2.70116	-3.84172	-8.22073	-3.58077	-2.30269	-1.89747	-3.11979	-2.39677	-3.13611	-1.30664	-2.88518	-2.03522	-2.12614	-3.86831	-2.949	-2.52838	-6.7343	-0.480856	0.200501	0.0262193	-0.0262193	0.120121	-0.90847	0.227566	CASP1						-0.286942
CASP10	-1.59623	-1.50719	-1.66979	-1.96974	-1.85355	-1.56954	-2.12532	-2.22967	-1.64643	-1.18904	-2.25953	-1.69555	-1.62663	-1.76217	-1.20916	-1.70692	-1.74842	-1.88855	-1.54547	-1.43478	-1.82422	-1.72617	-1.68688	-1.77197	-1.50848	-1.36382	-1.82496	-1.68023	-1.66872	-1.65941	-1.87922	-1.52934	-1.64743	-1.83722	-1.68912	-0.0927765	0.0320277	0.057117	-0.0320277	-0.518989	-0.423106	-0.20382	CASP10						-0.0802668
CASP2	-2.56595	-2.37444	-1.75211	-2.56345	-2.03113	-1.90887	-1.64715	-1.82385	-1.96854	-2.37355	-1.96473	-1.94081	-2.05028	-2.68715	-2.59216	-1.91782	-2.238	-1.95143	-1.9038	-1.75631	-2.34732	-3.0845	-1.64198	-1.80685	-1.85047	-1.53208	-2.62632	-2.10297	-2.29229	-2.65416	-2.20893	-2.8573	-1.84279	-2.37852	-2.00957	-0.216377	0.40299	-0.0209513	0.0209513	-1.75797	-1.55605	-1.89875	CASP2						-0.0798802
CASP3	-1.95674	-0.97495	-2.215	-2.06476	-1.64641	-2.03339	-2.21208	-2.03156	-2.12387	-1.88659	-1.84244	-2.54326	-1.02534	-2.03397	-2.01748	-1.88379	-2.19105	-1.81412	-2.17095	-1.99401	-2.17211	-2.16536	-1.2092	-3.23028	-1.73934	-0.753683	-2.24881	-1.78714	-1.54941	-1.8748	-2.2643	-1.78176	-0.122082	-5.13445	-5.14178	-0.11107	5.41e-05	0.041731	-5.41e-05	-0.193743	-0.151609	-0.18509	CASP3	P42574	CASP3	IMS	Protein import, sorting and homeostasis > Protein homeostasis > Proteases | Mitochondrial dynamics and surveillance > Apoptosis	TRUE	0.0404462
CASP4	-12.0445	-8.13919	-7.09828	-8.33574	-12.0949	-12.2346	-12.4401	-8.4882	-12.0696	-7.53241	-7.481	-8.55474	-11.7327	-7.17909	-11.8407	-11.204	-5.80493	-8.48721	-6.40103	-11.0196	-12.0063	-8.60737	-11.6429	-12.2529	-6.16842	-8.1299	-7.30358	-11.8867	-6.70555	-12.3907	-9.39286	-7.39088	-12.2582	-8.39198	-12.5199	-0.290549	0.136162	-0.136162	0.281411	-2.90904	-2.88122	-2.67688	CASP4						-1.25538
CASP7	-1.73984	0.528031	-0.313002	-4.73127	-1.63663	0.240518	-0.663186	-0.566209	-3.16648	-4.44704	-0.159973	-1.65729	0.645114	-0.953284	0.440711	-0.387581	-2.00893	0.237001	0.0970065	-0.996726	-1.55121	-2.7299	-3.11088	-1.47217	-1.54232	-1.58876	-1.69981	0.0943972	-0.602585	-1.71697	-2.29536	-1.72134	-3.58129	0.0834346	-1.09735	-0.0370711	0.0370711	0.624018	-0.837905	-1.04827	0.641899	0.339667	CASP7						0.5014633025176838
CASP8	-5.86373	-4.80532	-8.39109	-5.2702	-3.95317	-7.63826	-5.14965	-4.07713	-4.29037	-5.249	-2.28387	-3.09313	-7.60806	-4.07718	-7.43807	-8.03504	-5.13282	-6.43121	-7.83424	-4.82106	-6.09014	-7.85379	-5.23477	-8.68352	-7.98814	-4.35009	-7.82371	-2.66026	-4.87848	-7.3003	-4.83429	-4.84523	-3.76658	-9.51619	-9.46917	-0.473971	-0.032149	0.0813118	0.032149	-1.60447	-0.818319	-0.66696	CASP8	Q14790	CASP8	MOM	Protein import, sorting and homeostasis > Protein homeostasis | Mitochondrial dynamics and surveillance > Apoptosis	TRUE	0.7035749867548124
CASP8AP2	-2.53609	-2.87653	-3.54267	-3.4929	-2.86766	-1.81269	-1.50025	-3.6508	-2.43467	-3.85995	-2.39581	-3.03742	-2.32627	-2.67612	-5.24862	-4.29318	-2.61809	-3.75877	-8.08139	-3.24796	-1.97723	-3.63987	-2.80096	-3.16972	-4.15676	-2.31553	-8.20468	-1.35777	-3.13411	-3.20358	-3.08252	-2.93652	-3.11845	-1.54924	-8.23243	0.194072	0.797475	-0.194072	-0.202276	0.331791	-0.422868	-0.279882	CASP8AP2						0.7920083287128964
CASP9	-0.892979	-0.482982	-0.228678	-0.583123	-0.72427	-0.620965	-1.58906	-2.11306	-1.28073	-0.273524	-1.11058	-2.51877	-0.853799	-0.559112	-0.328378	-1.71579	-0.539676	-0.177416	-0.562203	-0.142002	-0.432144	-0.653903	-0.959538	-2.40192	-0.36066	-0.191513	-0.467783	-0.720611	-1.05808	-0.917463	-0.526795	-0.448964	-0.180455	-0.59557	-0.325866	0.0344831	-0.444389	0.0231194	-0.0231194	-0.0336074	-0.0303133	-0.0177526	CASP9	P55211	CASP9	IMS	Protein import, sorting and homeostasis > Protein homeostasis > Proteases | Mitochondrial dynamics and surveillance > Apoptosis	TRUE	-0.0822354
CASQ2	1.75625	1.61721	0.304487	2.07602	-4.33848	-4.47822	0.0167191	-0.824908	-4.31322	2.61356	-0.502205	1.47851	-4.97634	-4.23005	-4.08425	0.639857	2.29339	0.202082	0.561821	1.02217	1.17634	0.859523	1.50584	-4.49652	-4.19338	0.342712	-0.421649	1.26207	-0.499343	-0.464353	0.778577	-0.41208	-4.50176	-4.8055	0.558428	-5.10673	-0.0628038	0.0628038	0.341497	0.863854	-0.314637	0.15923	CASQ2						0.14601556014815298
CAST	-1.12881	-2.57004	-0.369579	-6.62457	-2.25443	-1.13544	-4.82207	-2.50091	-2.22917	-1.93372	-2.17489	-3.13462	-1.50982	-2.36839	-3.2226	-1.61633	-3.49766	-0.784261	-0.51379	0.0902724	-2.16588	-1.94625	-0.587415	-2.63487	-1.52437	-1.69471	-6.31488	-0.394127	-1.38615	-0.834024	-6.94473	-1.41918	-0.815678	-0.974222	-2.78637	-0.583905	0.221075	-0.0870912	0.0870912	-0.231423	1.18015	0.513164	CAST						-0.389538
CASZ1	-0.372723	0.930059	1.24724	1.56647	1.44751	1.05771	-4.37331	0.0984682	-1.14727	1.33121	-4.21077	0.788108	-4.62382	0.75647	-1.51117	-2.40374	-0.365212	0.316543	-4.70652	1.43885	2.2549	-0.750423	0.374599	-0.379807	-0.322461	-1.11059	-0.922922	1.12207	-0.759238	0.214356	-0.515009	0.948544	0.966909	0.606466	-0.157118	1.66929	-0.73263	0.73263	-1.51261	1.81136	2.22227	3.45221	CASZ1						0.6375480672222325
CAT	-2.28335	-1.29167	-1.817	-1.45235	-1.94142	-2.47064	-2.64751	-2.12596	-2.22297	-2.67509	-2.13077	-2.3163	-0.702391	-2.14547	-1.59218	-2.31208	-2.2976	-2.10041	-2.19023	-1.54451	-1.47499	-2.1753	-1.97799	-1.57105	-1.90365	-0.910904	-2.07433	-1.59519	-2.07871	-2.44967	-2.20624	-1.68371	0.0182354	-2.76668	-2.36397	-0.0311037	-0.0519151	0.076174	0.0311037	-0.0844528	-0.220022	0.14368	CAT	P04040	CAT	IMS	Metabolism > Detoxification > ROS and glutathione metabolism	TRUE	-0.0932976
CBLB	-0.559159	-1.66453	-0.996521	-1.4036	-0.56996	-0.265713	-2.95473	-0.826962	-0.570936	-1.12384	-0.106641	-0.41615	-1.09535	-1.86363	-0.0226884	-1.98165	-0.885981	-0.601426	0.120883	0.390345	-2.1059	-3.01437	-0.211935	-1.68953	0.066125	-1.25255	-0.50895	-1.02687	-2.3326	-1.77753	-1.0575	-2.07541	-3.72031	-1.60258	-1.36314	0.221097	0.821421	-0.584935	-0.221097	1.03316	-0.521777	-0.615709	CBLB						-0.328391
CBLIF	-2.32702	-4.81152	-4.78838	-4.07014	-3.74379	-3.72847	-4.89367	-3.99303	-4.46774	-3.63964	-2.70396	-4.26777	-4.74587	-4.99306	-5.24868	-4.01593	-4.36537	-4.06671	-4.1891	-5.22392	-4.83034	-5.93504	-4.72345	-6.25543	-4.97854	-2.47931	-4.54601	-4.31849	-3.43104	-3.59508	-4.59493	-4.2622	-5.75157	-8.20622	-8.7242	-0.131049	0.198002	-0.0118576	0.0118576	0.107851	0.387035	0.256258	CBLIF						0.5365924147156269
CBLL2	-8.43576	-4.49511	-8.7378	-4.15553	-8.51735	-8.18367	-4.60346	-3.41966	-4.64045	-4.57582	-9.02588	-8.38455	-8.43894	-8.73107	-3.32629	-8.54078	-8.26779	-4.26041	-3.39235	-4.37626	-8.526	-3.94886	-4.1954	-4.26892	-2.89656	-3.9997	-4.32299	-4.0665	-8.57435	-8.68822	-6.74516	-8.42116	-6.60309	-9.20864	-8.67267	0.772321	-0.740533	0.471607	-0.471607	-1.77724	-2.82731	-3.0081	CBLL2						-1.24629
CBLN1	-4.20505	-2.01019	-4.3673	-2.01081	-3.33784	-3.31712	-2.52262	-0.4967	-3.59269	-2.86284	-3.00407	-2.63141	-3.89324	-1.61643	-3.17108	-1.17688	-2.60742	-1.7535	-1.59901	-1.46742	-1.16683	-3.30977	-1.01911	-5.58335	-1.85394	-1.15915	-3.43048	-1.63212	-1.9341	-1.47318	-2.06032	-1.57834	-1.5225	-2.53478	-1.54655	0.010111	0.444128	-0.441021	-0.010111	-2.25614	-3.57139	-3.17914	CBLN1						-1.05884
CBLN2	0.501481	2.07418	1.35962	1.52416	2.27491	1.86744	0.835809	0.946739	1.53228	1.79281	1.94359	0.723987	1.61174	1.51696	2.09827	1.24468	1.81404	1.32908	1.61357	1.46796	1.50173	1.65724	1.69009	-0.729437	1.19044	1.19303	1.65022	2.1467	1.70188	0.960625	1.28518	0.430853	0.292143	-5.14173	-4.32869	-0.134989	0.0227436	-0.0227436	0.179654	-0.167156	-0.552462	-0.60386	CBLN2						0.2046719473904113
CBLN4	-1.86134	0.412095	-0.674449	-0.512915	0.665738	-0.280829	-1.57214	-0.737033	0.247487	-0.370262	0.159104	-2.02814	-0.901267	-0.0259315	0.230679	-0.966549	-0.0206186	-0.345399	0.200005	0.303242	0.276497	0.0189701	-0.751248	-3.26931	-0.804415	-0.103382	0.777542	0.54781	-0.349538	-1.32389	-0.656891	-1.7433	-2.20636	-9.73619	-8.27413	-0.484414	0.14895	0.102549	-0.102549	-0.173446	0.13586	0.476905	CBLN4						-0.150669
CBR3	-0.441544	-0.954215	-1.13377	-1.41209	-0.681992	-0.135763	-1.59338	-0.378051	-0.890516	-0.18431	-1.13071	-1.43901	-0.852934	-0.676588	-1.18967	-0.800056	-0.206764	-0.634335	-0.732813	-0.78121	-0.601828	-0.322789	-0.504428	-0.743882	-0.694529	-1.12902	-0.338382	-1.44546	-1.37049	-1.49624	-1.86718	-0.290056	-0.990121	-1.08378	-1.67163	-0.0729769	-0.563209	0.117633	0.0729769	0.00921479	0.122113	0.310425	CBR3	O75828	CBR3	Matrix	Metabolism > Detoxification > Xenobiotic metabolism	TRUE	-0.221942
CBS	-2.55374	-3.69326	-2.73714	-2.50864	-4.15097	-3.40421	-4.28855	-3.46757	-3.85074	-2.93162	-3.00401	-4.06853	-3.58347	-3.77247	-2.14669	-3.01044	-3.91558	-3.37687	-3.60019	-2.98911	-3.06554	-4.02184	-4.33571	-4.337	-2.94118	-3.79498	-4.47718	-3.41994	-3.97942	-3.69074	-3.2517	-3.1832	-3.56511	-4.42551	-2.59909	0.0760043	-0.0760043	0.118183	-0.292984	-1.84639	-0.955692	-1.3874	CBS						0.3786561908452428
CBX4	-5.11053	-1.02549	-1.71213	-0.245339	-4.19212	-2.27348	-0.541267	-1.35077	-5.22211	-2.91356	-5.70065	-1.5999	-0.943783	-0.598484	-5.17098	-5.21555	-4.94256	-1.13681	-1.1964	-1.13349	-5.20077	-5.1472	-0.285209	-5.19162	-4.27178	-0.674473	-5.3197	0.0472243	-5.24912	-2.04106	-0.41993	-1.926	-0.692899	-2.42399	-3.76248	-0.0877414	0.0877414	0.362571	-0.363681	-1.15245	-1.58954	-0.408701	CBX4						0.5746547684193555
CBY1	1.1548	0.270885	0.62759	-1.0927	-0.606528	0.792448	-0.540632	0.8646	-1.48451	0.698509	-1.22609	0.197647	1.33905	0.746799	0.57859	0.53402	-0.902395	-0.820678	0.0937376	0.391115	-1.37006	-0.731525	-1.58003	-1.55355	0.933973	0.447468	-0.0627212	0.437361	0.524103	0.0526816	-0.366828	-0.979816	0.410829	-2.29782	-1.76184	0.368441	-0.0412564	-0.423993	0.0412564	-0.736783	-1.64336	-0.693468	CBY1						0.43289734171967725
CBY2	-4.38867	-0.834246	-1.02761	-0.996358	0.0909096	1.2922	-0.331538	-3.2363	-5.41438	0.0816054	-1.07695	-3.04312	1.12341	-0.95915	1.1829	0.625136	-3.57594	0.234813	-5.57559	1.37876	-0.715738	-1.54375	-3.07969	-5.3739	0.144245	0.356617	0.574273	-1.13544	-5.67391	0.180129	-1.41974	0.619334	-1.11986	-3.0779	-0.893741	0.15554	0.228176	-0.15554	-0.751224	-3.33327	-2.1426	-0.982188	CBY2						-0.0370066
CC2D1A	-2.6269	-2.01617	-2.17458	-2.41977	-1.85638	-1.87831	-2.79683	-1.65294	-2.26388	-1.67443	-1.89666	-2.26904	-1.69253	-2.09746	-1.95597	-2.28353	-2.64018	-2.34079	-2.16333	-2.80159	-2.40437	-2.64036	-2.38963	-3.41872	-2.55012	-1.87168	-2.12616	-1.68014	-1.82272	-2.16264	-2.30009	-2.21778	-1.86667	-4.33071	-3.94927	-0.335429	0.128863	0.121237	-0.121237	-1.42096	-1.05375	-0.829999	CC2D1A						0.2104629403434337
CC2D1B	-1.93205	-1.19573	-1.54581	-1.12484	-1.53291	-1.13939	-1.30873	-1.24553	-1.14024	-1.40617	-1.04614	-1.04934	-1.20879	-1.30828	-1.38369	-1.14424	-1.10249	-1.00363	-1.29944	-1.34405	-1.19632	-1.39033	-1.18073	-1.30265	-1.64584	-1.50569	-1.48795	-0.977035	-1.23178	-1.51879	-1.55792	-1.08226	-1.01192	-1.25868	-1.29927	0.0207212	0.037727	-0.193621	-0.0207212	-2.25638	-2.3303	-2.5879	CC2D1B						-0.0835265
CCAR1	-2.59225	-2.18889	-2.28253	-2.68698	-2.28804	-2.28916	-2.81832	-1.67205	-2.6166	-2.80422	-2.54657	-2.18439	-1.63002	-2.46996	-2.09931	-2.4978	-2.61183	-2.54843	-2.17148	-2.78106	-2.03743	-2.33935	-2.57755	-2.78071	-2.31711	-2.48641	-2.28196	-2.25509	-2.45355	-2.52589	-2.38779	-2.62041	-1.83671	-2.85966	-2.58047	-0.13056	0.13292	0.13056	-0.155749	-1.0636	-0.782054	-0.490697	CCAR1						0.00361684
CCAR2	-1.38644	-3.11978	-1.75286	-1.53886	-1.98479	-1.84083	-1.7994	-1.83677	-2.78644	-1.7103	-1.7788	-2.15367	-1.17628	-2.69376	-0.99248	-1.71873	-1.9609	-1.92728	-2.01543	-1.78593	-1.75393	-1.42201	-1.95911	-2.57714	-1.78107	-1.98131	-1.44851	-1.88311	-2.14714	-1.41921	-2.22848	-1.74465	-1.73862	-3.05693	-2.49942	0.0209036	0.283445	-0.122473	-0.0209036	0.173895	-0.213667	0.764411	CCAR2						-0.00439844
CCBE1	-2.11523	-1.41562	-2.31758	-1.40494	-1.37261	-1.85968	-2.68557	-2.06909	-1.61484	-2.01666	-1.48696	-2.19872	-1.62787	-1.94467	-1.74909	-2.34092	-2.36052	-1.40606	-1.9689	-1.26958	-2.09615	-2.72432	-2.05402	-4.02223	-1.46925	-1.36754	-2.22708	-1.45878	-1.56676	-2.27906	-1.99635	-2.26355	-2.56395	-11.0567	-11.3052	0.0575157	0.36675	-0.0575157	-0.131498	-0.590844	-0.267989	-0.580887	CCBE1						0.15098223726864818
CCDC102A	-0.855746	-0.599612	-1.45463	-1.42663	-1.8094	-1.01054	-1.23005	-1.06279	-1.32958	-0.95219	-0.87716	-0.93017	0.263418	-0.908963	0.0118659	-1.08846	-1.233	-0.831084	-1.33248	-0.830834	-0.905884	-1.1439	-0.557697	-0.954149	-1.14306	-0.821699	-0.904496	-0.741352	-1.36258	-0.860089	-1.27731	-0.945401	0.238213	-1.26976	-2.3746	-0.389908	-0.641098	0.63875	0.389908	-0.582984	-1.29252	-0.612406	CCDC102A						-0.184663
CCDC102B	-1.26308	-2.54215	-2.34354	-0.984344	-2.13284	-2.20354	-0.69518	-2.29169	-2.15065	-1.5468	-1.10392	-0.40714	-1.55438	-1.69683	-1.92168	-1.25618	-1.16022	-1.56956	-0.328041	-1.10066	-1.96183	-1.04927	-1.54591	-1.26982	-1.32031	-1.51835	-1.82954	-0.387583	-1.69667	-1.92115	-1.85532	-0.904862	-1.38358	-1.77244	-2.4621	0.0277487	-0.0596377	-0.00618731	0.00618731	-0.814436	-0.679885	-0.53356	CCDC102B						-0.307715
CCDC117	-1.25635	-1.58453	-1.19351	-1.5101	-1.41249	-1.29031	-2.57336	-2.03057	-1.568	-0.809082	-1.44971	-2.51673	-2.09306	-2.27828	-1.42451	-2.05404	-1.68375	-1.06529	-1.39507	-0.566847	-0.865614	-0.994101	-0.87754	-2.13445	-2.0771	-1.93923	-1.84298	-1.57064	-1.58314	-3.13589	-2.68469	-2.13187	-2.25722	-1.59358	-1.11235	0.0905887	-0.0905887	0.240322	-0.153765	-0.160872	0.250736	0.825776	CCDC117						-0.132517
CCDC121	0.923468	0.536076	-4.68893	-0.0447051	-4.48468	-1.66868	0.0795468	-5.19719	-0.205339	-0.130817	-5.03784	-4.58897	-0.406315	-4.56389	0.70048	-4.56457	-4.12178	-4.87582	0.550988	-4.41501	-4.20018	-4.20507	-0.581145	-1.74982	-0.527132	-0.796912	-4.51589	-0.0963235	0.0656485	-0.393731	-4.28751	-4.19953	-0.540178	-4.84614	-0.0956333	0.321936	1.23733	-1.02492	-0.321936	-1.12423	-4.27341	-4.265	CCDC121						1.2944147600404177
CCDC125	-3.32616	-4.94009	-4.93486	-3.69362	-4.64041	-1.66287	-3.54594	-3.56299	-3.99232	-4.56829	-4.9473	-2.97156	-3.24006	-9.17605	-4.24075	-8.98576	-5.12781	-3.27476	-3.47476	-3.49931	-3.18962	-4.11005	-8.64038	-2.67643	-3.95452	-8.69261	-4.69759	-3.5786	-5.01933	-5.32585	-2.54628	-4.54421	-2.76267	-3.67635	-4.3103	-0.466634	0.466634	0.618078	-0.996078	-3.07022	-1.63183	-1.69944	CCDC125						0.6555048360278757
CCDC127	-2.47512	-1.75265	-0.807536	-0.881	-1.14168	-0.340386	-1.76835	-0.978396	-2.3903	-1.40368	-0.949764	-1.40897	-0.539697	-1.32197	-1.95061	-2.49268	-1.43268	-3.01598	-2.05849	-1.04122	-1.70738	-1.04147	-2.06484	-2.05371	-0.82901	-1.15771	-2.04043	-0.506398	-1.44378	-1.88628	-2.66904	-1.72355	-1.49949	-1.13948	-2.2526	0.0232831	0.0857854	-0.0870287	-0.0232831	-0.888227	-0.689429	-0.754911	CCDC127	Q96BQ5	CCDC127	Membrane	0	TRUE	0.45036398277888895
CCDC13	0.524714	-0.482998	0.469767	0.384614	-0.0873917	1.51694	-1.64828	0.293256	-0.70234	-1.84751	0.113301	1.15559	0.280532	0.940783	-0.685978	-0.0437054	-1.11466	0.0949753	-0.34103	0.0963238	0.193469	0.899119	0.561063	-1.06417	-5.14432	0.973237	-1.43735	0.0142127	0.685687	-0.428182	1.09984	0.316927	0.744409	-1.47056	-1.82767	0.313754	-0.313754	0.399433	-0.579164	-0.494487	0.345265	-1.0748	CCDC13						0.3960379744830117
CCDC134	-2.54558	-0.185991	-0.814203	-1.34436	-1.79029	-0.635609	-4.4462	-1.51188	-1.77957	-0.332209	-0.284319	-0.916746	-0.097262	-0.881879	-1.60534	-3.0648	-2.34191	-2.18345	-1.00151	-0.75567	-3.1643	-3.34299	-1.09948	-2.26583	-0.669988	-1.83929	-1.45492	-0.580097	-0.215678	-0.117071	-1.63544	-1.45996	-1.19438	-3.54596	-4.15102	0.129178	-1.0411	1.10739	-0.129178	-0.491434	-0.657378	-0.598266	CCDC134						0.4377748993798844
CCDC137	-0.625933	-5.45677	-3.12961	-1.64687	-1.4762	-1.14251	-3.0948	-4.23773	-1.40309	-1.14517	-5.73961	-4.51333	-1.29469	-4.4448	-0.924542	-0.932586	-1.65959	-1.54351	-1.98744	-0.867598	-4.23973	-1.79384	-1.20869	-2.42322	-3.72577	-1.8739	-5.35866	-1.43231	-1.89576	-2.81699	-1.34341	-0.0263647	0.0230271	-1.7931	-1.74255	0.144242	-0.144242	1.29354	-0.382686	0.0136981	1.90028	1.03181	CCDC137						0.0719321
CCDC138	-11.9264	-7.10443	-12.2285	-6.32429	-7.68611	-6.62996	-7.87175	-7.94429	-11.038	-11.3144	-12.5166	-9.29028	-6.57207	-12.2218	-6.77744	-12.0315	-6.40092	-12.2747	-12.0123	-12.0369	-9.69475	-7.57079	-11.6861	-7.7596	-11.0877	-7.93096	-7.00632	-7.92915	-9.06503	-7.85697	-7.57288	-7.82438	-7.57021	-12.6993	-8.70392	0.606375	-0.616733	-0.606375	0.720853	-4.33739	-4.6241	-4.53274	CCDC138						0.8901405179429324
CCDC14	-5.0379	-5.34517	-1.88051	-4.34263	-5.11949	0.858049	-0.468634	-5.44806	-0.0201945	-0.567908	-4.62802	-4.98669	-1.04107	-5.33321	-5.09835	-0.820991	-0.0119432	-0.578754	-5.12377	-1.06086	-5.12814	-5.07456	-3.21258	-1.65955	-4.19914	-4.84977	-5.24706	-5.12807	-1.47605	-2.483	-0.124904	0.369023	-0.8833	-5.81078	-0.274807	-0.441739	0.441739	0.70906	-1.1456	-0.00181912	0.512838	1.13342	CCDC14						0.5963393472736297
CCDC140	-1.2324	-0.851611	-1.70436	-0.367201	-1.31399	0.325506	-2.57002	-2.28892	-1.75901	0.104508	-0.377729	-1.10319	-0.761638	-1.69763	-0.68141	-1.55314	0.289218	0.0949608	-0.5813	-0.989179	-2.58567	-1.6841	0.565962	-3.02397	-0.808675	-1.40683	0.0323739	0.829438	-1.25551	0.190713	-0.365942	-0.083934	-1.28425	0.525236	-3.3173	-0.43776	0.43776	0.605251	-0.535258	-0.68343	-0.199506	-0.231002	CCDC140						-0.237807
CCDC144CP	-0.776484	-1.94537	-0.569772	-1.57246	-1.73739	-0.16613	-1.32205	-1.63763	-1.8593	-0.494898	-1.44622	-0.535055	-0.319347	-1.05255	-1.27474	-1.28049	-0.719152	-1.67144	-0.374163	-0.324713	-1.08589	-1.02109	-1.31235	-0.553175	-0.799343	-1.28396	-1.50437	-0.0197328	-1.36606	-1.49322	-0.189571	0.00763794	-1.3948	-0.820169	-2.27836	-0.426212	0.00953881	-0.00953881	0.163247	-0.931374	-1.40141	-0.775091	CCDC144CP						-0.0908942
CCDC148	-0.672024	-0.142795	-1.2207	-1.55145	-1.63497	-1.54921	-1.16165	-1.71962	-3.10553	-1.40794	-1.36906	-6.7501	-0.873744	-1.73906	-0.954866	-1.12497	-1.98947	-1.31663	-0.717252	-1.32676	-0.432112	-1.59004	-1.16863	-2.9755	-0.503118	-0.255622	-0.381112	-0.0459867	-1.13254	-1.92448	-1.52574	-2.14285	-0.339279	-0.741301	-2.57878	0.442854	0.0443379	-0.0443379	-1.79044	0.623471	1.29459	0.96827	CCDC148						-0.053711
CCDC150	-4.14245	-3.53393	-4.50824	-5.83357	-5.32523	-3.61082	-5.28345	-3.97605	-4.09352	-7.78513	-5.1894	-4.54211	-4.88217	-5.16235	-4.91347	-4.25216	-3.75259	-3.85506	-4.67471	-3.15601	-7.12977	-4.78814	-4.61947	-4.4558	-4.75129	-3.56426	-4.47141	-6.23248	-5.0397	-4.86204	-4.66069	-3.77735	-6.28207	-3.92284	-5.4063	-0.541792	0.180202	-0.0216518	0.0216518	-1.66439	-1.86798	-1.39703	CCDC150						-0.155861
CCDC157	-9.01831	-5.15565	-4.86092	-5.32304	-3.97062	-4.59629	-4.12711	-9.42847	-9.12989	-3.27701	-9.60843	-4.87964	-4.11459	-9.31361	-4.99129	-9.12333	-8.85033	-5.78155	-4.46032	-9.12873	-9.10854	-3.10077	-4.87105	-5.1925	-3.93162	-8.83017	-9.22747	-4.10848	-5.1569	-9.27076	-6.59074	-4.91624	-9.18564	-3.26763	-9.25522	0.890322	-0.229477	-0.480425	0.229477	-1.66791	-1.87283	-2.0744	CCDC157						0.4375340359742601
CCDC168	-4.76208	-5.06935	-5.06412	-5.06681	-4.84367	-4.50998	-4.51474	-5.17224	-4.87365	-5.15007	-5.3522	-4.71087	-1.59533	-5.05738	-4.82253	-0.282134	-4.5941	-5.11029	-0.760484	-4.8725	-4.85231	-4.79874	-0.936752	-1.38373	0.77712	-4.57394	-4.97124	-4.85225	-4.90066	-5.01453	-1.84908	-4.74747	0.280048	-5.53496	-3.99898	0.0387853	-0.258802	1.38703	-0.0387853	0.611039	0.459353	0.911741	CCDC168						-3.32711
CCDC169	0.118528	-1.18874	0.77342	1.21819	1.85636	1.32755	1.34449	-3.05717	1.06923	0.751601	0.298928	0.367674	0.275819	-0.509352	-1.02938	-5.07395	0.199041	1.00478	0.437048	-0.378915	-0.811244	0.203855	-1.26914	0.376245	-0.0427144	-0.32137	0.654793	-5.0591	-0.300167	-1.41404	-0.863293	-0.494898	0.536162	-0.282387	1.26989	-0.127989	0.0598514	-0.0598514	0.531406	-5.18078	0.324645	0.732898	CCDC169						1.0130958951868323
CCDC170	-2.49139	-2.65873	-1.67795	-1.65619	-2.36208	-1.49434	-2.41398	-2.24705	-1.19295	-1.43951	-1.68158	-3.52265	-1.24945	-2.03379	-1.96688	-2.82774	-1.40588	-2.08669	-2.35487	-1.81754	-2.4417	-1.75938	-1.91845	-2.20842	-1.96458	-1.0866	-2.755	-1.65697	-1.67062	-2.10642	-1.75693	-2.78873	-2.51879	-1.62256	-2.54067	-0.073097	0.0940889	-0.47902	0.073097	-1.58776	-0.867307	-0.954866	CCDC170						-0.0717383
CCDC172	-0.768297	0.127382	-5.98215	-5.33792	0.152837	-0.350465	-1.86575	-1.84655	-2.20905	-5.81635	-6.33105	-1.1273	-0.699531	-0.727824	-5.54693	-1.15734	-0.660111	-0.776717	-2.82969	-5.70823	-1.03397	-5.49829	-5.33379	-2.45808	-0.635924	-5.89748	-2.10867	-0.00487607	-0.798725	-0.91643	-5.58073	-1.24482	-5.83339	-0.89143	-0.678356	1.85768	-1.29732	-0.366923	0.366923	-1.88693	-1.31869	-1.75086	CCDC172						0.9576102438697351
CCDC181	-0.938905	-0.315962	-0.755724	-0.421516	-1.23114	0.102551	-0.913097	-2.63454	-0.919532	-0.909861	-0.727957	-1.60101	-1.4369	-0.451046	0.00619713	-0.827422	-2.2961	-0.872598	-0.37519	-2.98165	-0.711537	0.205571	-0.359285	-1.34683	0.29855	-0.534277	-0.90262	-0.381673	-0.420067	-0.547984	-0.996166	0.0347341	-0.591113	-1.98651	-0.78185	1.16692	-0.481885	-0.165075	0.165075	-0.0534374	-0.0391412	-0.202279	CCDC181						0.0820644
CCDC197	-1.98596	-1.77866	-1.31399	-7.09804	-1.96801	-2.54122	-0.845536	-2.81116	-0.529852	-1.39994	-2.52545	-6.74211	-2.70903	-1.91869	-6.85376	-3.57641	-1.41588	-2.61796	-0.83479	-3.09638	-1.45729	-2.30642	-1.23102	-6.8744	-1.1472	-1.17892	-1.11983	-2.29852	-2.07392	-2.95831	-2.04382	-1.49331	-1.75119	-1.83828	-0.538368	0.113599	-0.113599	-1.21058	0.398598	-1.54573	-0.22793	0.417532	CCDC197						-0.137538
CCDC24	-0.195111	-1.55683	-0.497151	-1.0068	1.58312	-0.174344	1.02526	-0.453273	0.796405	0.121444	1.0598	1.18867	-0.705246	0.339658	0.604261	0.404414	1.4659	-3.29821	0.846774	0.939581	0.687685	0.472769	0.647915	-2.22373	0.696114	0.19233	-2.5742	0.419263	0.496376	-1.03253	0.937002	0.619196	0.052598	0.906474	-0.432019	-0.294601	0.632879	-0.089934	0.089934	0.987902	2.23396	1.69525	CCDC24						-0.127606
CCDC28A	-1.42424	-1.55846	-0.974315	-1.02335	-0.29866	-1.6138	-1.38822	-0.814506	-1.34837	-0.298542	-1.89167	-0.67872	-1.77625	-1.15963	-1.82865	-0.291758	-1.14313	-0.489215	-1.48785	-0.858	-0.950203	-0.954863	-0.190413	-0.689438	-0.526277	-0.871062	-0.234461	-0.683108	-0.586541	-1.00282	-1.20717	-0.903232	-1.32709	-0.701655	-2.09894	0.112799	0.058426	-0.058426	-0.403327	-0.218088	-0.132912	-0.265503	CCDC28A						-0.43776
CCDC28B	-2.07973	-1.39552	-1.19871	-1.97368	-2.24879	-1.23141	-2.46043	-1.44808	-3.33391	-1.77908	-2.30446	-2.26799	-2.08291	-1.47155	-1.79469	-2.01671	-2.47566	-2.10262	-2.34617	-1.14833	-2.60208	-1.81843	-2.14024	-1.37054	-1.36496	-2.28976	-2.57934	-1.78488	-2.18477	-1.39285	-1.73243	-1.44109	-1.8047	-1.69215	-1.38173	0.265337	-0.0548179	0.0548179	-0.468986	-1.85548	-1.4924	-1.43788	CCDC28B						0.2191184332529757
CCDC30	-0.600903	-0.770812	0.220867	-4.49246	-5.93243	-0.826927	-5.82763	-6.64494	-2.50109	-1.44732	-6.48559	-1.94925	-0.439027	-0.882357	0.0264545	-6.01232	-1.17721	-2.32357	-5.98422	-5.86276	-5.64793	-5.65282	0.0966357	-0.924554	-2.43431	-1.00762	-1.37868	-1.07014	-3.08254	-5.92894	-5.73526	-0.559818	-4.98793	-2.83446	0.18701	-0.053821	0.22978	0.053821	-0.304567	-1.34959	-4.72116	-0.71275	CCDC30						0.6251301062857667
CCDC33	-0.221842	-0.828069	0.153935	-1.77949	-0.871549	-0.332389	0.667481	-3.65444	-0.796895	-1.03553	-0.36581	-2.90872	-0.882935	-0.0762863	-0.71097	-1.38955	-1.20052	-2.33307	-0.482767	-0.751253	-1.80944	-0.176902	-0.0515751	-0.0586849	-2.18078	0.417451	0.297381	-0.290544	-0.568484	-1.09045	-0.496839	-1.89125	-1.27497	-0.207472	-0.215306	-0.0332245	-0.553214	0.0332245	0.649086	0.410476	-0.626324	0.54078	CCDC33						0.2656142007910946
CCDC40	-6.46893	-2.19124	-1.96361	-1.72927	-1.42124	-0.662247	-1.26739	-3.07174	-3.12108	-3.27196	-2.66673	-1.89416	-1.4721	-0.149525	-2.20745	-1.98899	-0.715991	-2.56921	-2.03124	0.0500069	-1.23724	-2.33567	-1.52813	-6.55001	-0.138319	-2.69583	-2.67809	-1.80421	-2.02255	-1.72139	-1.31889	-0.500128	-6.63626	-1.51389	-1.95095	0.0225746	-0.449042	1.20655	-0.0225746	-0.395374	-0.860476	-2.21961	CCDC40						-0.251516
CCDC43	-2.68202	-3.06983	-2.92021	-2.65053	-3.14212	-2.39765	-3.44122	-3.33319	-3.5371	-3.82448	-2.91029	-2.89515	-2.06795	-3.70994	-3.20844	-3.31755	-2.91824	-3.29457	-3.12952	-2.54692	-3.40028	-3.30691	-3.17427	-3.70551	-2.63116	-2.77399	-2.6238	-2.0055	-2.53169	-3.09302	-3.88854	-2.40003	-3.1374	-2.63918	-3.88665	0.0422486	-0.00441087	0.00441087	-0.321243	-0.820678	-0.679022	0.273785	CCDC43						0.16211709352266496
CCDC50	-0.533941	0.16956	-0.476337	-0.325071	-0.430733	-0.204847	-0.4953	0.19731	-0.145934	0.123137	0.0646183	-0.317923	0.238604	-0.28278	0.105319	-0.752038	-0.825122	-0.137684	-0.176395	-0.219307	0.0944548	-0.22684	-0.205327	-0.609113	-0.0430138	0.100682	-0.260599	-0.0127064	-0.261976	-0.648576	-0.651586	-0.291584	-0.215735	-0.387842	-0.614483	-0.214546	0.112843	0.449709	-0.112843	0.137765	0.123495	0.0254654	CCDC50						-0.0648981
CCDC63	0.325007	0.170104	-0.276312	0.304461	-0.6341	0.291242	-0.220473	-0.020868	0.245933	-0.344394	0.0160705	0.0359072	0.0492711	0.0478496	0.683243	-0.350438	0.355115	0.311092	0.14481	-0.534605	-0.37413	0.262548	0.0111232	0.0858192	-0.450717	0.453485	0.36972	0.148288	0.535126	-0.249378	-0.368512	0.253063	-0.660675	0.689627	0.393129	0.102478	-0.102478	0.560353	-0.406072	-0.222529	0.376794	0.232073	CCDC63						-0.029167
CCDC65	-0.831223	0.109432	-5.13326	1.33978	0.0871855	-3.57913	-0.883445	0.15093	-0.772876	-2.89728	-0.376948	1.00134	-0.0795101	-5.12653	-4.89167	-0.35128	1.11811	-0.424545	-1.0102	0.26781	-1.75154	-2.86789	-1.42094	-4.91231	-1.4075	-0.555628	0.351932	0.602169	0.117652	0.560176	-0.0817258	-1.11618	0.701888	-1.08055	0.324187	-0.291355	-1.07437	0.291355	0.547746	-0.650752	0.497122	0.492098	CCDC65						0.23549391953777438
CCDC66	-2.30995	-2.61722	-2.50096	-2.04908	-1.51183	-1.65732	-1.619	-0.971653	-1.81746	-1.91553	-0.384053	-2.65467	-2.49755	-0.172295	-2.31382	-2.30394	-2.78583	-2.98009	-3.71775	-2.01983	-2.79611	-1.5642	-2.18988	-3.86497	-1.86712	-2.30624	-1.70354	-0.956512	-1.73484	-2.39891	-1.3246	-3.35424	-7.12113	-6.72669	-3.60575	0.185116	-0.185116	0.18929	-0.287391	-0.580689	-1.13513	0.861369	CCDC66						0.3736637304461323
CCDC69	0.136021	0.655626	0.827663	-0.1285	0.696493	0.788736	0.15198	-2.19078	-0.459059	0.427559	0.455552	-1.9831	0.887208	-0.19249	0.837576	-0.558164	-0.137405	1.12511	0.644703	1.14691	-0.916247	-1.03361	-0.68625	-0.0508476	1.08397	-0.452433	-0.110941	-2.13431	0.222036	0.660724	-2.23804	0.17187	0.340695	0.437796	0.710725	0.332586	-1.72693	-0.332586	0.657599	1.79714	0.83835	0.826292	CCDC69						0.27373052420089056
CCDC7	-5.86677	-6.17404	-6.16881	-6.1715	-2.48893	-5.61468	-5.61943	-3.95501	-5.97835	-6.25476	-6.45689	-5.81556	-5.86994	-6.16208	-4.92722	-5.97179	-5.69879	-6.21498	0.237184	-5.97719	-5.95701	-1.444	-5.62641	-5.94786	-5.02801	-1.87128	-6.07593	-5.95694	-1.91789	-5.11923	-5.76113	-5.85216	-1.78617	-6.63965	-6.10368	0.0562175	0.163021	-0.0562175	-0.365424	-1.83069	-0.0238515	-0.617449	CCDC7						-2.0581
CCDC73	0.765263	1.08143	1.23105	-0.163959	-1.06635	-0.285207	-0.496412	-4.85436	-0.23384	0.16782	-4.03431	-0.305521	2.87456	-4.7395	-4.50464	-4.54921	-4.27621	-0.792399	1.22483	0.968951	1.44285	0.219586	-0.296938	-1.52528	-3.60543	-4.25606	-0.56589	-3.53436	-0.775423	2.07154	-4.33855	-0.970153	1.08892	-0.129612	-4.6811	-0.0499838	-0.347571	0.90196	0.0499838	-0.334109	-1.70081	-0.635442	CCDC73						0.5218253029167057
CCDC80	-0.0170015	1.42005	1.14199	1.26956	1.55531	0.863257	0.461839	1.27021	0.723462	1.56604	1.3576	0.951191	1.99066	0.928396	1.01139	0.0681746	0.119047	0.954298	0.850299	0.635563	0.0843581	-0.457639	1.00849	-1.84282	-0.167246	1.06418	0.505182	1.61835	1.25185	0.798975	0.95192	1.13229	1.99278	-8.23117	-8.69881	-0.0556815	0.337921	0.0556815	-0.0640864	0.459661	0.862948	0.43268	CCDC80						0.6356398420315545
CCDC85A	-2.64128	-3.12775	-1.77697	-1.75304	-2.44163	-2.47095	-2.96091	-2.48703	-1.77252	-2.1559	-2.34077	-2.34026	-2.44089	-2.11315	-1.32041	-2.26873	-2.23648	-1.76983	-2.1263	-1.13582	-2.62269	-2.64417	-1.40467	-2.94017	-2.19372	-1.49077	-1.72371	-0.931286	-1.38951	-2.96805	-2.1258	-1.4157	-1.63808	-1.71345	-2.17127	-0.733777	0.107094	-0.0186527	0.0186527	0.817684	0.739121	1.19238	CCDC85A						-0.417389
CCDC88B	-4.31049	-4.15833	-6.39014	-5.61522	-3.36233	-4.39543	-3.29056	-4.84619	-5.42207	-3.17492	-3.41948	-6.84425	-4.6507	-3.21348	-3.17454	-3.47691	-5.14252	-3.13514	-4.6594	-4.91841	-3.55943	-3.31741	-3.84774	-3.61899	-3.59726	-3.315	-3.3767	-2.8771	-4.86412	-3.14791	-3.98246	-4.79339	-3.36234	-4.76145	-4.0449	-0.128814	0.128814	-0.853385	0.199687	-2.78537	-3.287	-3.13917	CCDC88B						-0.476556
CCDC89	-0.980741	-1.85308	-0.789741	-1.5168	-1.44218	-1.5528	-0.308381	-3.28781	-2.29262	-0.87569	-0.57086	-1.27503	-0.435022	-0.682205	-0.378226	-1.38122	-0.310265	-1.43998	-1.26691	-0.951231	-2.12543	-1.39725	-1.30544	-2.56879	-1.94267	-2.05564	-2.30093	-0.635974	-1.62629	-1.6843	-3.46006	-1.74374	-0.914272	-1.37923	-1.84325	0.10625	0.144947	-0.678771	-0.10625	-0.75765	-2.04471	-0.534563	CCDC89						0.33813853620514106
CCDC91	0.842376	1.36909	-0.398263	1.08733	-2.34774	-5.01406	-2.01881	0.0785747	-3.79276	-1.48421	-5.85627	0.485498	-0.18186	-0.517059	1.28811	-1.12324	0.709183	-1.22204	1.32041	1.55417	1.42497	-0.132887	0.0186081	-0.302839	-0.726951	1.46114	-0.890348	-0.186393	0.239121	0.339376	-0.990582	-1.66658	0.399414	-1.03903	-1.11074	0.512696	0.0757058	-0.0757058	-0.320949	-0.0185632	1.45124	1.73524	CCDC91						-0.381765
CCER2	-1.57939	1.29896	0.636043	1.12908	1.36018	-0.404289	-0.173906	0.777603	-0.397679	0.451444	0.471891	0.119221	0.391877	0.698214	1.24866	-0.947381	-0.895712	-1.50339	-0.361233	-1.57614	-0.559355	-0.949549	-0.660918	-3.2837	-0.743226	-0.481826	-1.24312	1.31035	0.519891	0.307392	0.444543	-0.440337	-0.422016	-7.31931	-7.60932	-0.262007	0.378804	-0.0966421	0.0966421	-0.678468	-0.288484	-0.0583949	CCER2						1.573309713998259
CCHCR1	-3.91895	-1.34358	-1.45281	-2.17929	-1.85079	-1.71266	-2.67161	-1.58765	-3.7826	-2.35274	-3.04964	-1.89046	-1.51273	-1.21426	-1.30697	-3.56454	-5.16601	-0.936242	-1.52909	-2.07517	-2.65163	-2.95561	-2.82061	-8.00003	-7.08019	-2.37327	-1.45569	-2.65157	-3.25018	-2.17141	-1.95533	-2.17642	-1.13208	-2.96391	-2.11146	0.405181	-0.405181	0.676164	-0.812145	-1.16501	-0.725534	-0.516677	CCHCR1						0.46519211116275444
CCK	6.98673	9.63335	9.68831	9.71893	9.37113	7.67889	9.1234	9.45721	7.66753	9.8051	9.38475	9.68468	9.79712	9.51334	9.94093	7.40727	7.79737	7.258	7.79267	7.75593	7.73462	7.55142	7.41362	5.18088	7.79579	7.56945	7.70916	9.63309	9.47352	9.52398	9.66555	9.25855	9.43853	-2.0481	-2.00108	-0.444855	0.0372656	0.0363669	-0.0363669	1.97521	1.90052	2.11076	CCK						1.6372131337356397
CCL1	-0.466209	0.775412	-0.313683	0.307063	-0.779126	-4.969	0.383794	-5.63126	-1.01075	-5.60909	-0.0298556	-3.58493	0.299291	0.0685607	0.0403818	0.531865	-0.593689	-0.143041	-0.722004	-5.33152	0.273629	0.168505	0.926156	-1.30218	-0.681899	-0.640646	0.324629	0.595624	0.0665808	0.480643	-0.471599	1.50775	-5.38842	-1.18663	-0.248551	0.87854	-0.178039	-0.354325	0.178039	-1.7325	0.238493	1.0657	CCL1						0.021888292853468026
CCL11	-6.25734	-5.683	-5.52335	-6.94584	-5.42799	-6.03862	-6.60022	-5.37348	-5.34863	-4.85425	-6.12996	-4.90876	-5.08135	-5.03376	-5.11781	-6.72716	-6.60764	-7.47882	-7.29689	-6.48852	-7.05528	-7.31644	-7.51186	-7.67904	-7.14593	-6.42626	-7.08841	-5.75517	-6.27659	-6.1639	-5.4458	-6.15587	-4.53191	-9.36586	-10.8494	-0.278932	0.0982927	0.176027	-0.0982927	-0.450636	0.0743702	0.262577	CCL11						1.0349157846238997
CCL13	-4.2785	-3.47741	-2.63284	-4.19467	-4.18394	-4.26227	-3.27217	-3.99148	-4.0255	-2.41885	-2.64552	-3.02479	-2.98906	-2.76671	-2.7516	-2.82369	-4.37222	-4.7399	-3.97457	-4.07989	-5.07245	-4.17466	-3.91847	-6.73424	-4.46298	-2.98234	-5.17642	-3.33405	-3.43056	-3.36935	-2.91504	-3.20542	-2.68455	-9.21752	-9.78798	-0.111646	0.214541	0.0883805	-0.0883805	0.0996533	0.630405	0.173862	CCL13						0.45542047537388103
CCL14	-1.69485	-1.33666	-1.37062	-1.91125	-1.53467	-1.39037	-1.92429	-1.64162	-1.60107	-1.47448	-1.29168	-1.93579	-1.98749	-1.41942	-1.06015	-1.25067	-2.07269	-1.48158	-1.06216	-1.88091	-1.9071	-2.48048	-1.24566	-3.1249	-1.74378	-0.871637	-2.2716	-1.37037	-0.615371	-1.56339	-1.71794	-1.12373	-1.76776	-8.63886	-10.8717	0.00497515	-0.0474466	-0.00497515	0.216771	-0.435955	-0.469082	-0.0750559	CCL14						0.0824077
CCL15	-3.23152	-2.04943	-2.54573	-3.20987	-2.27374	-3.01055	-3.3391	-2.71684	-2.67372	-2.68927	-2.63432	-2.66132	-2.30728	-3.0178	-2.1952	-3.01973	-4.10465	-2.93172	-2.91924	-3.39406	-3.54873	-3.15287	-2.45165	-5.30477	-3.00942	-3.05165	-3.8828	-3.21205	-2.05737	-1.48561	-2.74186	-2.50913	-3.16864	-10.2753	-11.1404	0.00930013	-0.0656594	0.000887033	-0.000887033	-0.239737	-0.322202	-0.569522	CCL15						0.5261355044754044
CCL16	-4.09743	-3.91894	-4.88545	-5.31763	-4.81527	-4.42312	-5.9335	-4.79845	-5.33489	-4.52196	-5.18382	-4.65835	-3.87238	-6.01106	-4.49842	-5.0675	-6.59755	-5.83169	-5.4186	-5.1019	-6.80678	-6.10268	-4.74418	-7.51516	-6.61527	-5.68598	-5.95206	-5.05241	-3.72497	-3.71558	-5.36948	-4.56973	-4.54551	-11.8963	-9.35305	0.0513206	-0.205306	-0.0211542	0.0211542	-0.224174	-0.349605	-0.486557	CCL16						1.1207975436664748
CCL17	-3.86778	-3.38776	-3.1524	-3.58383	-2.03924	-2.30312	-3.30531	-0.723131	-1.92248	-2.52972	-1.69105	-1.75646	-1.89764	-2.85581	-0.854951	-4.15507	-2.40965	-3.74978	-3.63885	-3.06238	-4.03345	-3.93782	-3.70511	-4.29304	-2.5873	-2.10415	-3.21866	-2.96639	-2.36293	-2.78637	-2.70457	-2.83157	-2.32973	-8.30037	-11.1678	0.00151283	0.357296	-0.0378582	-0.00151283	0.149561	0.465261	-0.0149865	CCL17						0.28165886377979343
CCL18	-4.64098	-4.44108	-4.68647	-4.33123	-3.73892	-4.74733	-4.50696	-4.875	-4.5473	-4.83431	-4.32989	-4.27623	-3.52396	-4.32469	-3.92095	-4.32919	-5.25287	-4.41811	-4.91287	-4.43463	-4.88191	-4.79895	-4.6708	-5.53449	-4.56381	-4.33557	-4.76874	-4.4459	-4.55422	-4.11356	-4.45021	-4.09851	-3.67663	-5.62698	-5.41622	-0.0238123	-0.053839	0.0238123	0.329686	-0.420875	-0.455952	-0.279229	CCL18						0.2974342680535171
CCL19	-0.624752	2.60945	2.81269	3.33782	2.99725	0.484247	0.853447	2.3594	0.0751874	3.10153	-0.514691	3.33863	2.88049	1.63322	3.88453	-0.282255	-1.57931	-1.24277	-1.07781	-1.07878	-2.093	-0.978153	-1.58582	-5.08099	-2.75639	0.391835	-0.794298	3.54164	2.4275	1.58987	2.80018	0.845825	3.78516	-8.32612	-8.26026	-0.0952802	0.341525	-0.0187411	0.0187411	-0.147559	0.153694	-0.110482	CCL19						3.407263246556554
CCL2	4.57894	4.17668	4.08731	4.52731	4.41439	4.15061	4.40637	4.74041	5.07133	5.02406	5.01917	4.55222	4.90582	4.75025	4.22429	5.1359	4.30171	4.55719	4.33814	4.63266	4.2984	4.0905	4.82065	3.74903	4.57595	6.54046	4.42442	4.99002	5.00064	4.77112	5.39257	5.06499	4.76093	-8.12563	-7.12974	-0.0296311	0.290938	0.0296311	-0.0462656	-0.218607	0.122033	-0.164269	CCL2						-0.479858
CCL20	-9.53454	-8.10689	-8.15501	-8.30358	-9.01629	-7.84964	-9.12531	-5.20044	-8.54614	-7.61725	-6.46041	-7.92147	-6.90964	-8.1403	-7.60638	-9.83137	-8.06666	-8.06249	-9.28266	-8.6174	-8.23043	-8.30221	-9.16861	-9.76937	-9.07399	-8.68832	-7.62004	-6.96334	-8.98225	-7.28928	-7.73643	-7.81149	-8.11965	-9.21737	-11.14	-0.397301	0.0529337	-0.0529337	0.0699083	-1.22336	-0.798981	-0.60833	CCL20						0.10255149841277603
CCL21	-1.34337	-2.25319	-2.36149	-1.27706	-0.481535	-1.0954	-1.75176	-0.500608	-1.66335	-0.459828	-0.00677785	-0.906846	-1.44079	-1.33853	-0.711954	-0.255244	-1.98723	-1.54119	-1.50731	-2.25063	-1.93193	-2.6179	-1.37948	-3.34741	-1.8639	-0.773499	-1.16991	-1.40647	-0.596265	-1.27546	-0.895383	-1.77111	-1.64041	-6.00245	-6.18059	-0.375951	0.150555	0.00293622	-0.00293622	0.345738	0.747391	0.273619	CCL21						0.13351113747485266
CCL22	-5.60281	-4.00055	-4.44055	-4.27135	-3.56155	-4.19688	-5.45922	-5.40262	-5.47759	-3.78359	-4.73858	-3.73254	-4.04165	-5.37639	-2.40161	-5.48787	-6.17195	-5.48104	-5.964	-5.96126	-6.34099	-6.92192	-6.19337	-8.29306	-6.95878	-5.03562	-6.20066	-4.08226	-5.40174	-3.84483	-4.15193	-3.25364	-3.11405	-8.8992	-9.32397	-0.0932677	0.304976	0.00770231	-0.00770231	-0.182107	0.0149172	-0.281112	CCL22						1.7057942493648282
CCL23	-4.98613	-3.16112	-2.93511	-3.04236	-3.13755	-4.1877	-3.49928	-2.99243	-3.74395	-3.07143	-3.19619	-2.36484	-2.41332	-2.757	-2.94083	-4.31307	-5.18505	-4.5623	-4.0869	-4.3101	-5.52673	-6.33502	-4.47331	-7.2529	-4.00545	-3.56523	-4.36051	-2.84845	-2.81532	-3.49369	-2.9068	-2.69227	-2.25624	-9.87292	-10.2319	-0.208475	0.15467	0.0403162	-0.0403162	-0.432244	-0.173186	-0.44042	CCL23						1.1316053803189547
CCL24	-6.182	-6.29337	-4.29826	-5.45435	-3.66167	-4.87389	-6.72621	-3.67899	-5.89211	-5.25683	-5.08486	-4.57382	-4.63934	-5.56684	-3.57863	-6.5834	-6.55345	-5.24805	-6.22759	-4.80782	-6.7369	-6.80505	-5.76827	-7.22307	-6.24723	-4.79478	-6.35637	-4.13266	-4.96737	-5.88915	-4.24749	-5.96966	-4.99218	-10.8758	-10.1204	-0.0579391	0.261083	-0.0475095	0.0475095	0.10659	0.338899	0.0592588	CCL24						0.9243083902549729
CCL25	-6.7456	-6.36095	-8.58416	-6.79189	-5.09009	-6.44666	-8.99807	-5.52585	-5.93454	-6.37933	-7.1092	-6.0287	-7.27061	-7.9996	-5.65131	-6.49114	-9.30317	-6.67873	-6.7378	-7.32607	-6.06081	-7.00733	-6.40137	-9.23916	-7.49315	-7.49069	-7.27981	-7.17009	-5.29246	-6.37789	-5.81262	-4.75609	-5.91167	-8.83479	-10.3727	-0.243286	0.056718	0.117178	-0.056718	-0.537567	-0.295137	-0.16	CCL25						0.5023814775264054
CCL26	-4.37634	-2.148	-1.07081	-3.34985	-2.51824	-3.13295	-1.86673	-3.77921	-7.12491	-0.820502	-3.16571	-1.16726	-1.03746	-1.54914	-1.45882	-3.82518	-4.38239	-4.94382	-3.83589	-3.48567	-4.33971	-6.10336	-4.16242	-6.9331	-4.33082	-4.76958	-5.26592	-1.73475	-3.90566	-1.3307	-1.93186	-1.27604	-3.1474	-4.90778	-7.71874	-0.0887481	0.0887481	0.339447	-0.153014	2.88758	2.94218	3.1916	CCL26						2.1349090204334575
CCL27	-6.35652	-4.60422	-4.30107	-3.81045	-4.49025	-5.23309	-5.49149	-4.66343	-5.66726	-3.73609	-5.37771	-3.1921	-3.8491	-5.10286	-3.04826	-5.29036	-7.06413	-4.76152	-4.98663	-6.19329	-6.72988	-6.96879	-6.3012	-8.54864	-5.55344	-5.41026	-6.05114	-4.51857	-3.50166	-4.82787	-4.56103	-4.11506	-4.21146	-10.7248	-9.30239	-0.157618	0.318052	-0.0230702	0.0230702	-0.262972	-0.0329818	-0.333716	CCL27						1.1484204276847476
CCL28	-3.34937	-3.82417	-3.13814	-3.02212	-3.27895	-2.76674	-3.22489	-3.1316	-3.22937	-2.99314	-4.15504	-3.06073	-2.69907	-2.61708	-3.19977	-2.84159	-2.56169	-3.46184	-2.88872	-3.73803	-2.98542	-3.06027	-3.73671	-3.27857	-3.34218	-2.87405	-2.97129	-3.86158	-3.42481	-2.85652	-2.87283	-3.41428	-2.64418	-3.15113	-3.77949	-0.11417	0.259644	0.0016185	-0.0016185	0.41969	0.510616	0.648383	CCL28						-0.095586
CCL3	-3.08399	-2.63512	-3.51703	-2.51669	-1.94865	-3.33101	-2.93826	-2.19233	-2.9475	-2.59125	-2.5079	-2.43051	-2.28289	-1.80118	-2.20482	-3.3915	-3.29664	-2.09716	-2.9064	-3.1353	-3.0103	-2.78632	-3.22708	-4.82784	-3.80315	-1.95349	-4.08349	-2.09386	-2.8057	-1.93776	-1.69247	-1.64397	-1.5923	-10.5309	-7.62587	-0.364785	0.165543	0.215652	-0.165543	-0.139711	0.0230762	0.183907	CCL3						0.256599
CCL4	1.08665	1.37105	0.543728	1.19466	1.22293	-0.106063	0.765537	0.694646	0.824959	0.904969	0.561174	0.67621	1.03071	1.37465	0.672106	0.200448	0.0430096	0.255139	0.357798	0.0217882	0.311977	-0.0479232	0.473284	-1.44356	-0.141935	2.40273	0.201577	1.12152	0.462431	1.34913	1.44197	0.709339	0.654561	-7.79584	-6.78133	-0.051386	0.54457	-0.00538144	0.00538144	-0.599214	-0.0938034	-0.3817	CCL4						0.43833197044347183
CCL5	-5.31625	-3.63158	-3.96114	-4.52654	-4.80778	-4.34683	-4.76612	-3.43142	-4.23956	-4.6242	-5.15502	-3.83886	-4.27161	-3.85085	-5.59689	-4.8993	-4.09384	-2.98397	-4.07321	-4.37227	-4.10773	-4.30485	-3.8836	-4.22039	-4.9294	-4.02129	-4.95788	-4.36914	-4.30319	-3.94558	-5.23735	-4.71339	-1.6588	-4.06797	-3.64428	-0.0377433	-0.198702	0.0377433	0.164757	1.0654	0.94248	1.34259	CCL5						-0.249667
CCL7	-3.74867	-4.05376	-4.45006	-4.61457	-5.38243	-3.37975	-6.23098	-3.95201	-3.84814	-4.03755	-4.61896	-4.74704	-4.83141	-5.57355	-3.84698	-3.75882	-4.81206	-3.29015	-4.91558	-5.90239	-6.94908	-4.72567	-4.65314	-5.40731	-4.02508	-3.35342	-4.12368	-5.88844	-4.88181	-3.93869	-4.76362	-4.57293	-3.36025	-5.53144	-4.89229	-0.0717116	0.0978524	-0.325271	0.0717116	-0.822442	-0.935197	-0.298156	CCL7						0.0492678
CCL8	-4.74813	-4.09164	-4.24131	-3.53278	-3.31511	-5.4457	-5.07703	-3.53891	-6.39497	-4.91723	-4.51787	-4.08282	-3.96804	-3.26527	-3.30772	-2.91944	-5.13176	-5.805	-4.26461	-5.46902	-6.4274	-5.60609	-5.04847	-8.11389	-4.62774	-2.62845	-5.40608	-3.94049	-4.63078	-5.0082	-3.52385	-3.79936	-3.51262	-10.7831	-10.5434	-0.48661	0.022417	0.0105697	-0.0105697	-1.15061	-0.561706	-0.40724	CCL8						0.2883077475322702
CCN1	-3.74744	-2.98	-4.52844	-3.28318	-2.47627	-3.05986	-3.58505	-3.57	-1.823	-2.34687	-2.49045	-3.44502	-3.1781	-3.21904	-2.38804	-3.70817	-3.22718	-2.86354	-3.16273	-3.01752	-3.42666	-2.79915	-1.83837	-5.70945	-3.48205	-3.02068	-3.15822	-2.16684	-2.40727	-3.82831	-3.74774	-3.44318	-2.84253	-9.94421	-8.38262	-0.326763	0.0513262	0.152742	-0.0513262	-0.0680037	0.160006	0.330266	CCN1						-0.177834
CCN2	0.40795	1.47977	0.804197	1.10879	1.68913	1.28018	0.48159	1.53615	1.82104	1.54435	1.87834	0.898248	1.02742	1.28851	1.62628	0.684724	1.15114	1.61412	1.46239	1.56808	1.40884	0.791324	1.99756	-0.755762	1.12092	1.93987	1.40612	1.58716	1.88727	1.01316	1.13472	1.02321	1.36928	-10.7345	-5.49756	-0.00518048	0.468073	0.00518048	-0.0701186	0.271359	0.723079	0.421485	CCN2						-0.227505
CCN3	5.45475	6.28466	5.7404	5.83234	6.42667	6.01264	5.41212	5.83279	6.08354	6.01432	5.93383	5.48451	5.86176	6.15845	6.11658	5.58953	5.67576	5.55768	6.07905	5.92899	5.50858	5.7016	6.12359	3.44993	5.83932	5.90155	5.92143	6.02504	6.06489	5.82561	6.1041	6.01916	5.78486	-6.92137	-5.76298	-0.0390634	-0.402912	0.0390634	0.159581	0.207694	0.0877138	-0.00300535	CCN3						0.20941330590954588
CCN4	-2.70817	-0.594388	-0.888365	-1.34765	-1.6725	-1.93161	-1.4118	-1.67567	-1.06817	-1.12943	-1.57102	-1.93773	-1.29113	-0.747988	-0.625981	-1.92702	-1.41942	-1.39012	-1.14815	-1.40123	-1.88046	-1.89651	-2.21381	-3.53265	-0.938745	-1.30784	-1.23956	-1.01341	-1.2719	-1.70768	-1.95422	-1.42281	-1.19825	-8.70739	-9.26805	-0.304813	0.00657466	0.140355	-0.00657466	-0.623975	-0.19786	-0.0399243	CCN4						0.19651139550383864
CCN5	-3.14536	-2.75426	-3.09836	-3.09861	-1.41031	-1.82002	-3.7444	-2.19229	-1.66165	-1.625	-1.81411	-2.27889	-1.0788	-2.83549	-1.22645	-3.29519	-3.27327	-1.20758	-2.51278	-3.09273	-3.5839	-3.05154	-1.0298	-4.63645	-2.50123	-2.67335	-2.98118	-2.12944	-1.6041	-2.74954	-2.45721	-2.08836	-1.03132	-10.1595	-9.69697	0.0478054	-0.0478054	0.0905947	-0.0880489	1.01878	0.922318	0.870629	CCN5						-0.0124423
CCND1	-3.19761	-8.56701	-1.92166	-3.47007	-1.98044	-3.79831	-6.19757	-2.18198	-3.14855	-1.53346	-2.90133	-8.40665	-2.15361	-2.82698	-1.86195	-3.06032	-1.43167	-3.78661	-2.65372	-3.14523	-4.11098	-1.97836	-2.2733	-3.29449	-2.4467	-2.99569	-6.74861	-3.38349	-4.45247	-2.14913	-2.27231	-3.37336	-6.7729	-2.07886	-3.46586	-0.740066	-0.148765	0.160974	0.148765	-0.00855229	0.72909	1.88886	CCND1						-0.362402
CCND2	-1.84231	-1.30327	-2.37653	-0.654326	-1.72758	-2.32188	-1.72769	-0.822558	-0.536734	-1.37456	-1.69866	-3.51237	-1.69225	-2.36917	-3.6828	-1.83671	-2.21536	-3.08835	-1.06098	-2.61386	-2.09359	-2.66103	-2.67767	-2.51011	-0.93395	-2.13555	-2.66657	-3.14384	-1.61985	-3.14537	-1.77558	-1.64806	-0.33213	-7.40406	-5.77709	-0.137552	1.01156	-0.779606	0.137552	0.736606	-0.105836	0.817686	CCND2						0.4589879873696866
CCNE1	-0.603194	-0.664182	-0.511403	-1.1809	-0.460879	-1.10182	-0.279837	-0.719552	-0.210992	0.556221	-0.174165	0.0201677	-1.71541	-0.360311	-0.214516	-0.675719	-0.911302	-0.328406	-0.0310332	-0.587272	-0.638506	-0.956367	-0.0894956	-1.05502	-0.363608	-0.443111	-0.449637	-1.3839	-0.844139	-0.86239	-1.08603	-0.8654	-1.06026	-0.771987	-0.133341	-0.627931	0.157129	-0.118807	0.118807	-0.197148	-0.303978	-0.17059	CCNE1						-0.143417
CCNL1	-3.15364	-2.31282	-2.91025	-2.74896	-3.49049	-2.66806	-3.25778	-2.47864	-2.81646	-3.1965	-2.79334	-2.32321	-2.38899	-3.44895	-4.77969	-2.27829	-3.0252	-3.23557	-3.59099	-2.46229	-3.28341	-3.59241	-4.80081	-2.74374	-3.71698	-2.94615	-3.87182	-4.45327	-2.96253	-2.77006	-2.30326	-3.5156	-4.03857	-2.8322	-3.41018	-0.150078	0.0811545	-0.0811545	0.148319	0.212959	0.176557	0.736328	CCNL1						0.2708927472098039
CCNL2	-1.33965	-0.582796	-1.14693	-0.580254	-1.68428	-1.81003	-1.32935	-1.62429	-0.0444142	-0.901672	-0.474321	-0.474861	-0.960957	-1.89799	-0.19657	-1.51179	-0.823755	-0.374705	-1.79749	-0.924613	-0.760039	-1.01132	0.205042	-0.723666	-1.15297	-0.289024	-2.46393	-0.759972	-0.568439	-2.31458	-7.27841	-0.229891	-1.66873	-1.33675	-1.2634	-0.0327772	0.475726	-0.659244	0.0327772	1.31699	0.655268	1.34186	CCNL2						-0.319111
CCNYL2	-4.41604	-7.53067	-5.20351	-7.52813	-1.91267	-3.06441	-2.51663	-3.63356	-4.01305	-1.7045	-2.85932	-7.17219	-4.05665	-7.5187	-7.28385	-1.74345	-7.05542	-2.11217	-1.883	-7.33382	-2.22617	-1.90251	-6.98304	-7.30448	-4.06271	-1.82581	-6.43256	-1.79001	-7.36198	-7.47585	-1.3364	-7.20879	-3.93129	-2.90882	-2.1749	-0.117612	0.117612	-0.582634	0.542392	-3.18732	-1.17884	-1.57815	CCNYL2						-0.590108
CCP110	-1.36492	-2.21276	-6.66696	-1.24339	-1.08896	-1.72051	0.222267	-6.77509	-2.89154	0.376373	-1.63311	-1.02831	-1.46121	-1.16837	-0.51848	-0.260487	-1.73751	-0.690763	-2.99136	-2.89038	-1.99573	-2.00927	-1.21767	-1.01974	-1.82572	-2.17679	-2.48662	-6.45509	-1.11119	-1.4881	-3.67432	-0.419578	-2.83181	-1.96788	-0.957972	-0.0731659	0.0731659	0.129441	-0.514173	0.330123	1.42909	0.404656	CCP110						0.3088876807887135
CCS	-6.96738	-4.00207	-3.73985	-6.37385	-2.81978	-2.25006	-4.47569	-6.29625	-1.53604	-3.50465	-3.29732	-5.46979	-2.12675	-2.23329	-1.04987	-4.96876	-3.13693	-3.21293	-1.96061	-1.69589	-1.4389	-3.20255	-2.43153	-6.20221	-1.11451	-3.45374	-6.34239	-3.13315	-2.39717	-3.64906	-1.99934	-2.94888	-1.95085	-2.74948	-3.59554	-0.319138	0.0892529	0.640779	-0.0892529	0.768586	1.23513	1.62247	CCS						-1.11745
CCSAP	-2.6368	-2.99373	-2.50227	-2.63487	-2.60877	-2.1779	-2.28993	-2.9525	-3.15981	-1.97155	-2.55769	-2.65219	-1.78537	-2.57376	-2.75818	-3.13177	-2.85168	-2.56051	-3.81217	-2.42747	-3.13127	-2.66805	-2.79351	-2.21093	-2.48701	-2.79659	-2.42147	-2.30247	-2.113	-2.04972	-2.77266	-1.70594	-2.86506	-3.5946	-2.80487	-0.0679667	0.00454759	0.0737537	-0.00454759	-0.521307	-0.149652	0.0675314	CCSAP						0.1926338355772934
CCT5	0.137036	-0.953765	-0.59226	-0.768261	-1.15343	-0.237461	-0.160928	0.347207	-0.156855	-0.699941	-0.703806	-0.0123923	-0.383369	-0.163318	-0.487008	-0.75939	-0.250521	-0.745945	-0.39382	-0.466959	-1.06488	-0.40668	-1.15095	-0.340157	-0.102196	-0.177132	-0.607309	0.0604664	-0.0228725	-0.765489	-0.270173	-0.674344	-0.165846	-0.414383	-0.19645	-0.348232	0.753499	-0.294433	0.294433	0.208116	-0.411682	0.362788	CCT5						0.036137142887996083
CD101	-6.06687	-7.29796	-5.29877	-8.93277	-8.83813	-5.39394	-8.03461	-4.53324	-6.36798	-6.06357	-5.2282	-7.02871	-5.87831	-4.79221	-4.19375	-4.86471	-5.69585	-4.33889	-5.91185	-5.57674	-4.58278	-5.47197	-4.80988	-8.76113	-5.48078	-5.42769	-5.90131	-4.29975	-4.60245	-3.82331	-9.08182	-5.5078	-4.97543	-4.48527	-4.48069	-0.0916994	0.530484	0.00585639	-0.00585639	-0.165334	-0.180827	0.164112	CD101						-1.18114
CD109	-2.02458	-0.30151	-0.987053	-1.4343	-0.58233	-0.774351	-1.34286	-1.13277	-1.14215	-0.626621	-0.936998	-0.514512	-0.223494	-1.52095	0.0373527	-0.674799	-0.524334	-0.517828	-0.514976	-1.05382	-0.781809	-0.190552	-0.662897	-2.49476	-0.93664	-0.168917	-0.245213	-0.580682	-0.840263	-0.54532	-0.654318	-0.74478	-1.77214	-7.5515	-6.01737	-0.172611	-0.0693383	0.0693383	0.13703	-0.244078	-0.42994	-0.44938	CD109						-0.332429
CD14	-1.51179	-0.21417	-0.622345	-1.38211	1.0048	-0.0615794	-1.59881	-0.337688	-0.798162	0.0683445	0.95681	-0.950447	0.0120444	-0.4419	0.973519	-1.04774	-1.51837	0.0340659	1.11304	-0.684752	-1.3522	-0.960284	-0.502595	-4.07617	-1.74541	0.722474	-0.60909	0.28499	0.849454	-0.646808	-0.298721	-0.161819	-1.31654	-10.1743	-10.3425	0.0778558	-0.305784	-0.0778558	0.487818	-1.06258	-1.21063	-0.490797	CD14						0.0912858
CD160	-3.74381	-3.42693	-4.1571	-3.0965	-3.29333	-2.57894	-4.85546	-2.70403	-4.71934	-2.77751	-3.88276	-3.74265	-4.88503	-3.19802	-2.9495	-3.93349	-4.32962	-5.09151	-4.07558	-3.7761	-3.2296	-3.47541	-3.7462	-6.28242	-3.43729	-3.76135	-4.17467	-4.12589	-3.83994	-3.94499	-2.8087	-3.54796	-3.66022	-7.11509	-4.87824	-0.146579	0.297534	0.146579	-0.172126	-0.18609	0.217935	-0.0484503	CD160						0.49837156072997835
CD163	-1.75637	-0.753179	-1.38052	-1.55354	-0.301946	-1.08284	-1.28191	-0.832034	-0.901079	-0.860374	-0.39279	-1.3858	-0.980351	-0.923017	-0.119644	-1.05544	-1.2683	-0.256604	-0.596107	-0.636108	-1.01116	-0.913016	-1.06676	-2.16549	-1.3495	-0.260426	-0.620898	-0.684539	-0.457886	-1.41055	-0.530757	-0.556582	-1.20993	-6.49053	-6.92442	-0.044749	-0.0340798	0.0340798	0.336328	-0.0066916	-0.160477	0.215682	CD163						-0.228114
CD164	5.81231	6.65867	6.40041	6.28009	6.62532	6.38178	5.87018	5.87194	6.34461	6.25262	6.43601	6.22615	6.53526	6.43134	6.73736	6.21054	6.51316	6.42236	6.38154	6.32929	6.3386	6.4865	6.36201	5.15634	6.20103	6.57959	6.42942	6.45895	6.52016	6.17014	6.47738	6.08658	5.6076	-3.38765	-3.15534	0.0120147	-0.0438418	0.210714	-0.0120147	0.072612	0.0694877	-0.00218898	CD164						0.00175176
CD164L2	-0.412546	-0.717368	-0.717153	-0.513511	-0.940577	-0.723754	-0.333802	-0.661739	-0.172972	-0.450551	-0.0644131	-0.865062	-0.474415	0.194571	-0.165724	1.04645	-0.763076	0.00922833	-0.79382	0.870956	0.0575554	-1.28765	-0.522683	-0.0885464	-0.444188	-0.939456	-0.338952	-0.739108	-0.817376	-0.193211	-0.345823	-0.449261	-0.845328	-1.54916	-1.81245	0.444129	-0.732669	0.564475	-0.444129	-0.564106	-0.868128	-0.440177	CD164L2						-0.509949
CD177	-5.45589	1.80763	1.74776	2.02397	1.68363	1.95569	2.66576	1.87261	1.26408	2.64004	2.12223	2.7137	3.07234	3.80712	2.35789	0.544632	1.84802	4.17599	-4.93539	-0.108529	1.48601	1.08154	3.48803	1.57447	2.60684	4.74168	1.88174	2.95191	4.14375	1.66938	2.76233	4.28679	0.261067	-5.65617	-4.90892	0.409688	0.187833	-0.187833	-0.238578	0.766824	0.693733	0.590668	CD177						-0.931682
CD1C	-3.81071	-3.31775	-3.89971	-3.42369	-2.862	-1.99551	-3.53062	-2.93123	-4.11146	-3.69099	-3.79501	-3.61186	-3.36236	-3.84254	-3.15222	-2.40967	-4.46386	-2.89574	-3.37967	-3.56877	-3.69272	-4.29184	-3.45068	-3.66159	-4.07632	-2.41301	-3.05432	-4.01601	-2.89082	-3.12067	-3.2163	-4.73763	-3.18114	-5.8636	-5.4747	-0.112105	0.355996	-0.203674	0.112105	-0.268365	-0.00877011	0.108195	CD1C						0.18713172710966436
CD2	-5.55984	-0.169054	-1.13713	-1.47251	-2.15074	-1.42798	-1.70749	-6.00349	-5.58491	-0.691558	-0.451969	0.0368889	-0.663066	-0.414275	-0.548588	-1.07544	0.253518	-2.65457	-1.70987	-1.07549	-5.52162	-1.6752	-0.910238	-5.76821	1.2764	-0.86758	-4.86327	0.183021	-0.118959	-2.73604	-0.908153	-0.0648623	-1.68599	-1.61776	-0.391336	-2.79126	1.02319	0.189617	-0.189617	0.490283	-1.58633	0.998569	CD2						-0.527546
CD200	3.64977	4.57633	4.20398	4.15612	4.66776	4.65614	3.38458	4.28671	4.67144	4.56977	4.4299	4.15831	4.44009	4.28939	5.07695	4.13732	4.63707	4.15775	4.26258	4.59207	4.4151	4.39926	4.19475	2.44646	4.27695	4.32604	4.68904	4.79336	4.35475	4.24788	4.44984	4.02702	3.83688	-4.52845	-6.72935	-0.708711	-0.109186	0.109186	0.150049	-0.68895	-0.119509	-0.240383	CD200						-0.0360853
CD200R1	-6.19529	-5.89023	-6.45555	-5.26846	-5.45117	-5.34467	-6.26432	-4.93107	-5.90963	-5.27734	-5.65136	-5.73068	-5.59345	-5.96945	-5.08242	-6.34235	-5.87825	-5.44902	-5.64756	-5.83559	-6.00666	-6.12548	-5.46408	-7.18348	-5.54413	-5.2504	-5.52221	-5.57127	-4.99115	-6.03877	-6.22974	-6.15254	-5.19147	-7.45427	-9.47392	-0.164493	0.208246	0.0434689	-0.0434689	-0.350089	0.0139346	0.0373016	CD200R1						0.00941404
CD200R1L	-1.25137	-0.494512	0.309086	-0.806079	-1.20743	-0.935147	-1.29354	-6.12097	-1.82238	-0.484081	-2.49357	-0.233331	-4.71398	-2.09922	0.251116	-1.49389	-0.498432	-2.25166	-5.79667	-1.36179	-0.713576	-0.538012	-0.260987	-5.79189	-3.87204	0.25869	-1.01307	-1.04608	-5.84939	-5.96326	-0.650965	-0.995757	-0.790668	-0.676331	-0.947709	0.640105	0.459702	-0.459702	-1.27283	-0.278793	-1.68731	-1.70941	CD200R1L						0.4003388092057598
CD207	-4.1633	-3.51992	-7.42763	-2.8917	-3.33763	-6.6748	-3.99354	-6.8141	-3.58994	-3.60746	-7.2746	-6.98764	-5.6446	-6.92107	-3.66725	-7.07157	-6.97671	-7.05271	-4.87077	-6.85759	-6.71164	-6.89033	-6.85627	-4.55013	-2.70275	-6.55655	-1.13232	-4.06603	-3.76301	-7.33683	-4.45579	-3.72976	-4.51932	-4.64583	-6.92074	0.0136072	0.451527	-0.0136072	-0.18051	0.11838	-0.697752	-0.763729	CD207						0.046319
CD22	-6.84224	-7.28633	-5.62418	-5.16625	-6.5411	-6.03181	-4.50728	-6.79915	-6.35635	-5.96448	-6.01863	-7.43212	-6.91915	-7.36554	-5.74916	-7.93109	-6.17326	-5.97362	-5.92294	-6.13215	-6.83419	-7.52745	-6.97882	-6.30655	-5.8253	-7.41606	-6.05679	-5.57191	-5.06999	-5.25775	-5.44084	-5.0699	-4.9898	-7.41224	-5.72136	-0.138866	0.105009	-0.0913567	0.0913567	0.072318	0.339922	0.479704	CD22						0.7283476152732019
CD226	-2.64932	-3.68401	-3.47624	-2.64075	-2.41683	-2.77999	-3.28316	-4.24122	-3.96048	-3.35651	-2.85372	-3.41476	-4.07172	-4.34819	-3.90172	-1.93798	-1.99784	-2.94378	-1.97597	-2.21433	-1.84598	-3.24706	-1.85043	-5.29918	-3.77373	-3.13567	-1.3425	-2.19059	-2.37456	-1.76395	-2.66052	-3.04585	-3.37529	-2.1419	-2.23239	-0.49143	0.126081	0.267769	-0.126081	-0.0997612	-1.49334	-0.319435	CD226						-0.588029
CD244	-5.00843	-4.16651	-4.75228	-8.02371	-5.251	-4.32138	-5.80362	-5.94611	-4.84225	-4.56955	-4.72854	-5.04927	-5.70622	-4.79005	-4.34358	-6.61862	-6.73021	-5.37737	-4.00279	-5.40464	-7.16558	-5.21499	-4.60977	-5.12961	-5.34934	-5.68856	-5.50683	-4.12765	-5.25348	-3.92041	-5.90973	-4.75074	-5.3883	-7.75874	-5.78972	-0.556231	0.0789693	0.188043	-0.0789693	-0.685355	-0.174778	-0.0440236	CD244						0.34745049216784035
CD248	-1.50231	0.115957	-0.556419	-0.663363	0.659396	0.0896333	-1.00743	-0.522226	0.305892	0.112586	0.00977667	-0.670552	-0.0962674	-0.459715	0.220428	-0.631439	-0.864513	-0.219929	-0.0176635	0.0664672	-0.408037	-0.586322	0.0171992	-2.29359	-1.08817	0.0287961	0.110158	0.274852	0.547542	-0.769109	-0.839177	-0.951935	-0.811375	-7.10073	-7.93977	0.0150928	-0.285097	0.00946214	-0.00946214	0.0566001	0.115407	-0.284162	CD248						0.11935861079825145
CD27	-2.46302	-1.26536	-1.76217	-1.50861	-0.558143	-0.655034	-1.59259	1.50785	-1.65415	-0.99246	-0.356392	-1.87809	-1.41636	-0.860868	-0.658701	-1.162	-1.25861	-1.00425	-0.533779	-2.09701	-1.78149	-2.44829	-1.49876	-3.29599	-1.18495	0.347535	-1.52607	-1.50938	-0.79442	-1.69454	-1.45215	-1.83096	-1.81805	-11.9866	-10.8872	-0.0651358	0.313979	-0.0949419	0.0651358	-0.493273	-0.211052	-0.275172	CD27						-0.091348
CD274	-1.18236	-0.384592	-0.988335	-0.917724	-0.155663	0.078446	-1.75155	-0.0263686	-0.795409	0.458369	0.171908	-1.50209	-0.321988	-0.982469	0.0421194	-1.164	-0.279817	-0.609807	-0.498082	0.0655743	-0.613382	-0.323096	-0.332708	-2.63561	-1.15954	-0.617949	0.0342039	-0.100402	-0.233326	-0.952822	-0.290421	-0.63059	-0.898277	-5.39613	-8.38473	0.0116975	0.149034	-0.0743975	-0.0116975	-1.11109	-0.551056	-0.622764	CD274						-0.0930424
CD276	-1.93448	-0.7148	-1.28886	-1.0619	-0.658755	-1.12154	-2.0027	-1.03228	-1.0496	-0.671736	-0.689181	-1.42557	-1.03933	-1.05566	-0.94163	-0.953496	-1.23829	-1.34757	-0.939836	-1.09211	-1.39073	-1.3892	-1.03976	-3.14672	-1.53593	-0.690556	-0.899036	-0.848433	-0.475291	-1.22496	-1.29568	-1.82068	-1.51219	-5.50207	-5.97035	-0.108622	0.324009	-0.174242	0.108622	0.107145	0.29938	-0.0368812	CD276						0.035851924782313256
CD28	-1.47233	-2.06947	-2.77953	-1.90612	-0.777231	-0.942508	-3.49593	-1.77462	-0.59618	-1.88416	0.166988	-1.31099	-1.66302	-1.00984	-1.47325	-0.991331	-2.22287	-0.252427	-1.19045	-0.995721	-3.12926	-3.12262	-1.20392	-1.44624	-1.68366	-0.521758	-1.09503	-0.715394	-0.349525	-1.11151	-1.0668	-2.13353	-2.72901	-3.32226	-8.03515	0.463307	0.184345	-0.600873	-0.184345	0.930439	0.413719	0.70316	CD28						-0.405207
CD2AP	-1.25924	-0.10506	-2.93856	-1.14842	-0.784406	-1.81921	-0.867192	-1.12032	-0.818062	-0.800076	-1.17125	-0.649865	0.0142062	-0.540452	-1.47353	-2.60964	-1.72345	-1.61499	-2.18141	-0.879784	-1.10937	-2.51923	-1.1322	-1.54115	-1.89138	-0.673773	-1.7203	-0.805288	-1.18594	-0.904507	-0.721954	-1.68384	1.30097	-2.00397	-2.18211	-0.0688851	-0.133838	0.0688851	0.241772	-0.358734	-0.509502	-0.441295	CD2AP						0.44943323310926037
CD2BP2	-0.600157	-0.217769	-0.183967	0.188949	-0.651051	-0.298508	0.0593077	-1.61284	-0.386707	0.107507	-0.721005	-0.116566	0.412099	-0.772843	0.444091	-0.895606	-0.511908	-0.601828	-0.674439	-0.130795	-0.741712	-0.239341	-0.532631	-0.692923	-0.600118	-0.264682	-0.864662	0.332757	-0.790063	-0.762416	-1.47909	-0.0505684	-0.267725	-1.71744	-0.954158	0.128702	-0.0278989	-0.563839	0.0278989	-0.334354	-1.08435	-1.03463	CD2BP2						0.32857903988419296
CD300A	0.366131	1.12251	0.419273	0.337724	1.3486	1.17992	0.586646	1.24481	1.02218	1.68079	1.28268	0.801787	1.31108	1.01417	1.52442	0.698253	0.973696	1.05407	1.33922	1.17515	0.498862	0.458074	0.900135	-0.488318	0.855752	1.59068	0.271497	1.36822	1.20241	0.768314	1.16091	1.56757	0.641395	-6.62817	-8.18839	-0.002074	0.324567	-0.0715627	0.002074	-0.154024	-0.00368371	-0.057563	CD300A						-0.0415869
CD300C	0.602404	1.62182	0.868601	0.588764	2.30749	1.71772	0.896271	1.96134	1.43689	2.15894	2.1216	1.39882	1.88976	1.78175	2.35723	1.30733	1.19948	1.81025	1.8951	1.69069	1.68542	0.994986	1.71901	-0.551518	1.07875	2.3432	0.958188	2.14135	2.18805	1.2721	1.74548	1.68717	1.52236	-5.10222	-4.14043	-0.20902	0.299734	-0.0215259	0.0215259	-0.210591	0.287305	-0.0808206	CD300C						-0.118132
CD300E	-3.49517	-3.71249	-3.6184	-4.04707	-3.14383	-1.37312	-3.49842	-2.3729	-3.7262	-3.27117	-2.69826	-3.45405	-3.14948	-2.9469	-2.21822	-3.5005	-3.52686	-3.83969	-2.94126	-2.61441	-4.30259	-4.82706	-3.11117	-4.71037	-3.45361	-2.90831	-3.45712	-3.4792	-2.98458	-2.93074	-3.69208	-3.28336	-3.28232	-6.78902	-6.53554	-0.151899	0.0801654	0.128436	-0.0801654	-0.543032	-0.202135	0.0983498	CD300E						0.4874920828562141
CD300LB	-2.4435	-1.96228	-1.38055	-3.98527	-1.76213	-0.415625	-1.68597	-3.19762	-3.27755	-2.51833	-1.58616	-2.15129	-2.28162	-1.90056	-7.54835	-3.68603	-2.23246	-2.40984	-1.81888	-2.01335	-3.49067	-1.37481	-1.63282	-7.56898	-2.25682	-1.8735	-2.56778	-4.57807	-1.05663	-2.78616	-2.29479	-1.13344	-1.95479	-1.60257	-2.02436	-0.0141997	0.0141997	0.0260939	-0.68255	0.21912	0.0480441	-0.00268785	CD300LB						0.6426633538819457
CD300LD	-0.741228	-0.609284	-0.356247	-0.602393	-0.85046	-1.16389	-0.710162	-2.7905	-1.51791	-0.818766	-1.21161	-2.01235	-0.500525	-2.07541	-0.0992824	-1.81684	-1.03702	-0.272732	-0.812675	-1.27136	-1.49093	-0.84109	-0.273993	-0.0180035	-1.70541	-2.76462	-1.86635	-0.571694	-1.25848	-0.992712	-1.81043	-0.64445	-0.540534	-1.69529	-1.03846	0.0530432	0.029614	-0.029614	-0.416138	0.197163	-1.1154	-0.913454	CD300LD						0.28952248507261863
CD300LF	-0.86525	0.0621689	-0.293587	-0.647828	1.44792	0.390354	-1.12085	0.244737	-0.971675	0.304984	0.336782	0.129481	0.440575	0.327248	0.284284	0.464535	-0.708556	0.23177	-0.346537	0.361575	0.076553	-3.21812	0.379787	-3.57764	-1.35247	0.549597	0.170484	1.26844	0.790622	-0.829185	-0.0216897	-0.233285	-0.345846	-9.64871	-9.60169	-0.268501	0.159215	-0.0654853	0.0654853	-0.149856	0.0734307	0.278809	CD300LF						0.2650053744275006
CD300LG	-3.77665	-3.32997	-3.17964	-3.59196	-3.04159	-3.27112	-3.7443	-4.02021	-3.8657	-3.08528	-3.72855	-3.59424	-3.18474	-3.72241	-2.8629	-4.49022	-4.00941	-3.58007	-3.30711	-3.14081	-4.22309	-4.45926	-2.9726	-4.7064	-3.86506	-2.89814	-3.09482	-3.86171	-2.2537	-3.69847	-3.34619	-3.97101	-3.8016	-5.01051	-4.81323	0.0134009	-0.204291	0.170624	-0.0134009	-0.369815	-0.349149	-0.53677	CD300LG						0.20556272902422967
CD302	2.2298	2.63587	3.00264	3.01905	3.14669	2.89036	1.39837	3.12732	2.21033	2.93939	3.1623	1.21077	2.19027	2.3923	3.24418	2.3707	1.74853	2.71396	2.24057	2.73792	1.92266	1.76974	2.32988	-0.440922	1.67595	3.12079	2.25887	2.92698	2.92654	2.0508	1.66881	1.88915	2.05709	-6.29781	-10.8357	-0.416957	0.117876	0.0292209	-0.0292209	-0.437697	0.159832	0.44863	CD302						0.48824987163904177
CD33	0.137773	-0.421294	-1.36668	-0.170998	1.66012	0.874567	-1.45343	0.821134	0.467007	-0.0739212	1.27571	-0.169843	-0.668747	-1.46453	1.86383	0.444949	0.579513	1.20306	0.656725	-1.86512	-0.751412	0.777116	-0.498127	-1.30854	0.224458	1.56631	0.957413	-0.0363093	1.32047	-0.417537	1.61019	0.284426	0.308358	-6.39708	-5.91011	-0.172293	0.276123	-0.124921	0.124921	-0.0164474	0.108205	-0.0972445	CD33						-0.182381
CD34	-3.68592	-3.00643	-3.78956	-3.6926	-2.7557	-3.4305	-3.82311	-4.50547	-3.16325	-3.24354	-3.13548	-2.95279	-3.81573	-3.122	-3.56162	-3.78638	-3.65006	-3.22919	-3.8434	-2.96623	-3.84917	-3.69193	-3.21066	-3.5093	-3.73369	-3.03779	-2.90036	-2.99779	-3.40398	-3.15012	-3.25947	-3.11433	-3.28719	-3.2786	-3.74175	-0.260318	0.405712	-0.255678	0.255678	-0.222054	0.0456735	-0.376798	CD34						0.00911237
CD36	-1.41934	-3.60598	-2.43451	-3.02492	-1.99181	-2.20956	-2.91661	-3.19249	-1.99947	-2.23367	-2.60879	-2.68383	-3.9036	-3.03178	-2.38348	-2.85245	-4.86148	-2.329	-2.18333	-4.11387	-2.54916	-2.64398	-2.48657	-2.79575	-1.64461	-2.98258	-2.67084	-2.73035	-2.26043	-1.95919	-2.80076	-2.97386	-2.11235	-2.7862	-2.7442	-0.2664	0.22225	0.122478	-0.122478	-0.907593	-1.07424	-0.438359	CD36						0.29445843484878087
CD37	0.556858	-0.533943	0.125786	0.522278	-0.42767	-0.862033	0.290017	-0.697761	-0.663612	-0.428641	-0.659952	-0.351208	-0.514662	-0.484578	-0.248897	-0.261565	-1.1721	0.442758	-1.51943	0.127738	0.073616	-0.0575926	0.701255	-0.0924347	0.0810198	0.079191	-0.288888	0.00163499	-0.500689	0.453583	-1.43531	-0.317848	0.0213154	-0.771465	-0.152962	0.343669	0.283881	-0.461338	-0.283881	-0.00211219	0.690044	0.25568	CD37						0.0920706
CD38	0.0455038	2.84447	2.87857	2.60951	2.36419	0.432524	2.02705	3.27029	-0.295023	2.95732	1.96395	2.94364	2.71422	2.3794	2.74464	-0.737364	-0.772608	-0.437832	-0.465383	-0.589476	-0.582777	-0.688846	-0.526855	-4.26431	-1.24525	-0.351137	-1.04095	3.03896	2.88612	3.6153	2.72677	1.73213	1.92649	-9.45453	-6.25777	-0.292133	-0.0195344	0.175821	0.0195344	0.214966	0.487229	0.565814	CD38						2.973422863124679
CD3D	-0.770816	-0.695273	-1.00522	0.239608	-0.821146	0.0795913	-1.01087	-1.36257	-0.138491	-0.298156	-1.07653	-0.724286	-0.75047	-0.772587	-0.767968	-0.497751	-0.79145	-0.377015	0.0814944	-0.498595	-0.344196	-1.07738	-0.466169	-0.627086	-1.11077	-0.824675	-0.79759	0.381203	-0.6766	-0.201481	-0.960107	-0.415801	-0.443129	-1.83837	-0.618829	-0.0499976	0.0499976	-0.243669	0.953597	-0.569551	0.0386211	-0.108911	CD3D						0.0895678
CD3E	-0.440399	-0.482574	-1.68512	-0.316549	-5.24562	-1.29789	-0.420936	0.530986	-5.22036	-0.282612	-5.2167	-1.15799	-1.0255	0.506671	0.681035	-5.35475	-5.38193	-0.239394	-0.298014	-0.646813	-0.402181	-2.21754	-4.79361	0.1199	-1.10052	-5.08799	0.0558748	-1.45243	-5.21384	-5.54142	-1.66913	-0.082181	-2.23898	-1.12768	-5.67064	-0.242264	0.952363	0.242264	-5.43699	1.02084	-0.93227	0.0676652	CD3E						0.1037114676545555
CD3G	-4.27279	-3.87577	-3.82839	-3.089	-3.38262	-4.96294	-3.78202	-3.47544	-3.5609	-2.77177	-3.23007	-4.58921	-3.81555	-2.89568	-3.49858	-3.43956	-3.62119	-3.66469	-3.28665	-2.67756	-2.60654	-3.48978	-3.37119	-3.06067	-3.12088	-3.84066	-3.23979	-2.23646	-2.91507	-3.47349	-3.12807	-3.40717	-3.25778	-3.62509	-3.40022	0.0323569	-0.0445783	0.142346	-0.0323569	-1.93113	-2.17375	-2.55173	CD3G						-0.54474
CD4	-1.51952	-1.04009	-1.1154	-1.52085	-1.38014	-1.59534	-1.38397	-0.696105	-1.38774	-0.944786	-1.66503	-1.34597	-1.50396	-1.35917	-0.981416	-1.28568	-1.56806	-1.91207	-1.66666	-1.48249	-1.83304	-1.86392	-1.38276	-2.57444	-1.40076	-1.69602	-2.15982	-1.41382	-1.06124	-1.53507	-1.1772	-1.42777	-1.42728	-2.99456	-2.53718	-0.229234	-0.0279584	0.0279584	0.0639569	-0.0162266	0.202069	0.235147	CD4						0.34453380117792926
CD40	0.95781	2.29513	2.09831	1.71433	2.28157	1.62829	1.31213	1.95759	1.4571	2.29995	2.30579	1.17495	1.66259	1.55795	1.94189	1.33363	1.37505	1.87426	1.73165	1.96941	1.64803	1.25629	1.72939	-0.0208969	0.99414	2.50365	1.84751	2.13741	2.19084	1.92607	1.57658	2.09101	1.21589	-8.19623	-8.71606	-0.0152399	0.424769	-0.120279	0.0152399	-0.13763	0.072378	0.00375033	CD40						0.19932007684837674
CD40LG	-2.81599	-2.55963	-1.56045	-2.72496	-4.21528	-1.18613	-4.08983	-1.70876	-6.33009	-6.02569	-4.10786	-1.59851	-3.47786	-2.25183	-1.89283	-3.03036	-2.9355	-6.47093	-1.82957	-2.69085	-3.80793	-2.13863	-2.46714	-7.13828	-3.12097	-1.65284	-2.95654	-6.06922	-3.69581	-2.75505	-2.55209	-3.14798	-2.83801	-7.97095	-1.73411	-0.163255	0.268058	0.163255	-0.190765	1.24169	0.674928	0.92576	CD40LG						0.4084068952147364
CD46	0.165091	1.46453	0.870685	0.5803	1.82244	0.943334	0.172184	1.06462	1.16299	0.84327	1.52748	0.293947	0.880632	1.04454	1.46565	0.51797	0.507586	0.816747	1.20492	0.891893	0.725468	0.962649	0.854898	-1.30343	0.546829	1.21743	0.877349	1.4595	1.44714	0.401293	0.580863	0.577323	0.298433	-5.79892	-6.15771	0.00640438	-0.00640438	-0.047856	0.346925	-0.621771	-0.630061	0.0824733	CD46						0.2259124165008139
CD48	-2.33831	-1.712	-2.18865	-2.35147	-1.42739	-1.33465	-2.0279	-1.1925	-1.44541	-1.47315	-1.31209	-1.52683	-1.38789	-1.73396	-1.17331	-1.55298	-1.54415	-1.67523	-1.4904	-2.35171	-2.15829	-2.32025	-2.07618	-3.31963	-1.83651	-0.423925	-2.08878	-1.58029	-1.47815	-2.02375	-1.77013	-1.44718	-1.59966	-7.87774	-9.05588	-0.121257	0.340508	-0.162582	0.121257	-0.238957	0.0145253	-0.235396	CD48						-0.108655
CD5	-5.62477	-3.67529	-4.69032	-4.97971	-4.50851	-3.39603	-4.87005	-4.10565	-4.66285	-4.37862	-4.40108	-4.48228	-4.78414	-3.73344	-3.40682	-4.54953	-4.01497	-4.63376	-3.34047	-5.28664	-3.96011	-5.1388	-4.84643	-6.02625	-4.48615	-3.67009	-4.24198	-5.36244	-4.16035	-5.327	-4.7522	-5.48074	-4.54714	-6.85892	-6.96718	-0.423776	0.0192975	0.088003	-0.0192975	-0.723846	-0.437746	-0.388659	CD5						-0.00370037
CD55	1.84339	2.89834	2.42466	2.45914	3.42053	2.67235	1.98125	2.59983	2.70406	2.65318	3.09982	1.83004	2.80501	2.55029	2.94573	2.38238	2.48755	2.77195	3.09371	2.92165	2.51512	2.36525	2.55955	0.686617	2.18644	3.12149	2.88879	3.05676	2.92938	2.31839	2.35325	2.12786	1.86849	-5.46224	-5.8572	-0.0735171	0.0154737	-0.0154737	0.153628	-0.477518	-0.497639	-0.102879	CD55						0.016049
CD58	-1.49646	-0.384181	-0.958435	-0.759706	0.0603138	-0.451533	-1.44649	-0.911524	-0.757963	-0.456921	-0.721595	-0.834508	-0.449912	-0.81551	-0.166349	-0.60763	-0.948256	-0.35838	-0.488423	-0.382971	-0.612532	-0.875487	-0.524562	-2.55105	-1.13868	0.0774311	-0.444802	-0.342995	-0.126659	-1.00185	-0.61709	-0.99845	-1.2333	-11.0575	-8.43354	-0.0909244	0.14663	-0.0231673	0.0231673	-0.28783	-0.172189	-0.407269	CD58						-0.0487566
CD59	2.90314	2.81633	2.97266	2.88434	2.80909	2.79306	2.7954	2.71343	2.766	2.82976	2.78781	2.89891	2.8606	2.82758	2.9264	2.80466	2.94153	2.84016	2.71786	2.88366	2.84142	2.8403	2.97789	2.3614	2.91759	2.99822	2.81095	2.81171	2.76322	2.7992	2.85606	2.74684	2.77375	-7.0563	-6.94847	-0.0226661	-0.0996476	0.0733814	0.0226661	0.0737372	-0.0272267	-0.180307	CD59						0.018592021509214247
CD5L	-4.66646	-4.23712	-5.04242	-4.19793	-3.79974	-3.18828	-4.40015	-4.36181	-4.99429	-4.30119	-3.13512	-4.36932	-4.15473	-4.98958	-3.76244	-3.73024	-4.45934	-3.61624	-3.64103	-4.17618	-4.02347	-4.83768	-4.31908	-4.99019	-4.3277	-2.35593	-4.23463	-4.08927	-3.31585	-3.59027	-4.64952	-5.49187	-4.25419	-6.20321	-6.85857	-0.162652	0.248818	-0.28392	0.162652	0.0982632	0.121972	-0.570893	CD5L						-0.225741
CD6	-5.90053	-5.10515	-6.62053	-5.15499	-6.13436	-6.01209	-5.82388	-5.59197	-6.17517	-5.02276	-5.95293	-7.76551	-5.90789	-5.37701	-4.77443	-7.07183	-6.86149	-6.73104	-5.32672	-6.19489	-4.97493	-7.6682	-7.27157	-7.49793	-5.48062	-7.14177	-5.53857	-5.91429	-4.81218	-5.36747	-5.30405	-6.93647	-6.10455	-8.43751	-6.73338	-0.403143	0.0414581	0.0311426	-0.0311426	0.118544	0.353225	0.556071	CD6						0.46039139498678855
CD63	-3.82206	-3.08675	-3.03129	-3.19105	-2.33378	-2.86152	-3.78821	-3.15093	-2.95746	-2.51979	-2.70622	-3.49202	-2.95013	-2.45416	-2.67853	-2.6229	-2.67882	-2.28873	-2.53667	-3.07311	-2.18787	-4.08276	-3.0602	-4.48889	-3.29353	-2.59698	-2.84013	-2.86651	-2.74686	-2.71864	-3.07604	-3.18249	-3.24847	-6.31305	-7.67542	-0.125987	0.0501358	0.136983	-0.0501358	-0.366782	-0.23896	-0.135306	CD63						-0.22851
CD69	1.54426	3.47764	2.7749	2.06108	3.42659	2.60263	1.80743	3.13007	2.78988	3.23536	2.99377	2.5152	2.88373	3.09447	3.00847	2.16092	2.23415	2.96992	2.77958	2.92282	2.13617	2.68521	2.35763	1.10619	2.56863	3.61278	2.51872	3.47456	3.48413	2.87819	2.5032	2.79904	2.59043	-7.89655	-6.39662	-0.0486107	0.348778	0.0486107	-0.0684776	-0.379615	-0.126281	-0.185786	CD69						0.0832582
CD7	-2.67432	-2.33049	-3.61671	-2.17389	-1.73822	-4.86388	-3.0127	-4.00318	-2.51599	-2.47462	-4.14175	-6.17673	-4.83368	-1.94023	-4.66369	-1.4533	-1.70636	-1.48691	-1.81193	-2.46172	-3.31576	-3.27206	-3.04535	-3.10179	-2.89183	-1.83874	-2.04932	-2.25511	-3.9521	-6.52592	-3.90791	-4.65581	-2.05633	-7.74181	-4.88744	-0.912449	0.671888	-0.138466	0.138466	-0.239348	-1.54219	-0.169626	CD7						-0.437462
CD70	-5.97065	-7.58103	-6.61932	-8.16139	-6.14922	-5.52945	-7.18523	-6.49883	-6.30709	-7.72515	-5.85623	-6.06971	-5.52963	-6.2314	-5.35963	-6.51119	-7.32887	-8.0329	-5.24431	-6.39032	-7.98133	-5.32995	-5.80403	-6.40479	-8.00486	-5.16327	-5.29986	-5.63118	-6.09829	-6.64717	-5.54963	-5.90634	-5.4809	-8.08545	-10.3604	-0.125929	0.0143513	0.137287	-0.0143513	-0.517557	-0.0469927	-0.171207	CD70						-0.398583
CD72	-3.36691	-2.37874	-2.98985	-5.61278	-1.44141	-1.68772	-1.40987	-3.87044	-2.004	-5.22262	-5.41322	-2.23287	-2.05784	-2.33496	-5.69126	-2.47523	-3.05853	-5.90426	-4.68642	-3.09401	-5.7843	-4.22355	-3.92671	-6.36809	-2.75697	-3.44626	-5.09977	-1.7778	-2.18398	-2.4447	-5.54889	-3.16576	-5.79233	-8.4888	-8.2519	-0.00703881	0.00703881	-1.18497	0.0240074	0.0465443	-0.266604	0.215312	CD72						1.52008
CD74	0.522365	1.4823	0.971995	0.977322	1.08301	0.902521	0.545052	1.26377	0.780886	1.51361	1.38082	1.08952	1.30263	0.98496	1.16813	0.958746	0.924474	0.647372	1.11224	0.750127	0.853636	0.290358	0.842868	-0.318626	0.551036	1.4714	0.845161	1.04978	1.51886	0.969497	1.09194	1.32444	1.21383	-4.15781	-4.00391	-0.253735	0.247146	-0.0697443	0.0697443	-0.34194	-0.308787	-0.441479	CD74						0.15769866355709788
CD79A	0.35894	0.369008	-0.276524	0.256838	-1.05608	0.381946	0.416901	-0.335018	-0.254184	0.342399	-0.175036	0.504328	0.428334	0.225906	0.222077	0.122131	-0.427997	0.35988	0.834948	-0.0352736	-0.499124	0.621121	-0.583562	-1.72215	-1.10716	-0.0208165	-0.235045	-0.697283	-0.0564879	-0.370951	-1.32287	0.762587	0.545248	-1.49641	-2.30066	0.108296	-0.795948	-0.108296	0.659119	-0.122828	-0.307273	0.25957	CD79A						0.21527361118912752
CD79B	-5.59406	-5.13912	-6.45072	-5.36731	-4.68771	-4.0764	-5.54715	-2.57185	-4.93496	-3.46063	-3.61443	-6.01074	-4.43739	-5.05964	-4.39078	-4.45526	-4.02782	-4.19128	-4.18492	-4.65039	-3.72093	-5.75588	-4.64907	-5.85863	-4.39066	-3.78823	-5.62958	-4.81994	-3.75319	-3.99428	-4.88165	-4.38291	-4.84076	-8.57582	-9.05932	-0.360638	0.0686456	0.112992	-0.0686456	-0.326485	0.163356	0.499039	CD79B						-0.646878
CD80	-2.97745	-2.92731	-3.70349	-3.54879	-2.52342	-3.05369	-3.95096	-2.49503	-2.39267	-2.66914	-1.86357	-2.28901	-2.63874	-2.82758	-2.31469	-2.41524	-3.29483	-2.19888	-2.55948	-2.25312	-2.89688	-3.13001	-2.79345	-4.48006	-3.12112	-1.28601	-3.16379	-2.90887	-2.28457	-2.20647	-2.45255	-1.60945	-2.39818	-9.2413	-10.242	-0.0779081	0.207921	-0.0334772	0.0334772	-0.183171	0.159566	-0.0441357	CD80						-0.552859
CD82	-2.79557	-8.42159	-5.41239	-4.9177	-4.88542	-4.2882	-3.79573	-10.0336	-3.8077	-4.76751	-5.08783	-6.80061	-4.69321	-4.4026	-9.38609	-3.79525	-6.19166	-3.87736	-9.64691	-4.92121	-3.1255	-4.75426	-9.18831	-5.62843	-5.58832	-5.31276	-4.80595	-3.20327	-4.1491	-4.50985	-7.52326	-4.47688	-4.71613	-4.24936	-6.74341	0.0117472	-0.0117472	-1.0748	0.401987	-2.21793	-2.84388	-2.65718	CD82						0.47955307766784105
CD83	2.14295	3.15026	2.5815	2.75631	3.44956	3.17163	1.87258	2.74968	2.59356	2.99086	3.11665	1.91622	2.8614	2.96426	3.22612	2.26616	2.59329	2.78163	3.09818	2.76071	2.96948	2.4951	2.87927	0.582693	2.22952	3.01373	2.98752	3.15636	2.89035	1.94531	2.48263	2.01404	2.15341	-4.37828	-4.48706	-0.0674191	-0.249747	0.0850315	0.0674191	-0.454164	-0.120041	0.256291	CD83						0.1613376004980543
CD84	-5.30256	-3.19206	-3.33242	-5.79649	-3.14727	-4.99463	-3.89833	-5.39697	-2.7292	-2.83983	-3.4245	-3.13755	-3.22746	-2.82586	-1.35703	-4.72844	-3.79404	-2.61765	-2.82137	-3.08996	-3.57204	-4.4028	-4.00618	-4.981	-5.12212	-3.37388	-3.33877	-2.6489	-2.30324	-2.9937	-4.13819	-4.70856	-3.08173	-10.4575	-5.82554	-0.190395	0.177488	0.182156	-0.177488	-0.102261	-0.0125052	0.215066	CD84						-0.304527
CD86	-4.8836	-3.61404	-4.08277	-4.4917	-2.96411	-3.73875	-4.55792	-5.03559	-4.07891	-4.44193	-3.8746	-4.15469	-3.41678	-3.5576	-3.51389	-4.13552	-4.14376	-4.02045	-3.40039	-3.92155	-4.38564	-4.1684	-4.73381	-5.64199	-4.62468	-4.08616	-4.00081	-3.18061	-3.25199	-4.19267	-5.31883	-4.38866	-4.60476	-11.4747	-10.4276	-0.244145	0.465823	0.170946	-0.170946	-0.652579	-0.1721	-0.26853	CD86						0.2736737327875452
CD8A	0.0455141	-0.293276	-0.0894468	0.54856	0.789427	1.02756	0.762188	-0.322746	-0.0961084	1.46348	0.161668	0.0880505	0.615386	0.1208	0.130611	-0.447886	-0.0149924	-0.877035	0.0795238	-0.866501	-0.749437	-0.421998	0.723975	-4.02661	0.00831356	1.16313	-1.14891	0.759694	0.418569	-0.317818	0.0312287	-0.768088	-0.367122	-8.01945	-7.91748	0.0300113	0.270777	-0.0300113	-0.22759	0.50442	0.661451	0.545804	CD8A						0.6485123927054273
CD93	-3.37295	-2.75772	-3.55537	-3.36322	-2.43285	-2.86518	-3.29459	-2.65045	-2.97324	-2.52751	-2.3792	-3.42925	-2.41754	-2.92508	-2.83079	-2.9992	-3.68395	-2.80506	-2.75715	-2.99742	-3.21962	-3.29014	-2.58136	-4.53647	-3.29046	-2.47224	-2.84865	-2.47648	-2.10447	-3.04096	-3.18993	-3.17155	-3.12088	-9.08838	-9.38715	0.0169559	-0.0175968	-0.0169559	0.202705	-0.637358	-0.764969	-0.198138	CD93						-0.00126152
CD99	2.73038	3.0964	2.89908	2.74393	3.73934	3.09912	2.58044	3.47297	2.9922	3.2058	3.14792	3.1479	3.53985	3.39646	3.19876	3.15165	3.40583	3.55414	3.52987	3.44098	3.23142	3.28035	3.76186	2.30044	3.08623	3.31617	3.46124	3.71486	3.70765	2.88325	2.94473	2.92929	3.00986	-6.82853	-7.40503	0.025508	-0.124486	-0.025508	0.162236	0.096887	0.0506608	0.0542152	CD99						-0.298496
CD99L2	5.04733	5.3777	5.36125	5.33622	5.59767	5.35545	4.97601	5.54297	5.3434	5.2861	5.60459	4.99079	5.38223	5.38685	5.50701	5.22727	5.3673	5.19996	5.32485	5.37737	5.36721	5.23873	5.43104	4.02285	5.17656	5.31963	5.32146	5.47901	5.33611	5.22137	5.19736	5.06941	4.90253	-5.50921	-5.29704	-0.0401974	-0.104892	0.0401974	0.0840676	0.205369	0.258709	-0.00885943	CD99L2						0.0721626
CDA	-4.17936	-3.93907	-4.90642	-5.69553	-4.418	-4.48687	-5.53701	-4.61907	-4.53591	-4.66046	-4.32313	-4.8042	-3.52963	-4.43354	-4.25159	-2.98963	-4.8211	-4.24481	-4.55053	-4.48007	-4.0337	-6.24635	-3.98346	-5.50428	-4.62108	-2.83463	-5.39402	-4.70331	-3.91424	-3.88628	-5.53035	-4.63755	-3.50162	-7.50742	-7.60821	-0.0280462	0.32597	-0.20206	0.0280462	-0.221218	0.0851611	-0.0393736	CDA						-0.441281
CDAN1	-0.0636113	0.024554	-0.52249	-0.121677	-0.316547	-0.33564	-0.255344	-0.153015	-0.0259679	-0.473126	-0.541776	-0.315286	0.0221355	-0.0894279	0.268944	-0.285898	-0.254695	-0.678619	0.149103	-0.636273	-0.545059	-0.173746	-0.086249	-0.0589736	0.0257593	-0.50611	-0.75888	-0.854978	-0.119001	-0.49019	-0.619133	-0.636764	-1.01609	-0.3391	-0.313453	-0.396163	0.0180833	0.173303	-0.0180833	-0.161964	-0.278114	-0.661142	CDAN1						0.0719137
CDC123	-0.899235	-0.299864	-1.68298	-0.289958	-1.08387	-2.58116	-1.74227	-1.51281	-2.02384	-2.71545	-1.20305	-2.35379	-1.24639	-1.87356	-1.79488	-0.795661	-1.15147	-0.163894	-0.09046	-1.15672	-1.65243	-0.555363	-0.597098	-0.370646	0.361893	-0.76023	-0.319477	0.258661	-1.28036	-0.229425	-1.19508	-1.62194	-2.51724	-0.127085	-0.474125	0.557452	-0.48608	0.48608	-1.45621	-0.865629	-0.229951	0.331295	CDC123						-0.523476
CDC25A	-0.331914	-3.201	-1.02468	-0.186038	-1.12849	-1.66784	-0.784072	-2.95244	-1.7355	-0.175389	-0.644377	-1.75113	-4.26111	-2.06736	-0.806091	-1.33383	-2.57514	-0.44259	0.426422	-1.45285	-1.60182	-1.29972	-1.38275	-0.55423	-1.13023	-0.880664	-1.55442	-1.787	-0.543112	-0.378486	-0.395776	-1.20876	-0.998041	-1.59551	-0.298255	-0.256254	-0.174256	0.174256	0.190254	1.40841	0.696043	0.102082	CDC25A						0.0156121
CDC25C	-0.169485	-0.0628322	0.961809	0.0210766	-0.285636	0.346226	-0.723979	-1.78792	-0.0937539	0.36104	0.0737469	0.559708	-0.00522282	0.540161	1.37094	0.301906	-4.59516	0.90347	-0.281931	0.156003	0.0268788	0.332776	0.604987	0.430243	0.0636209	0.279908	-1.46571	-0.139713	0.292711	0.865608	1.12175	-1.97247	0.62307	-0.578052	-0.00607427	1.04952	-0.909999	0.306303	-0.306303	0.127284	-0.6175	0.119604	CDC25C						0.00204107
CDC26	-6.65513	-0.967359	-6.59753	-1.97414	-1.32311	-1.8447	-5.16344	-1.59169	-0.872318	-0.0769267	-1.74406	-2.57258	-1.49257	-3.09097	-1.64451	-2.54103	-4.14661	-2.05269	-2.23332	-2.56806	-1.55961	-1.66791	-1.93871	-3.08261	-2.02465	-0.772253	-2.22279	-1.49897	-1.04539	-1.50673	-2.88873	-1.57774	-6.49658	-1.79189	-1.92072	0.598831	-0.651529	0.182904	-0.182904	-0.378596	-0.191493	-0.922492	CDC26						-0.195334
CDC27	-0.29442	-0.268047	-1.14379	-0.885168	-1.82119	-0.651602	0.0781898	-0.416145	0.265469	0.18857	-0.923516	-0.375765	-0.916521	0.348643	0.567687	-1.02762	0.56333	-1.24231	-0.891912	0.0524196	0.219531	0.0583632	-0.13786	-0.917834	0.20974	-0.760859	-0.222809	0.402635	-1.14305	-6.64055	-0.555272	-0.640747	-0.358287	-0.083856	-1.91179	-1.52852	0.0888592	0.062331	-0.062331	-1.20953	0.0483233	-0.361617	CDC27						-0.368527
CDC37	-1.76779	-0.969274	-1.41786	-1.49283	-0.813308	-0.91757	-1.09726	-0.346415	-0.260055	-1.03853	-1.29326	-1.5485	-0.839317	-1.49386	-0.986337	-1.36014	-2.66104	-2.15627	-0.924352	-1.22589	-1.2493	-2.03251	-1.48191	-2.00712	-2.29674	-0.765831	-1.50064	-1.333	-0.407983	-1.04721	-1.77288	-1.83146	-0.618735	-3.01236	-2.05221	-0.328422	0.375414	0.00865912	-0.00865912	-0.742238	-0.307686	-0.849133	CDC37						0.35902926213481823
CDC37L1	-0.535182	-0.626725	0.0912253	-1.54618	0.936825	0.18898	0.712157	-3.09219	-0.957099	-0.48505	0.942871	-0.683284	0.122158	-2.32525	0.150612	-1.68751	-0.151477	0.571804	0.782304	-0.207481	0.201745	-1.13372	-5.24902	-0.111031	-0.328692	-1.13132	-0.450612	-0.18723	-1.16853	-0.612552	-0.991419	0.0170806	-1.26439	-0.507374	-0.333968	-1.61963	0.667741	-0.250328	0.250328	-1.24179	0.469018	-1.58109	CDC37L1						0.37595792257889515
CDC42BPB	-1.51875	-1.66679	-1.70507	-1.24715	-1.15251	-2.39282	-1.47452	-1.05407	-1.85228	-1.74052	-2.71251	-1.46862	-0.646409	-0.639086	-1.09309	-2.78959	-1.14453	-1.33016	-0.872589	-2.13504	-1.42966	-1.16777	-1.79668	-3.54499	-2.46259	-0.833994	-1.43142	-1.36901	-1.08675	-2.00422	-1.56613	-0.577063	-1.12413	-0.515859	-4.33064	-0.216436	0.261339	0.216436	-1.06289	0.159017	-0.342426	-0.357817	CDC42BPB						0.010280191337540594
CDC42BPG	-1.67976	-1.24833	-2.21641	-1.58927	-2.00139	-4.99911	-2.20462	-1.69811	-1.87992	-1.65536	-1.66053	-3.56024	-1.79679	-1.25909	-4.28322	-1.21361	-1.67376	-2.2517	-2.00798	-2.6142	-2.07038	-1.40503	-1.04982	-1.88813	-0.374422	-2.00131	-2.65304	-1.52186	-1.30403	-3.34782	-1.28289	-1.31407	-2.32222	-1.62596	-1.47704	-1.13342	0.836591	-0.306152	0.306152	0.334739	-2.00546	-0.0513255	CDC42BPG						-0.360921
CDC42EP1	-0.293426	-1.04816	-0.774435	-0.49382	-0.742749	0.107059	-0.266477	-0.270631	-1.18261	1.13279	-0.406731	0.310322	0.00596281	-0.675442	-0.706177	-1.63291	-0.710412	-0.933815	-0.000784029	0.368744	0.423692	-0.138948	-1.25951	-0.00527678	-0.837997	-0.602792	-0.576588	-0.675776	0.0619759	-0.632594	-0.479965	-0.0876786	-0.356417	-2.019	-0.00259527	0.0894614	-0.273927	-0.0262591	0.0262591	-0.412163	-0.0943633	0.608432	CDC42EP1						-0.0890074
CDCA2	-2.58761	-1.89546	-8.17492	-1.32124	-2.68527	-2.49171	-3.54395	-8.68318	-4.27629	-1.61681	-2.47943	-3.75303	-2.30734	-2.11914	-3.56978	-8.05056	-3.28584	-2.93554	-2.26758	-3.37744	-3.04232	-3.6036	-3.52657	-3.73331	-3.01312	-8.09026	-8.00188	-1.94488	-3.03332	-4.79726	-3.12964	-0.815154	-2.19328	-8.33213	-3.2337	-0.521649	0.0515354	0.184117	-0.0515354	-0.998786	-1.8525	-1.42906	CDCA2						1.054742169895515
CDCA3	-7.7752	-5.59525	-12.0532	-7.90645	-8.91033	-8.92984	-6.50892	-8.28842	-7.73951	-6.52983	-8.66512	-9.73082	-6.78668	-6.73174	-6.35744	-7.34385	-6.62805	-6.46748	-5.69778	-7.23494	-7.44895	-8.06682	-8.66786	-7.2396	-8.76585	-6.46601	-7.37764	-6.48754	-6.15774	-11.1085	-7.19233	-6.88195	-6.4341	-7.40303	-6.23749	0.14707	-0.387566	-0.14707	0.5986	-5.15061	-5.41526	-4.9758	CDCA3						-0.255786
CDCA8	-0.158928	-1.10972	-1.32585	0.0755274	-1.00456	-1.0403	0.0718618	-1.11348	-1.51807	-0.439428	-7.8245	-1.76091	-0.796083	-2.89112	-0.233019	-1.44433	-1.35385	-1.25309	-0.73817	-1.07239	-1.66491	-2.40677	-0.782841	-0.327027	-1.21863	0.00995461	-1.17327	0.259976	-1.77759	-1.624	-2.07417	-0.103545	-0.867404	-0.0478371	-0.243691	0.285911	-0.504285	-0.285911	0.432586	0.378617	-0.305176	0.374606	CDCA8						0.4661133207034405
CDCP1	-0.184258	0.122187	0.33019	0.508179	0.807909	1.04948	-0.198229	0.32345	1.00532	1.15862	0.634532	0.6104	0.863522	0.541169	1.06519	0.268674	0.734791	0.108008	0.386898	0.608874	0.419529	0.594615	-0.0172181	-1.20131	-0.0823527	-0.0039593	0.270926	0.607658	0.472416	0.190051	1.09148	1.10432	0.389803	-7.82351	-6.6472	-0.103636	0.314018	0.103636	-0.235343	-0.373191	-0.194269	0.00411118	CDCP1						0.17339608871346054
CDH1	-2.10055	-2.00216	-2.23912	-2.61082	-2.05372	-2.35361	-2.87689	-2.65043	-2.58842	-2.35454	-2.33122	-2.21171	-2.35483	-2.19847	-1.81983	-1.86231	-3.01218	-2.37875	-2.12069	-2.33534	-2.50275	-2.58274	-2.1346	-3.00986	-2.20525	-1.989	-2.19131	-2.37222	-1.85508	-2.11292	-2.11729	-2.38952	-2.15709	-4.37923	-4.42929	0.0849581	-0.266534	-0.0849581	0.486422	-0.715445	-0.667372	-0.582823	CDH1						0.0301808
CDH12	-1.22017	-0.198969	-0.568012	-0.488475	-0.62164	0.187203	-1.50152	-1.41734	-1.34823	-0.575736	-0.250128	-0.963058	-1.17498	-0.55284	-0.436269	-1.11219	-0.54584	-2.32737	-0.421174	-0.595263	-1.1045	-0.889715	-1.45055	-1.32606	-0.946025	-3.16954	-1.19527	-0.461431	-0.628363	-1.92083	-2.13102	-0.551252	-1.33913	-0.972704	-1.40081	0.0176549	-0.10713	0.297479	-0.0176549	-2.68199	-2.59382	-1.80784	CDH12						0.5660864648021303
CDH15	4.09336	4.69073	4.81978	5.01905	5.42686	5.28719	3.8786	5.20093	4.64815	4.97032	4.94522	3.89043	5.22249	4.99007	4.65808	3.70285	4.57144	4.66589	4.27705	5.58799	4.51329	3.75917	4.76065	2.92353	3.92764	5.22147	5.0503	5.14282	4.70562	4.78744	3.91946	4.6068	4.1792	-3.46907	-3.02296	-0.0117155	0.209202	-0.189693	0.0117155	0.986276	1.41089	1.36799	CDH15						0.2619826057319367
CDH17	-3.7143	-3.64124	-4.38809	-4.71916	-4.25627	-4.03281	-4.26323	-4.30029	-3.85884	-3.64862	-4.805	-4.23234	-4.36216	-4.30048	-4.09435	-3.87203	-4.19607	-4.16162	-3.82553	-4.15359	-4.06756	-4.4454	-4.42772	-4.07687	-3.74125	-3.17507	-4.20615	-4.13493	-4.22999	-3.75848	-4.45685	-4.01175	-3.82656	-4.0935	-4.28723	-0.189413	0.479491	-0.13457	0.13457	-1.04172	-0.661674	-0.818309	CDH17						-0.114513
CDH2	-0.10261	1.03634	0.567969	0.59225	1.24384	0.812247	0.136708	0.569475	0.937511	1.02497	1.01522	0.203904	0.958806	0.873737	1.08484	0.364284	0.843457	0.507149	0.899018	0.976866	0.646552	0.560952	0.596469	-1.07943	0.314926	1.06996	0.940061	1.03875	0.886534	0.269962	0.714512	0.291907	0.137025	-6.32238	-6.41789	-0.101568	0.262598	-0.0903326	0.0903326	0.776618	0.884644	0.875553	CDH2						0.0434576
CDH3	0.502628	1.42264	1.31352	1.04109	1.34131	0.677232	0.701519	1.20943	0.600492	1.4585	0.88219	0.910352	1.06262	0.979311	1.09128	-0.201387	-0.411872	0.381074	0.173738	0.513731	-0.383255	-0.181547	0.296195	-2.01785	0.40362	0.687207	0.154082	0.927213	1.09279	1.07064	1.00693	0.94879	1.06544	-4.91542	-5.14581	-0.111282	0.111282	-0.18368	0.215686	-0.466145	-0.156889	-0.361549	CDH3						0.9647143251756419
CDH4	-0.933916	-2.07841	-0.731335	0.216901	-1.35461	-1.2372	-2.59798	-7.10549	-0.38313	-0.401239	-1.63886	-2.41303	-1.20028	-0.721093	-1.7575	-0.914406	-6.84848	-0.354473	-0.718761	-0.487178	-2.81626	-0.929206	-0.402184	-2.54829	0.339823	0.411243	-0.755812	0.94727	-6.68039	-2.54854	-1.07155	-0.101273	-0.517899	-0.123911	-1.02867	-0.132589	1.18645	-1.40267	0.132589	0.431611	0.380152	-1.02543	CDH4						-0.305264
CDH5	-4.63435	-3.15285	-3.96573	-4.01667	-3.10354	-3.86352	-4.67067	-4.52869	-4.16115	-3.33786	-4.21367	-4.52992	-4.17061	-3.96626	-3.01368	-3.88806	-4.05741	-3.84216	-3.56383	-3.92872	-3.95786	-4.376	-2.90247	-4.41182	-4.3136	-3.2738	-3.99766	-3.71866	-3.23333	-4.5301	-4.24172	-3.74323	-3.67799	-7.61751	-6.5306	-0.114271	-0.0908055	0.0908055	0.272659	-0.14317	-0.244356	-0.210655	CDH5						0.00813947
CDH6	-0.859266	1.31086	0.267034	0.564298	1.51813	0.906198	0.0642506	0.895399	1.02833	1.25365	1.43186	0.0343253	0.762279	0.957071	1.00134	0.194529	0.578189	1.13997	0.824171	1.22084	0.660369	0.552861	0.94361	-1.54142	0.161173	1.14158	1.15994	1.44416	1.21581	0.125603	0.400952	-0.0648924	-0.24227	-3.54096	-3.89203	-0.0355326	0.356824	-0.0154446	0.0154446	-0.355475	-0.161732	-0.360322	CDH6						-0.00765719
CDHR2	-4.65797	-4.88132	-3.21471	-3.7707	-3.20975	-3.26257	-3.10924	-3.4816	-3.10806	-2.97951	-3.45902	-4.35969	-3.41398	-3.5402	-2.63575	-3.05895	-3.89419	-3.30928	-3.09082	-2.5499	-3.44625	-3.05148	-3.59088	-3.37939	-3.58175	-3.90212	-3.02139	-3.89528	-3.21187	-3.31402	-3.34751	-3.08059	-3.17749	-3.33981	-3.26195	-0.181798	0.188771	0.0373997	-0.0373997	-0.203401	-0.217629	0.0493946	CDHR2						-0.313426
CDHR4	-2.47121	-1.19352	-2.06106	-1.43571	-0.878574	-0.718426	-0.835949	-2.0097	-1.38249	-1.63243	-2.18966	-1.99732	-2.12209	-1.42629	-0.977727	-6.13082	-0.728543	-1.65977	-2.0893	-1.62843	-1.15025	-1.85301	-1.32601	-3.71457	-1.35415	-0.172333	-0.868642	-2.13869	-0.617495	-1.90322	-2.21972	-0.725794	-1.98368	-1.6694	-3.94078	0.0615237	0.451585	-1.01972	-0.0615237	-1.31879	-0.497317	-0.147892	CDHR4						0.15606164729445926
CDHR5	-5.45511	-4.38128	-4.8494	-4.81886	-4.45776	-4.99347	-4.86001	-4.19581	-4.36933	-4.03727	-4.52267	-4.85773	-4.51575	-4.35277	-4.15662	-4.96827	-5.41591	-3.11816	-4.88626	-5.37422	-4.78684	-4.70142	-5.40962	-4.75702	-4.9458	-4.93929	-4.7188	-5.48984	-4.36188	-5.10259	-4.872	-4.27939	-4.77334	-8.34695	-9.78616	-0.0922449	0.0922449	-0.125281	0.234908	0.0154596	0.154216	0.0473232	CDHR5						-0.109962
CDIN1	-0.560529	0.462321	-1.69036	-2.21804	-0.954814	0.354752	-0.259031	-0.493987	0.478527	-1.87866	-0.268785	-0.665804	0.0819252	-0.592627	-0.568138	-1.24082	-0.582114	-0.317188	-0.803867	-0.187695	-4.56671	0.694748	-0.679689	-0.882563	-1.18823	-0.520348	-0.180431	1.45384	-2.03851	-1.66565	0.105655	-1.53621	-2.81854	-0.478424	-1.65401	-0.0231429	0.0531195	-0.364929	0.0231429	0.247517	-0.479411	-0.0734835	CDIN1						0.12518314257111388
CDK11A	-1.91582	-2.33239	-1.49312	-1.98145	-4.08163	-2.41402	-2.76391	-3.05992	-6.64134	-2.66052	-2.38975	-6.82689	-1.03767	-6.55816	-3.24244	-6.77572	-1.1882	-1.711	-1.35126	-0.18196	-1.18573	-2.05356	-6.21459	-2.06975	-1.6146	-1.46457	-6.91969	-1.65101	-5.04985	-1.64047	-2.22761	-2.29962	-0.472325	-1.67419	-6.09162	0.947296	-0.2451	0.2451	-0.575556	-0.308984	-0.258089	-1.16889	CDK11A						-0.540877
CDK12	-8.76813	-9.07541	-4.82225	-5.07286	-3.32616	-3.19411	-8.52079	-9.1783	-6.29475	-4.40123	-4.50027	-5.13196	-4.44938	-4.89351	-7.24362	-3.78569	-4.43023	-8.11634	-8.854	-7.87855	-4.53644	-8.8048	-8.52777	-8.84922	-4.75945	-7.58	-8.9773	-4.95141	-6.90672	-4.49703	-8.66249	-7.75353	-8.93546	-7.95605	-5.3046	0.0621276	-0.0621276	0.229801	-1.03309	-7.39502	-2.85483	-3.12288	CDK12						1.1090421624203237
CDK14	0.0345401	-0.385207	-1.19711	-1.27019	-1.28152	-0.86537	-5.04005	-5.69755	-0.59161	0.182604	-0.519955	-1.65122	-2.7056	-1.41277	0.485052	-1.39241	0.553013	-3.31367	-5.37326	0.731475	-5.37762	-0.680195	-1.7251	-1.04654	-2.86367	1.00927	-5.49655	1.33669	0.661488	-1.36992	-1.72231	-0.572343	-0.325433	-0.0829919	-5.5243	-0.10376	0.1259	-0.286585	0.10376	1.25565	-5.35136	1.5595	CDK14						-0.217945
CDK17	-4.24756	-2.3672	-2.3272	-1.22503	-2.31585	-1.3325	-2.82437	-2.57972	-2.15982	-3.63555	-2.35416	-1.95124	-2.70184	-1.82202	-2.53933	-1.73242	-2.747	-2.55624	-1.34012	-4.11286	-2.77075	-2.19362	-2.7848	-3.32864	-2.11929	-3.22935	-2.96368	-1.89294	-2.21029	-2.74711	-2.83071	-3.43325	-2.38841	-2.40901	-2.0998	-0.00413209	0.103398	-0.461518	0.00413209	-1.02447	-0.429791	-0.767431	CDK17						0.36439642389144283
CDK19	-3.5163	-5.40854	-5.40331	-2.82104	-2.3755	-3.26421	-0.684004	0.617851	-1.75341	-5.48926	-3.10642	-0.590629	-4.10444	-4.39657	-2.57675	-0.505847	-2.61136	0.305411	-3.18714	-5.21169	-4.1915	-5.13793	-0.0029239	-2.375	-4.26251	-3.91313	-5.31043	0.536484	-1.53941	-4.35372	-2.99563	0.235266	-5.2686	0.0327396	-2.33817	0.517276	-0.517276	-2.8069	0.802276	-2.99119	1.26103	-2.09987	CDK19						-0.836074
CDK2AP2	-7.7579	-8.06517	-5.47498	-8.06263	-7.83949	-7.50581	-7.51056	-6.16806	-7.86948	-4.14589	-8.34802	-7.70669	-7.76107	-8.05321	-7.81835	-7.86292	-7.58992	-8.10611	-7.84377	-7.86832	-7.84814	-7.79456	-7.51754	-7.83898	-6.91914	-7.56977	-7.96706	-4.04071	-7.89649	-8.01036	-7.65226	-7.74329	-7.92523	-8.53078	-7.99481	0.600214	1.6038	-3.03947	-0.600214	-7.96975	-7.82187	-7.75651	CDK2AP2						0.5629553700367156
CDK5RAP3	-5.33045	-3.42509	-2.10039	-0.18868	-1.68034	-3.52052	0.156617	-0.250542	-4.35553	-1.65482	-1.89243	-1.29315	-6.01864	-1.18489	-3.54159	-0.489912	-5.5171	-3.64758	-1.58002	-1.13562	-0.484879	-3.76775	-4.92878	-1.83839	-1.65072	-2.90123	-1.31195	-0.780238	-0.179079	-1.67658	-5.26373	0.668997	-5.54407	-3.26285	0.260283	-0.0303097	0.452906	0.0303097	-1.50034	1.03454	-0.77198	0.305958	CDK5RAP3						0.4016131591363059
CDKL3	0.723196	-0.554123	-0.93136	-0.401556	-0.845841	-1.09712	-0.604374	-1.32328	-0.121988	-1.09674	-1.29887	-1.68503	-5.43985	-0.503162	-0.942536	0.158746	0.988689	-1.03	-1.87869	0.298395	-0.549632	-0.615357	-2.10885	0.352605	-0.138486	-0.856225	-0.37905	0.71156	0.355475	0.0387886	0.0265183	0.64402	0.0684222	-0.454671	-1.28126	0.0685908	-0.12946	-0.0685908	1.27567	1.93268	1.3511	1.01593	CDKL3						-0.163551
CDKL5	-4.38616	-0.445506	-4.6882	-4.69089	-4.46775	0.325363	-0.816895	-4.79633	-4.49774	-4.77415	-4.97628	-4.33496	-4.38934	-4.68147	-1.27669	-4.49118	-4.21819	-4.73437	-4.47203	-4.49658	-4.4764	-4.42283	0.808397	-4.46725	-3.5474	-4.19803	-4.59532	-4.47633	-1.06532	-4.63862	-4.28052	-4.37156	-4.55349	-5.15905	-4.62307	0.272251	-0.272251	0.390455	-1.09405	-4.59801	0.835268	-0.925337	CDKL5						1.0259301486137988
CDKN1A	-5.06338	-2.4814	-3.06717	-3.59537	-5.3752	-2.75044	-2.76433	-3.39224	-1.68266	-1.81637	-3.18978	-7.15075	-1.72024	-1.25128	-1.42826	-2.53424	-2.18562	-4.89389	-3.86396	-4.0207	-2.1743	-2.96597	-2.55994	-3.18273	-2.60282	-3.54973	-3.32291	-2.11366	-1.57562	-2.14239	-1.71201	-4.04487	-1.24186	-2.56609	-2.88745	-0.725091	-0.0450088	0.0450088	0.569604	-0.0498724	-0.298981	0.545751	CDKN1A						-0.293398
CDKN1C	-1.39679	-6.16349	-0.430336	-1.35359	-1.68988	-0.516661	0.119042	-2.09646	-0.682392	0.0595748	-1.16093	-1.55708	-4.85939	-6.15152	0.0375297	-1.63931	-1.04438	-2.29754	-1.62016	-1.01244	-0.946454	-2.72296	-0.971999	-0.808019	-0.769532	-2.86073	-0.088099	-2.62446	-0.112161	-1.86075	-1.94322	-0.349758	0.020849	-1.6291	-1.56956	-0.387019	1.12816	-2.00784	0.387019	-6.06806	-1.75026	-0.154384	CDKN1C						0.243031
CDKN2D	-0.694337	-1.50467	-1.80666	-3.07808	-5.98345	-1.95429	-2.72049	-1.30005	-3.09825	-3.20889	-1.93742	-2.36667	-1.24602	-1.93753	-5.66099	-0.614101	-2.84117	-3.2391	-2.15027	-2.34354	-3.57609	-2.07671	-2.04266	-1.26259	-2.40371	-2.04249	-3.23927	-4.25242	-3.46397	-1.93825	-0.979211	-4.23808	-6.51307	-2.38156	-1.6477	-0.48985	-0.184598	0.184598	0.282206	-1.2717	-0.626203	-0.811597	CDKN2D						0.12035558254863815
CDNF	-1.25453	-0.313007	-1.13912	-1.28738	0.143127	-0.277198	-1.85655	-0.124792	-0.123685	-0.0639363	-0.382364	-0.664682	-0.906599	-0.610931	-0.289998	-1.1594	-1.05889	-0.647051	-0.903109	-0.332445	-0.527031	-1.27902	-1.30183	-3.08799	-1.04616	-1.09183	-1.05368	-0.424835	-0.0983439	-0.852958	-0.696669	-1.07859	-1.14208	-4.82755	-5.4586	-0.42237	0.203402	-0.0247667	0.0247667	-0.537896	0.135582	-0.103922	CDNF						0.3045195716910497
CDO1	-0.917468	-5.8686	-0.248654	-4.28109	-0.784934	0.445657	-0.184703	-1.88403	-3.08794	-1.77939	-0.396555	0.73781	0.293483	-0.647176	-1.71488	-0.418416	0.307092	-0.450101	-0.892307	-0.212313	-1.48164	-1.89755	-0.735999	-0.642409	0.0847884	-0.51521	-1.60056	-2.65149	-0.0852015	-2.00643	0.159027	-0.688737	-0.269221	-6.33421	-0.440679	0.99982	-1.65766	0.544562	-0.544562	-0.603246	-2.04033	0.16799	CDO1						-0.144718
CDON	-2.62006	-1.91429	-2.25334	-1.89631	-1.1932	-1.88868	-2.53178	-1.84066	-2.27096	-1.19037	-1.64548	-2.91394	-1.22542	-1.75624	-1.77182	-3.11172	-2.40266	-2.33638	-2.34263	-1.776	-2.52649	-2.78368	-1.87081	-4.49471	-2.83901	-1.58764	-3.58033	-1.28918	-1.65287	-1.95769	-2.32955	-2.95325	-2.1743	-9.32691	-7.57905	-0.0991448	0.176495	-0.179239	0.0991448	-0.0765145	0.288264	0.133626	CDON						0.48750274760402323
CDR2L	-1.38213	-2.58719	-2.15672	-1.33628	-2.16581	-1.58309	-3.13255	-2.97417	-1.86257	-2.30234	-2.19204	-2.22177	-2.24296	-2.20938	-2.27932	-1.82869	-1.86917	-2.11068	-3.13678	-1.04618	-1.64431	-2.62678	-2.30782	-0.911077	-1.95032	-2.02633	-3.45544	-2.25715	-2.57332	-1.79486	-1.71248	-1.79884	-1.89614	-1.9324	-3.05478	-0.16851	-0.429634	0.16851	0.237156	0.510187	-0.371731	-0.733024	CDR2L						-0.018016
CDSN	-4.69185	-3.85583	-4.80934	-4.83528	-3.96304	-5.20335	-4.93713	-5.24311	-3.92585	-4.85591	-5.36257	-5.07562	-4.02631	-4.35008	-4.72305	-5.23755	-3.9203	-4.03106	-3.56282	-3.76723	-5.14065	-4.27204	-4.73274	-7.73404	-4.31619	-4.89245	-4.94822	-4.9869	-3.80614	-4.28042	-3.64874	-4.03004	-4.37718	-4.09422	-4.0472	-0.297767	0.209409	0.213897	-0.209409	-0.0665507	0.255849	0.524856	CDSN						-0.0867698
CDV3	-1.00527	0.207836	-0.677381	-0.976284	-0.176766	-0.438124	-1.07303	-0.491096	-0.481223	0.16986	-0.206553	-0.544325	0.751855	-0.90718	-0.334076	-1.03091	-1.43188	-0.560543	-1.27231	-0.719701	-1.33624	-1.5579	-0.376136	-1.70967	-1.4375	0.605281	-1.25143	-0.0463478	0.357877	-0.0653584	-0.81285	-0.708152	0.692984	-2.2871	-3.2022	0.0152942	0.458405	-0.0152942	-0.145686	0.0670632	0.256037	0.0143615	CDV3						0.32568480416503814
CDY1	-2.9497	-1.49798	-1.17081	-2.49543	-6.73173	-0.515399	-1.3584	-7.0603	-6.76171	-0.848299	-2.84794	-6.59893	-2.74642	-6.94544	-1.28432	-3.75515	-1.35288	-4.19099	-2.21244	-2.43863	-1.45497	-1.98636	-2.01746	-1.82433	-2.11094	-6.462	-2.05194	-1.65284	-2.46679	-1.81513	-2.22257	-0.802639	-6.81746	-2.17509	-0.864674	-0.276376	0.183315	0.044376	-0.044376	-0.692057	-1.07025	-0.920821	CDY1						0.56665
CEACAM1	-3.88649	-4.40733	-4.515	-4.43492	-4.11733	-4.22173	-5.24581	-3.74149	-4.93305	-4.30059	-3.76287	-4.47005	-4.32743	-5.3091	-3.98983	-3.76686	-4.81028	-4.0371	-3.80811	-4.49084	-4.4048	-5.17121	-3.45606	-6.3027	-5.07096	-3.78297	-4.64392	-5.20914	-4.05503	-3.53952	-4.5432	-3.82256	-4.38181	-7.15713	-8.39596	-0.290593	0.224009	-0.137068	0.137068	-0.221092	-0.317862	-0.477687	CEACAM1						-0.0489761
CEACAM16	-6.03465	-4.43309	-4.95658	-5.17808	-4.22784	-4.62558	-5.67224	-4.84895	-5.63638	-5.64231	-4.64952	-4.57888	-3.10413	-5.27784	-4.62975	-5.58035	-5.44596	-6.14645	-5.15716	-4.70341	-4.22042	-4.59175	-4.51261	-6.69832	-5.11842	-4.8777	-5.45148	-4.30733	-4.22449	-5.0848	-4.76526	-4.27096	-5.4508	-6.67684	-6.79209	-0.376081	0.137139	0.0660832	-0.0660832	-0.0285286	0.249889	0.392612	CEACAM16						0.16714826251405082
CEACAM18	-0.111076	-1.08836	-6.57101	-0.962978	-0.48946	-2.09633	-2.68885	-0.308088	-6.01879	-2.03798	-0.371276	-2.03442	-1.87455	-5.93562	-0.882933	-2.06572	-1.93244	-5.89581	-1.65833	-1.64688	-0.868038	-6.01598	-2.13262	-0.202095	-1.43952	-5.88642	-1.43917	0.0468202	-6.01227	-2.33985	-2.02011	-0.795725	-2.11987	-0.653094	-2.76863	0.102113	0.971118	-0.744473	-0.102113	0.328207	1.73468	-0.698346	CEACAM18						0.5371500332431659
CEACAM19	-3.41521	-2.46782	-3.1276	-2.83959	-3.11269	-3.81534	-3.43047	-3.08393	-5.2748	-2.62936	-2.97457	-3.17	-3.35983	-2.90549	-2.88645	-2.3872	-3.20214	-2.70783	-2.12937	-2.333	-3.14857	-3.03087	-2.2192	-3.10724	-3.51314	-3.24141	-3.29718	-3.42897	-2.6133	-2.99195	-3.28821	-3.46353	-2.78915	-4.82255	-4.75316	-0.0190798	-0.0274057	0.286413	0.0190798	-0.0155783	0.456021	0.303945	CEACAM19						-0.329753
CEACAM20	-4.40863	0.634231	-4.98592	-2.43678	-0.45896	0.758851	-4.8042	-1.53035	-4.4337	0.214538	-4.43004	-1.0343	-1.63739	-0.65009	0.117194	-2.24616	1.35892	-4.31072	-4.46555	-4.38372	-0.200487	-4.43089	-4.00696	-3.61701	-4.31386	-1.30133	-4.71206	-0.443379	-1.25726	-0.754761	-4.34191	0.414969	0.235737	0.359416	-4.88398	-0.0750964	0.0473815	-0.0473815	1.28739	0.838528	-4.60505	1.43928	CEACAM20						0.7106496986413691
CEACAM21	-2.98321	-4.09392	-4.70139	-3.5805	-3.40097	-3.6354	-5.72673	-3.40433	-2.29339	-4.06764	-4.1009	-2.53101	-5.26231	-4.0104	-3.60293	-1.1876	-4.80301	-1.65319	-0.439062	-5.08829	-2.23538	-3.06893	-1.38326	-3.74359	-2.21355	-0.955838	-2.05427	-4.13626	-3.70266	-4.44553	-3.32548	-3.76993	-1.99738	-4.91669	-7.7364	-0.0164197	-0.010568	0.527222	0.010568	-0.570991	-0.438599	-0.191491	CEACAM21						-1.95102
CEACAM3	-6.11625	-6.53282	-0.810896	-6.72936	-1.77426	-1.13639	-0.98826	-0.831979	-6.14132	-6.24797	-2.33031	-6.32688	-1.71697	-0.330226	-5.91235	-6.27571	-2.13297	-2.21098	-1.31519	-1.33645	-6.07803	-1.55354	-5.71457	-3.1547	-1.32104	-2.83903	-5.41968	-1.95835	-1.22791	-2.14045	-6.04952	-0.838083	-6.32986	-6.6336	-2.78425	-1.03771	0.186696	0.839051	-0.186696	1.26981	1.00927	0.826824	CEACAM3						0.4650801867784706
CEACAM4	-7.31271	-6.81265	-5.55432	-7.61053	-6.69688	-6.44508	-6.62378	-7.47351	-6.30366	-6.53097	-8.38127	-6.32472	-12.049	-6.5992	-5.40451	-6.27795	-11.8575	-6.34478	-5.87991	-6.34341	-6.93594	-7.6189	-7.4544	-7.74861	-5.94096	-7.38582	-12.2516	-6.16911	-6.75583	-6.60224	-6.70134	-6.54297	-8.27593	-12.5819	-6.73623	0.452573	0.029168	-0.029168	-0.400751	-4.06991	-5.63412	-3.84594	CEACAM4						0.3085607467687046
CEACAM5	-6.35142	-2.12414	-2.75879	-2.96454	-6.40175	-3.37157	-6.747	-6.79508	-6.3765	-6.48314	-6.37284	-3.56205	-7.03961	-2.83389	-6.14753	-2.26296	-6.53807	-6.25351	-6.40835	-2.41962	-6.3132	-6.37368	-5.94975	-6.5598	-1.93473	-6.24413	-6.65485	-2.38617	-6.36998	-6.69755	-6.2847	-6.28271	-1.47757	-2.06142	-6.82678	-3.62787	-0.211967	0.211967	0.353585	-0.0738915	-1.54784	-2.37798	CEACAM5						0.5057152718277919
CEACAM6	-1.53592	-1.12102	-1.1395	-1.16242	-2.40016	-1.74897	-2.16449	-1.83413	-1.13154	-2.6881	-1.25709	-1.21389	-1.95392	-1.32689	-1.46019	-1.70564	-2.3882	-1.32203	-1.69795	-0.971009	-1.64635	-1.27	-1.78096	-1.34045	-1.66302	-2.17696	-1.90586	-1.1626	-0.959786	-1.41489	-1.1103	-1.1728	-1.32962	-1.38109	-1.33264	0.0557141	-0.12634	0.0210849	-0.0210849	-0.389674	-0.328743	-0.0752192	CEACAM6						0.0717298
CEACAM7	-1.89022	-0.160016	-1.91662	0.402614	0.00908159	-1.88605	-0.720883	-6.54831	-0.964321	-1.39685	-0.92091	-1.50198	-0.30843	-0.0584117	-0.613633	-1.78373	-0.577853	-0.603712	0.0427706	-0.963164	-1.52794	-6.17481	-0.990893	-3.41188	-1.21193	-1.42645	-0.218025	-0.736463	-3.10681	-1.93117	-0.710577	-1.26556	-4.72051	-1.35644	-1.37505	0.948604	-2.52376	-0.0368026	0.0368026	-1.70614	-2.03219	-0.55179	CEACAM7						0.4584819735270313
CEACAM8	-4.28951	-5.43571	-5.56581	-6.80749	-7.35028	-7.07601	-6.25725	-4.80932	-5.82766	-4.7159	-5.26982	-5.5815	-5.90831	-7.05925	-5.19775	-5.70725	-4.30754	-6.52793	-5.46464	-5.29534	-6.62743	-5.29154	-5.36996	-6.53631	-6.28839	-4.85343	-5.93953	-5.51616	-4.80809	-6.20199	-4.7639	-7.60491	-6.19184	-5.46852	-5.65899	-0.379067	0.176438	-0.00957382	0.00957382	-1.05795	-0.750119	-0.773588	CEACAM8						-0.228358
CEBPA	-0.391704	-0.335023	-0.854825	-0.175806	-2.04407	-2.82124	-1.02674	-1.38677	-1.30261	-1.97862	-0.845228	-0.441867	-3.31936	-2.15803	-1.95334	-1.43699	-2.52831	-2.53326	-0.554238	-0.943293	-2.30345	-0.990461	-0.445226	-0.0207863	-1.31401	-2.60634	-1.3766	0.465326	-0.280488	-1.9773	-1.14941	-0.977496	-1.69278	-1.5111	-2.95452	-0.0564867	0.058485	0.0324779	-0.0324779	-0.15433	0.494343	0.445368	CEBPA						0.32480894809190847
CEBPB	0.100231	0.479593	-0.916054	-0.304035	-0.52568	0.445434	-0.258151	0.063284	-0.316201	-0.662153	-0.545922	-0.890383	0.0410228	-0.339464	-2.50454	-1.63157	-1.58806	-0.75277	-1.05603	0.108455	-0.060395	-0.563215	-0.419456	-0.337547	-1.07482	0.0819132	0.603088	-0.51436	-0.945247	-1.44021	-0.0165199	-1.84452	-1.19638	-0.237151	-0.281066	0.203436	0.419377	-0.203436	-0.248917	-0.182005	-0.138828	-0.120768	CEBPB						0.34599879471673217
CECR2	-1.42413	-1.14273	-0.10096	-0.295482	-0.816568	-1.09483	-0.435043	-1.6592	-0.674273	-0.646826	-1.2509	-1.2318	-0.876256	-0.770422	-5.71209	-1.40302	-0.684777	-0.668328	-1.05405	-1.33649	0.0410955	-0.616314	0.32489	-0.673151	0.292526	-1.85449	-1.68025	-0.195847	-1.50827	-0.967496	-1.3257	-0.174849	-1.75456	-1.13872	-0.683981	-0.384282	0.384282	-0.454758	0.942026	-0.550991	0.222989	-0.00917817	CECR2						-0.0803468
CEFIP	-0.561511	0.161979	-0.483127	-0.415883	0.438496	-0.0746418	-0.754301	-0.934839	-0.508702	0.108398	-0.701272	-0.414089	0.345518	-1.07817	-0.149025	-0.507703	0.536386	-0.848838	0.0945508	0.533483	-1.4012	-0.0681381	0.0156271	-1.15185	-0.0108789	-0.0464838	-0.00294512	0.176839	-0.383154	0.505471	-0.879222	0.285112	-0.00561958	-0.0149563	-0.384936	0.366047	0.0315839	-0.167289	-0.0315839	0.434751	0.247855	0.467597	CEFIP						-0.0560058
CELA2A	-4.09491	-3.12387	-4.42464	-4.29853	-4.25311	-4.03125	-5.4091	-5.72704	-4.31712	-4.80994	-4.96634	-4.17693	-5.64714	-5.17984	-3.03154	-4.88849	-4.80675	-3.99618	-3.22803	-4.3025	-3.90745	-4.86609	-4.01171	-5.61417	-5.12449	-4.90146	-5.29147	-4.49593	-4.70703	-3.31771	-4.85476	-4.57829	-4.13895	-8.41877	-7.74773	-0.123479	-0.168923	0.138719	0.123479	-0.815975	-0.785766	-1.17854	CELA2A						0.31844607760673216
CELA3A	-4.5836	-4.28705	-4.18327	-4.89831	-4.58556	-4.42675	-5.90556	-6.04091	-5.39349	-6.29154	-4.74982	-4.52305	-5.10239	-5.39981	-3.8309	-5.99537	-5.58311	-6.09292	-4.64311	-6.47094	-5.27181	-5.93766	-5.43206	-5.98674	-4.55863	-5.53528	-5.13798	-6.04288	-5.3151	-4.81431	-4.55245	-5.95026	-4.50369	-9.118	-6.29038	-0.00389563	-0.200116	0.0154691	0.00389563	-0.32189	-0.224354	-0.468069	CELA3A						0.8305941021961666
CELF4	-2.6403	-2.22511	-7.26427	-2.01903	-1.58439	-1.09543	-4.39296	-7.37239	-1.37337	-3.02829	-7.55235	-2.6631	-3.05851	-1.23517	-2.1647	-1.64098	-0.911611	-1.98851	-2.46314	-2.42879	-0.80454	-0.298454	-2.39994	-3.34288	-2.66404	-3.07366	-2.2645	-1.0524	-1.89136	-2.51425	-3.85659	-1.55531	-2.5446	-1.1352	-2.29225	-0.129507	0.662032	0.129507	-0.342562	-0.799038	-0.231787	-0.246592	CELF4						-0.519987
CELF5	-2.90617	-2.56876	-4.45921	-3.54395	-2.14565	-4.93449	-2.60696	-3.26668	-2.90699	-3.29117	-3.58141	-3.54001	-3.77656	-3.68632	-3.24507	-3.48884	-3.67168	-3.42411	-4.03838	-2.66587	-5.50267	-2.92842	-2.84798	-3.69341	-3.319	-4.98108	-4.53765	-2.79803	-3.33163	-3.18075	-3.1675	-2.87461	-3.27451	-4.32889	-5.45681	-0.43071	0.0694771	-0.0694771	0.226589	-2.52639	-2.69982	-3.46173	CELF5						0.5195159412311953
CELF6	-2.43639	-0.556346	-1.36732	-1.95836	-3.01028	-1.75771	-1.80094	-1.15568	-1.85574	-3.18478	-6.98137	-3.84865	-2.06318	-2.99496	-1.71166	-7.11941	-1.1924	-2.00406	-2.43192	-1.41148	-0.944456	-0.087392	-0.558281	-1.01858	-2.40575	-1.53073	-2.35649	-1.34263	-2.51907	-1.15634	-2.13834	-1.10988	-3.0861	-5.89235	-7.43531	0.00844848	-0.00844848	0.0118146	-0.187394	-0.945457	0.286574	-1.37507	CELF6						-0.281662
CELSR2	4.42651	5.74842	5.35887	5.55009	5.74993	5.34655	4.79472	5.67895	5.52368	5.63124	5.80405	4.73017	5.40659	5.53166	5.51706	4.84445	5.23138	4.8627	5.28281	5.39499	5.23334	5.10492	4.96485	2.34434	5.09735	5.51721	5.25994	5.66979	5.48042	5.22857	5.25343	4.96547	4.8151	-7.90782	-6.27499	-0.209027	0.255217	-0.0668156	0.0668156	0.44052	1.02651	0.46633	CELSR2						0.2795618305525265
CEMIP2	-5.87829	-6.29486	-6.45558	-2.24348	-2.12126	-3.26101	-6.27386	-6.32194	-1.58143	-2.01001	-5.8997	-6.08892	-6.56648	-5.82019	-5.67439	-6.03775	-6.06493	-5.78038	-5.93521	-5.85338	-1.51814	-5.90054	-1.22869	-3.08666	-1.69606	-5.77099	-6.18172	-2.55047	-1.89684	-1.8321	-1.41925	-2.48765	-6.0919	-6.39564	-1.76868	0.0858257	-0.0572421	0.0572421	-0.338068	1.02373	-1.26735	-1.03037	CEMIP2						-0.375504
CENATAC	-4.51018	-1.42513	-5.81222	-1.49298	-4.59177	-5.25809	-3.26284	-5.92034	-1.29983	-5.89817	-0.123018	-0.935411	-1.81291	-1.22052	-4.57063	-4.6152	-4.3422	-3.85839	-5.59605	-0.713709	-5.60042	-1.15453	-2.09989	-5.59126	-2.08646	-5.32205	-1.54942	-1.35242	-0.948327	-5.76264	-5.40454	-4.49557	-5.67751	-6.28306	-5.74709	0.281692	-0.276898	0.276898	-0.354236	-0.329709	-1.87371	0.739141	CENATAC						-0.360542
CEND1	1.65657	2.71227	2.148	2.44729	3.47559	2.41941	1.51544	2.97463	2.71933	2.52082	3.12143	1.77627	2.97191	3.19578	3.08939	2.14536	2.43158	2.82724	3.16062	2.71999	2.86535	2.34123	2.71114	0.345565	2.25883	2.76758	2.71563	3.47342	2.79676	1.96826	2.51818	2.51337	2.05121	-5.7804	-6.10613	-0.337026	-0.431751	0.337026	0.444901	-3.92662	-4.49598	-5.4239	CEND1						-0.0851558
CENPF	-1.86617	-1.71884	-6.96702	-2.00285	-6.44006	-1.5798	-1.61538	-1.37395	-3.24488	-1.82101	-1.05359	-1.55597	-7.07792	-6.33163	-1.60087	-1.84875	-1.99141	-2.29182	-2.27673	-1.32043	-5.35151	-1.95256	-5.98806	-5.59811	-1.00956	-0.960507	-6.69316	-1.98391	-1.50139	-1.27643	-2.73805	-0.861589	-6.60335	-2.81962	-6.86509	0.364628	-3.97169	0.115008	-0.115008	-2.44923	-1.00118	-0.655474	CENPF						-0.0517633
CENPJ	-0.129059	-1.62655	-1.58082	-1.20161	-5.96075	-6.10049	-6.30599	-6.35407	-0.543175	-6.04214	-5.93183	-1.21416	0.0596023	-1.46	-0.0626671	-1.06988	-0.887609	-1.81251	-1.2669	-4.88551	-5.8722	-1.84521	0.163679	-0.418355	-1.42333	-1.6332	-6.21385	-0.66506	-1.46954	-0.797118	-2.25873	-0.44939	-1.8021	-2.10585	-1.68533	-0.197225	0.491225	0.197225	-0.527121	0.78215	-0.106834	0.980564	CENPJ						-0.395286
CENPS	-4.20531	-2.70754	-2.25572	-3.41172	-2.98176	-7.47864	-3.11303	-9.42219	-2.09247	-2.03389	-2.83657	-3.03261	-1.74379	-3.50349	-5.47871	-3.14571	-2.61886	-3.7085	-2.28574	-7.64001	-4.10325	-1.60989	-1.48422	-4.10035	-2.71971	-3.04791	-2.81015	-2.65836	-1.73051	-2.33115	-2.98895	-3.90097	-4.37286	-5.3707	-0.966282	-0.0902076	-0.0669908	0.0745498	0.0669908	-0.243031	-0.756937	-0.154608	CENPS						-0.452545
CEP104	-0.370883	-1.41001	-0.507847	0.163591	-0.402775	0.272017	0.484153	0.0339767	-1.08427	-0.263737	-0.267926	-1.15492	-0.629038	-0.448895	-0.916377	-0.271955	-2.26844	-1.54252	-1.05753	-0.643749	-2.08987	-1.23928	-0.162519	-0.570011	-1.62615	-1.09315	-0.760325	-0.127435	0.0371532	-1.694	-0.0341841	-0.173552	0.106276	-1.42754	-1.45458	-0.470198	0.271636	-0.0397562	0.0397562	-0.194213	0.223393	-0.477447	CEP104						0.8303573819244833
CEP112	-2.44526	-3.58172	-1.65998	-0.767697	-1.77938	-1.71476	-1.84083	-2.33871	-1.32349	-1.95807	-2.51914	-3.14131	-0.801252	-2.8022	-2.52516	-1.28279	-1.88467	-3.06724	-1.55465	-3.42035	-2.35641	-1.8486	-1.68102	-1.08595	-1.90992	-1.39043	-2.38612	-2.45086	-1.38852	-3.42882	-1.20861	-1.01398	-1.76579	-2.21538	-3.48004	-0.035476	-0.0383661	0.035476	0.925921	-2.80516	-0.879173	-0.56645	CEP112						0.0750729
CEP120	-2.91158	-2.53965	-3.34062	-3.14282	-2.85946	-2.58707	-3.81905	-3.73124	-3.21854	-3.25119	-3.01655	-4.56456	-2.7202	-3.04701	-2.68291	-2.8567	-2.40694	-2.96497	-4.20554	-3.31215	-3.07406	-3.76321	-3.63373	-3.30637	-2.91367	-2.38457	-3.31856	-3.03557	-3.39817	-3.10383	-3.63051	-2.71733	-3.26958	-3.33817	-3.60932	-0.388351	0.107003	-0.0115458	0.0115458	-1.33774	-1.41864	-1.21161	CEP120						0.1188342222246095
CEP128	-0.250327	-1.14224	-0.152714	-1.00285	-0.933874	-0.0983628	-1.25962	-1.91216	-0.968739	-1.05507	-0.581068	-2.1441	-1.66288	0.174556	0.154101	-1.73488	-1.52839	-0.0311099	-0.0263986	0.299247	-1.81618	-0.157106	-0.848655	-0.131722	-1.16827	-1.40607	-0.504002	0.360082	-3.85384	-0.694639	-0.565283	-0.757118	-0.0922599	-0.767683	-0.344252	0.310692	-0.620994	-0.310692	0.382389	0.0398046	0.475255	-0.453149	CEP128						-0.0335752
CEP131	-1.24885	-2.26068	-1.38049	-1.4451	-1.82971	-1.70656	-1.93566	-1.61488	-1.18233	-1.16345	-1.79946	-1.0362	-0.842169	-1.79037	-1.03218	-2.12656	-1.75144	-3.03774	-3.37932	-1.3344	-1.2657	-1.96798	-1.1671	-0.996039	-1.12626	-0.927661	-1.07482	-1.75927	-1.36401	-1.38554	-1.70836	-1.98321	0.602224	-2.38524	-2.15931	-0.0231149	0.155178	-0.0851287	0.0231149	-1.39299	-0.795908	-0.7297	CEP131						-0.141673
CEP135	-1.80449	-2.36274	-3.81102	-2.21096	-2.05492	-2.19569	-2.08147	-4.07196	-2.58477	-3.28036	-4.31006	-3.50854	-3.02799	-2.12003	-2.85799	-2.45496	-2.29597	-1.37197	-4.12864	-1.99998	-3.55446	-3.41122	-2.61163	-3.24095	-2.34394	-3.22944	-1.74887	-2.79338	-2.75784	-2.78734	-1.42414	-3.19407	-0.525647	-5.39555	-2.56717	0.12838	-0.243432	0.491502	-0.12838	-0.95198	-1.44461	-0.710889	CEP135						0.23640382554512104
CEP152	-5.66833	-0.530311	-0.438266	0.473443	-1.32634	-0.243691	-1.54034	-6.11198	-5.6934	1.43836	-1.88239	-1.02098	-2.44963	-1.4403	-2.005	-5.82779	-0.154533	-0.144154	0.522675	-0.285865	-0.875224	0.538234	-5.26666	-0.70678	-0.181242	-5.56103	-0.271317	-0.262505	-5.68688	-6.01446	-1.79425	-0.599618	-5.88194	-2.72625	0.77518	0.093961	-0.093961	-0.498052	0.377286	-0.303335	-1.00676	-1.61688	CEP152						-0.154681
CEP162	-0.522849	-0.982124	0.360978	-1.10511	-0.0437248	-0.027899	-0.336911	-1.16748	-0.507894	-0.333912	-0.419945	-0.29107	-0.863058	-0.917689	-1.34044	-0.546074	0.352946	-0.351683	-0.0643981	-0.785272	-1.2162	-1.21848	-0.779986	-0.381541	-2.06742	-0.583395	-0.650216	1.12395	0.232573	-1.27281	-0.864666	0.333059	-1.53098	-0.72689	-0.274329	0.323017	0.244121	-0.244121	-0.501722	1.07266	1.18577	1.43274	CEP162						0.28067373905255966
[truncated: 4,491 more rows]
[truncated: 63 more columns]
