# Supplementary material for: Clinical, neuropathological, and biochemical characterization of ALS in a large CHCHD10 R15L family
Source: medRxiv. 2025 Sep 26:2025.09.22.25335938. Preprint. [Version 1] doi: 10.1101/2025.09.22.25335938 (PMC12486031; doi:10.1101/2025.09.22.25335938)
Supplement: Supplement 6 — Table S5. Somascan proteomics of CSF. [file media-6.csv]

Assay	C9orf72_S-131149	C9orf72_S-131154	C9orf72_S-131158	C9orf72_S-131223	C10_R15L_PS-131206	C10_R15L_PS-131207	C10_R15L_PS-131215	C10_R15L_PS-131216	C10_R15L_PS-131219	C10_R15L_PS-131228	C10_R15L_PS-131227	C10_R15L_S-131209	C10_R15L_S-131217	C10_R15L_S-131218	C10_R15L_S-131242	sALS_S-131117	sALS_S-131118	sALS_S-131129	sALS_S-131132	sALS_S-131134	sALS_S-131163	Control-HD1	Control-HD2	Control-HD3	Control-HD4	Control-HD5	Control-HD6	Control-HD7	Control-HD8	Control-HD9	Control-HD10	Control-HD11	SeqId	SeqIdVersion	SomaId	TargetFullName	Target	UniProt	EntrezGeneID	Organism	Units	Type	Dilution	NormGroup	Gene	ProteinGroups	MC_Symbol	SubMitoLocal	MitoPathway
CRYBB2	147.1	149.5	150.8	152.2	157.1	151.0	143.6	142.8	154.3	148.9	147.9	150.7	150.7	148.2	158.3	154.0	148.8	141.9	151.2	142.2	151.0	717.8	145.9	138.9	148.3	140.0	147.5	142.6	144.6	145.2	150.7	144.2	10000-28	3	SL019233	Beta-crystallin B2	CRBB2	P43320	1415	Human	RFU	Protein	20	S1	CRYBB2
RAF1	201.2	176.6	201.7	213.9	197.5	175.3	169.2	187.2	167.1	164.7	180.9	184.1	213.6	181.7	160.8	223.5	170.4	167.7	198.9	174.5	176.2	161.5	193.2	158.4	154.6	172.4	161.4	172.1	178.0	155.2	184.0	173.6	10001-7	3	SL002564	RAF proto-oncogene serine/threonine-protein kinase	c-Raf	P04049	5894	Human	RFU	Protein	20	S1	RAF1
ZNF41	154.6	163.8	153.6	166.9	160.6	169.0	153.6	149.0	160.8	165.1	154.4	152.2	156.6	154.8	165.8	152.7	169.6	152.0	157.7	151.8	159.4	157.5	156.9	156.8	158.7	162.7	154.9	165.8	158.0	153.9	161.9	161.4	10003-15	3	SL019245	Zinc finger protein 41	ZNF41	P51814	7592	Human	RFU	Protein	20	S1	ZNF41
ELK1	102.5	100.3	99.6	103.3	101.1	98.5	110.9	99.9	99.8	108.8	95.8	101.0	95.6	96.8	104.9	95.2	103.2	98.3	107.1	104.4	98.5	98.6	97.9	104.7	95.1	96.2	105.7	104.8	94.0	96.1	106.6	105.5	10006-25	3	SL019228	ETS domain-containing protein Elk-1	ELK1	P19419	2002	Human	RFU	Protein	20	S2	ELK1
GUCA1A	126.2	134.1	129.2	128.8	132.4	134.3	128.2	129.1	127.0	127.7	130.0	127.4	133.7	132.0	125.1	133.0	130.8	132.9	130.7	128.7	126.6	119.9	120.8	117.6	121.8	119.0	114.4	120.4	118.8	119.9	126.0	120.8	10008-43	3	SL019234	Guanylyl cyclase-activating protein 1	GUC1A	P43080	2978	Human	RFU	Protein	20	S1	GUCA1A
BECN1	146.0	151.5	142.3	149.5	140.6	146.3	140.5	146.3	145.6	147.0	143.7	141.5	143.8	144.7	142.2	144.3	141.8	143.5	147.6	137.1	147.9	143.1	152.0	156.0	148.0	147.3	143.4	144.1	141.8	147.8	148.6	137.4	10010-10	3	SL014943	Beclin-1	BECN1	Q14457	8678	Human	RFU	Protein	20	S1	BECN1
OCRL	198.5	200.0	212.9	198.0	222.2	206.0	233.2	216.0	203.7	210.5	206.6	206.4	202.1	207.7	223.5	213.4	206.4	202.7	202.9	203.3	216.6	205.6	212.2	227.7	202.3	222.9	221.7	235.1	215.8	221.1	203.9	220.9	10011-65	3	SL019246	Inositol polyphosphate 5-phosphatase OCRL-1	OCRL	Q01968	4952	Human	RFU	Protein	20	S2	OCRL
SPDEF	207.3	194.5	194.8	198.0	202.0	193.6	195.5	197.7	194.1	196.3	195.1	202.8	191.3	202.2	191.9	197.1	204.9	199.8	211.6	200.2	203.3	200.5	198.0	209.8	200.8	196.2	198.0	201.0	213.9	207.7	192.5	194.8	10012-5	3	SL014669	SAM pointed domain-containing Ets transcription factor	SPDEF	O95238	25803	Human	RFU	Protein	20	S1	SPDEF
SNAI2	245.1	238.7	246.7	246.3	252.1	229.1	249.8	240.0	243.4	265.2	243.2	241.6	236.9	245.1	244.3	244.0	241.9	248.6	242.1	239.3	245.7	232.5	248.4	257.0	255.8	253.5	248.4	249.1	252.1	253.0	259.2	267.6	10014-31	3	SL007803	Zinc finger protein SNAI2	SLUG	O43623	6591	Human	RFU	Protein	20	S1	SNAI2
KCNAB2	181.7	186.3	192.9	184.2	185.8	177.5	184.2	185.0	182.8	193.5	184.4	180.9	185.3	185.2	189.6	188.8	189.7	180.8	185.6	183.8	180.0	197.4	189.1	195.8	182.3	196.4	203.9	186.9	185.0	192.8	185.3	197.8	10015-119	3	SL014924	Voltage-gated potassium channel subunit beta-2	KCAB2	Q13303	8514	Human	RFU	Protein	20	S1	KCNAB2
POLH	73.7	82.8	75.0	84.3	78.6	78.0	72.0	73.0	76.8	75.1	75.9	76.0	81.0	77.5	82.2	77.8	84.5	78.1	79.6	76.1	77.9	82.9	80.8	74.0	70.3	76.0	78.8	73.9	77.3	77.1	78.4	79.4	10022-207	3	SL019229	DNA polymerase eta	POLH	Q9Y253	5429	Human	RFU	Protein	20	S1	POLH
VDR	79.6	84.6	81.9	86.2	79.6	81.4	78.8	79.0	85.7	85.6	84.0	77.5	82.8	79.4	81.6	79.5	82.3	79.2	83.1	81.0	82.8	91.3	88.4	77.9	81.1	78.8	74.8	79.2	86.8	79.7	78.5	87.2	10023-32	3	SL004071	Vitamin D3 receptor	VDR	P11473	7421	Human	RFU	Protein	20	S1	VDR
HOGA1	114.5	108.9	111.2	115.5	117.3	108.8	117.2	108.6	112.1	117.1	112.4	114.6	110.1	112.8	110.7	113.6	118.6	113.7	113.1	109.6	112.6	111.3	124.0	113.3	111.3	111.2	127.3	113.8	108.5	119.3	109.8	109.9	10024-44	3	SL019235	4-hydroxy-2-oxoglutarate aldolase, mitochondrial	HOGA1	Q86XE5	112817	Human	RFU	Protein	20	S1	HOGA1	Q86XE5	HOGA1	Matrix	Metabolism > Amino acid metabolism > Glyoxylate metabolism
DLD	12783.9	8817.8	16138.9	16154.5	17406.5	12749.4	9939.0	15153.0	9868.7	10454.2	14068.7	12959.9	20795.2	13675.6	17328.2	21484.3	10424.8	11176.5	15146.1	8630.7	11105.2	14556.0	14244.2	7782.7	10876.8	10865.2	9613.0	15608.3	11340.3	8308.4	12971.9	11603.7	10025-1	3	SL008018	Dihydrolipoyl dehydrogenase, mitochondrial	DLDH	P09622	1738	Human	RFU	Protein	20	S2	DLD	P09622	DLD	Matrix	Metabolism > Carbohydrate metabolism > Pyruvate metabolism | Metabolism > Carbohydrate metabolism > TCA cycle | Metabolism > Amino acid metabolism > Branched-chain amino acid metabolism | Metabolism > Amino acid metabolism > Branched-chain amino acid dehydrogenase complex | Metabolism > Amino acid metabolism > Lysine metabolism | Metabolism > Amino acid metabolism > Glycine metabolism | Metabolis…
MUTYH	71.1	74.1	76.0	76.5	74.1	74.5	76.7	72.7	77.5	77.6	74.5	72.6	79.3	72.0	73.8	77.6	73.0	76.2	76.9	79.8	76.6	75.6	80.9	73.8	74.1	79.8	75.0	80.0	75.8	81.0	81.1	81.2	10030-8	3	SL006373	Adenine DNA glycosylase	MutY homolog	Q9UIF7	4595	Human	RFU	Protein	20	S1	MUTYH	Q9UIF7	MUTYH	Matrix	Mitochondrial central dogma > mtDNA maintenance
DUSP4	121.3	121.2	118.8	121.9	119.6	120.5	123.5	123.9	117.1	125.6	121.3	121.8	120.1	119.6	123.5	118.3	117.7	119.6	122.7	122.2	123.3	109.5	114.3	121.1	120.3	122.3	120.7	122.9	122.0	120.1	123.2	120.4	10035-6	3	SL007389	Dual specificity protein phosphatase 4	DUS4	Q13115	1846	Human	RFU	Protein	20	S1	DUSP4
ZHX3	230.8	267.5	268.8	278.9	230.2	248.6	226.0	244.5	256.6	247.0	262.3	236.1	241.4	235.1	218.5	254.8	239.5	247.8	273.2	241.6	259.2	188.8	258.5	217.9	227.9	276.8	197.4	228.3	227.7	255.1	257.8	291.6	10036-201	3	SL019252	Zinc fingers and homeoboxes protein 3	ZHX3	Q9H4I2	23051	Human	RFU	Protein	20	S2	ZHX3
SIGLEC12	43.0	42.7	42.8	45.6	42.3	44.0	41.4	44.3	45.9	45.9	48.4	43.4	57.3	43.0	46.2	50.6	48.6	49.6	50.5	44.1	41.3	44.6	41.4	40.4	43.8	40.5	44.4	42.4	54.1	42.1	43.9	43.5	10037-98	3	SL025986	Sialic acid-binding Ig-like lectin 12:Ig-like V-type 2 domain, Isoform long	SIG12:Ig-like V-type 2	Q96PQ1	89858	Human	RFU	Protein	20	S1	SIGLEC12
PNP	777.1	127.3	117.7	124.0	137.5	122.4	101.7	103.4	113.1	112.8	117.1	127.0	108.8	107.7	120.1	121.8	112.9	123.3	122.2	1444.0	113.7	120.3	97.8	115.7	97.7	137.4	158.1	154.7	103.9	153.5	132.1	90.1	10039-32	3	SL005262	Purine nucleoside phosphorylase	PNP	P00491	4860	Human	RFU	Protein	20	S2	PNP
TP63	223.4	207.3	215.1	212.1	218.1	206.1	237.5	221.8	218.3	216.8	220.0	224.9	207.5	231.0	223.9	220.2	213.3	224.1	204.1	223.2	226.4	232.2	228.7	235.4	233.7	236.1	240.8	231.2	230.8	220.6	238.0	231.2	10040-63	3	SL007662	Tumor protein 63	P73L	Q9H3D4	8626	Human	RFU	Protein	20	S1	TP63
HNF4A	471.9	479.7	523.1	435.1	435.7	365.2	342.1	382.7	395.3	487.3	453.2	446.9	421.6	429.0	258.5	374.5	422.7	448.7	614.9	390.0	537.8	269.3	407.5	320.8	373.0	367.0	438.2	318.1	436.3	400.8	362.7	409.2	10041-3	3	SL007226	Hepatocyte nuclear factor 4-alpha	HNF4A	P41235	3172	Human	RFU	Protein	20	S2	HNF4A
SGK3	457.4	394.5	402.2	410.9	410.4	384.7	493.1	414.2	423.8	396.0	434.6	443.4	382.5	430.1	410.6	408.4	404.4	433.1	426.2	450.6	410.3	460.2	444.4	489.0	517.8	439.8	439.8	429.9	490.3	420.7	476.7	461.0	10042-8	3	SL015131	Serine/threonine-protein kinase Sgk3	SGK3	Q96BR1	23678	Human	RFU	Protein	20	S1	SGK3
BRD4	272.9	264.1	274.4	262.2	276.0	260.3	280.4	269.4	273.3	274.2	262.8	270.2	261.1	280.9	278.5	274.0	274.8	277.1	264.9	272.2	280.9	283.5	267.3	286.4	275.8	281.4	278.6	281.5	274.4	271.7	279.1	286.3	10043-31	3	SL019249	Bromodomain-containing protein 4	BRD4	O60885	23476	Human	RFU	Protein	20	S1	BRD4
WNT10A	18.5	21.8	22.5	21.9	22.2	24.8	18.6	21.8	25.0	21.2	24.4	19.9	24.2	20.2	22.6	17.8	21.5	22.0	19.4	20.6	25.0	34.8	19.2	13.9	28.2	22.7	22.0	15.8	41.3	21.3	23.1	24.3	10044-12	3	SL012823	Protein Wnt-10a	WN10A	Q9GZT5	80326	Human	RFU	Protein	20	S1	WNT10A
CUL3	84.2	94.3	83.2	89.5	85.5	98.6	86.3	83.0	90.6	91.7	88.0	85.7	82.1	85.5	99.0	86.3	90.5	88.4	84.6	93.9	84.0	89.0	85.9	90.8	84.9	85.7	87.3	87.3	84.2	94.1	93.6	89.4	10045-47	3	SL010989	Cullin-3	CUL3	Q13618	8452	Human	RFU	Protein	20	S2	CUL3
BIRC2	327.1	285.3	295.5	302.7	304.9	305.6	433.7	470.4	291.1	292.1	314.3	323.1	290.6	311.2	310.6	312.8	292.3	301.2	317.1	309.6	308.1	548.8	332.5	312.6	329.7	412.7	313.0	306.8	335.0	300.9	329.2	323.3	10046-55	3	SL003727	Baculoviral IAP repeat-containing protein 2	cIAP-1	Q13490	329	Human	RFU	Protein	20	S1	BIRC2
NCF2	238.1	197.7	213.7	201.8	181.8	216.6	235.1	220.5	212.2	200.1	202.2	223.5	226.5	186.9	206.9	190.3	193.4	215.6	235.2	269.1	207.6	161.8	163.1	193.4	181.2	188.3	196.1	243.9	166.3	209.5	184.9	223.0	10047-12	3	SL004553	Neutrophil cytosol factor 2	NCF-2	P19878	4688	Human	RFU	Protein	20	S2	NCF2
CBFB	168.1	164.6	170.0	156.8	169.9	174.5	177.5	169.9	165.3	173.1	167.1	165.2	165.3	160.2	179.0	158.9	166.7	168.6	161.3	165.1	170.0	161.3	167.2	182.1	170.7	170.6	166.6	170.9	167.5	179.6	175.0	165.3	10048-7	3	SL011998	Core-binding factor subunit beta	PEBB	Q13951	865	Human	RFU	Protein	20	S2	CBFB
TERF1	218.6	220.3	229.5	218.8	217.7	213.5	213.9	213.7	220.4	223.1	214.7	212.6	233.3	216.5	227.2	220.7	234.4	228.5	212.8	217.7	215.8	220.2	219.4	230.5	212.4	224.4	229.0	226.2	219.5	221.3	218.4	220.0	10049-112	3	SL019242	Telomeric repeat-binding factor 1	TERF1	P54274	7013	Human	RFU	Protein	20	S1	TERF1
ILK	62.4	54.9	48.6	52.6	48.0	51.0	57.4	51.2	51.6	58.6	50.5	53.1	50.8	53.0	57.8	51.2	54.4	50.5	49.6	130.7	53.7	51.2	49.8	57.8	49.7	53.0	59.1	53.6	54.0	53.5	52.8	58.1	10053-5	3	SL004474	Integrin-linked protein kinase	ILK1	Q13418	3611	Human	RFU	Protein	20	S2	ILK
GAN	50.4	57.1	53.6	58.4	57.4	57.0	50.7	52.6	54.8	57.6	58.6	50.7	60.8	53.4	51.5	50.7	58.6	55.1	58.0	52.6	55.5	48.3	55.0	47.8	50.3	51.2	53.2	53.6	47.7	52.5	53.2	55.2	10054-3	3	SL019232	Gigaxonin	GAN	Q9H2C0	8139	Human	RFU	Protein	20	S1	GAN
FOXM1	126.4	124.6	116.1	115.6	119.5	126.1	138.7	124.7	130.2	128.2	126.3	124.3	117.0	120.5	137.2	117.6	122.1	122.8	114.9	135.3	117.1	137.4	125.8	139.0	135.7	125.5	129.3	130.5	119.5	133.9	126.7	125.9	10056-5	3	SL007372	Forkhead box protein M1	FOXM1	Q08050	2305	Human	RFU	Protein	20	S2	FOXM1
RAD23A	619.3	388.7	569.4	587.4	644.5	413.4	327.2	496.0	393.9	361.0	514.5	443.5	636.9	519.2	391.1	726.2	491.1	383.9	579.8	669.1	465.5	343.8	465.4	295.8	374.2	408.2	334.7	385.9	440.8	291.6	397.9	333.9	10058-1	3	SL013796	UV excision repair protein RAD23 homolog A	RD23A	P54725	5886	Human	RFU	Protein	20	S2	RAD23A
FANCL	172.5	167.2	164.2	164.7	164.5	173.1	169.6	169.8	167.2	170.9	170.9	172.2	158.7	169.3	169.5	160.1	161.3	164.7	167.9	170.6	168.4	174.1	176.9	179.4	185.4	172.2	173.4	167.2	171.9	204.9	169.2	173.5	10063-10	3	SL019237	E3 ubiquitin-protein ligase FANCL	FANCL	Q9NW38	55120	Human	RFU	Protein	20	S1	FANCL
RBBP9	316.6	320.0	311.4	316.3	332.4	304.1	325.7	324.0	310.3	306.8	305.3	320.5	313.5	318.1	326.7	340.3	319.3	316.7	334.3	318.0	322.2	396.4	354.0	364.4	348.1	343.0	376.9	367.2	389.9	374.8	349.2	349.0	10064-12	3	SL011550	Putative hydrolase RBBP9	RBBP9	O75884	10741	Human	RFU	Protein	20	S2	RBBP9
PIN1	197.0	193.7	182.5	187.1	178.1	199.1	191.3	182.3	198.2	186.4	190.0	184.7	187.3	191.7	201.7	189.3	191.3	183.6	186.8	196.6	186.9	203.1	203.8	200.5	217.3	184.2	197.4	190.3	198.4	209.7	190.3	181.9	10069-2	3	SL013908	Peptidyl-prolyl cis-trans isomerase NIMA-interacting 1	PIN1	Q13526	5300	Human	RFU	Protein	20	S1	PIN1
PLCG2	214.6	200.9	200.4	196.6	202.7	193.6	223.7	202.4	210.6	204.0	210.0	213.0	195.4	216.4	220.6	199.2	194.6	194.7	201.9	208.2	208.3	220.5	207.4	222.6	221.7	216.0	214.2	215.5	210.1	212.4	213.8	216.4	10070-22	3	SL016406	1-phosphatidylinositol 4,5-bisphosphate phosphodiesterase gamma-2	PLCG2	P16885	5336	Human	RFU	Protein	20	S1	PLCG2
TDP1	309.1	288.8	295.4	295.7	309.1	290.5	372.3	310.1	306.6	331.9	301.6	320.1	282.2	321.4	358.2	276.4	305.6	311.8	280.5	309.0	314.9	337.9	317.4	395.4	355.4	340.4	346.5	345.6	351.1	341.7	333.1	358.5	10073-22	3	SL011411	Tyrosyl-DNA phosphodiesterase 1	TYDP1	Q9NUW8	55775	Human	RFU	Protein	20	S2	TDP1
BRD2	279.2	264.0	263.0	269.4	274.5	275.1	288.7	295.0	276.1	276.1	275.8	274.5	271.3	277.7	287.9	266.3	269.4	269.4	272.0	264.3	278.4	286.9	291.6	294.6	316.6	284.0	281.1	268.0	297.4	285.0	256.9	268.4	10074-128	3	SL014748	Bromodomain-containing protein 2	BRD2	P25440	6046	Human	RFU	Protein	20	S1	BRD2
ACBD6	59.4	54.3	49.6	54.3	54.2	49.2	50.1	50.5	50.2	52.2	52.8	54.0	51.4	52.8	52.5	52.2	50.8	50.1	56.2	58.8	49.7	50.9	55.1	51.6	44.5	52.3	50.6	52.4	49.3	50.5	55.6	57.0	10075-75	3	SL019254	Acyl-CoA-binding domain-containing protein 6	ACBD6	Q9BR61	84320	Human	RFU	Protein	20	S1	ACBD6
AP4M1	319.1	327.2	325.5	318.4	325.9	325.9	310.9	330.0	336.2	332.0	320.4	316.4	326.9	331.7	322.1	329.1	334.7	338.1	319.7	325.6	326.6	332.8	336.6	325.3	344.2	326.8	320.3	329.4	329.1	328.1	311.5	309.3	10076-1	3	SL019225	AP-4 complex subunit mu-1	AP4M1	O00189	9179	Human	RFU	Protein	20	S1	AP4M1
BAG3	284.0	277.5	276.9	279.2	273.7	277.6	283.7	268.2	281.1	294.5	269.5	279.5	274.6	275.6	286.3	276.9	280.8	281.8	275.6	279.6	277.9	286.6	282.6	288.8	274.1	287.6	284.6	284.3	297.4	281.4	298.8	289.6	10078-5	3	SL007063	BAG family molecular chaperone regulator 3	BAG3	O95817	9531	Human	RFU	Protein	20	S1	BAG3
EIF2B1	48.2	49.6	49.2	48.3	47.9	46.2	47.6	48.7	51.3	52.7	46.6	47.4	47.5	48.9	53.3	48.1	52.4	49.4	49.5	51.2	46.2	53.4	48.3	54.5	43.8	54.6	58.8	60.5	50.4	53.3	53.5	59.1	10080-9	3	SL019240	Translation initiation factor eIF-2B subunit alpha	EI2BA	Q14232	1967	Human	RFU	Protein	20	S2	EIF2B1
SATB2	81.8	88.2	81.2	86.0	83.6	90.3	81.0	81.1	85.3	87.9	89.6	80.5	86.2	82.8	89.0	79.3	84.2	80.3	83.0	81.4	80.6	90.1	89.0	82.5	90.7	85.6	84.9	89.1	88.5	81.6	89.8	88.9	10081-17	3	SL019243	DNA-binding protein SATB2	SATB2	Q9UPW6	23314	Human	RFU	Protein	20	S1	SATB2
NEFL	4060.3	2646.8	4116.3	7565.4	957.9	468.4	640.0	844.9	1178.7	854.7	1277.3	2942.1	3385.4	3353.0	1460.2	4966.6	16726.1	4181.9	4312.8	12743.7	18628.3	467.3	537.5	438.5	572.0	603.3	619.2	458.9	687.2	512.1	662.8	659.5	10082-251	3	SL019251	Neurofilament light polypeptide	NFL	P07196	4747	Human	RFU	Protein	20	S2	NEFL
STAR	225.9	211.5	240.9	283.7	336.8	353.5	186.3	197.8	199.3	198.4	238.5	227.6	258.5	229.9	253.8	291.7	227.2	226.2	276.8	202.8	250.2	180.7	324.4	224.9	262.1	222.3	316.9	253.2	274.6	246.4	195.3	217.2	10085-25	3	SL001714	Steroidogenic acute regulatory protein, mitochondrial	STAR	P49675	6770	Human	RFU	Protein	20	S2	STAR	P49675	STAR	MOM|IMS	Metabolism > Lipid metabolism > Cholesterol, bile acid, steroid synthesis
CBS	185.7	193.0	204.7	192.9	193.6	193.3	186.2	192.3	188.1	185.8	185.9	181.8	196.6	182.5	183.1	190.2	186.8	190.1	200.9	180.4	187.7	177.4	180.8	177.0	193.5	175.0	179.0	176.7	182.4	177.2	180.0	190.4	10086-39	3	SL018882	Cystathionine beta-synthase	CBS	P35520	875	Human	RFU	Protein	20	S1	CBS
CRYAA	169.9	167.7	161.5	165.6	164.8	164.7	159.8	163.4	158.0	162.0	158.1	164.9	161.4	153.9	162.4	164.6	162.0	152.6	159.1	168.0	165.0	165.8	168.2	169.1	163.5	152.7	161.9	161.9	160.9	168.0	159.2	161.9	10087-10	3	SL003675	Alpha-crystallin A chain	Alpha crystallin A chain	P02489	1409	Human	RFU	Protein	20	S1	CRYAA
APRT	99.1	78.4	79.8	77.6	77.7	74.9	67.5	76.6	79.4	76.0	73.2	74.0	78.8	73.6	74.9	73.2	76.2	72.9	75.6	122.7	75.0	74.2	78.2	82.2	60.9	83.2	82.7	86.9	70.6	76.4	74.4	72.3	10088-37	3	SL008014	Adenine phosphoribosyltransferase	APT	P07741	353	Human	RFU	Protein	20	S1	APRT
ASMTL	204.6	179.8	185.2	182.8	199.5	177.6	197.9	186.8	183.5	181.1	190.0	183.5	185.4	197.4	189.5	198.9	188.7	186.7	204.2	200.7	186.3	196.0	194.4	222.9	189.4	206.0	199.2	192.8	190.9	187.7	188.2	186.0	10089-7	3	SL019244	N-acetylserotonin O-methyltransferase-like protein	ASML	O95671	8623	Human	RFU	Protein	20	S1	ASMTL
STUB1	91.0	85.6	76.3	85.1	81.4	86.9	74.6	73.3	86.8	85.6	79.6	77.8	82.3	83.7	81.7	79.1	82.7	77.1	79.6	90.1	74.1	65.3	63.9	61.0	54.5	61.3	62.0	59.7	62.9	61.8	83.8	79.9	10336-3	3	SL019100	E3 ubiquitin-protein ligase CHIP	CHIP	Q9UNE7	10273	Human	RFU	Protein	20	S2	STUB1
ENO2	13171.8	6830.0	12587.8	16639.2	14002.7	11316.1	7998.4	9636.8	8007.5	9764.0	15425.8	11927.9	14656.4	10996.5	8152.9	19799.7	10165.4	9255.1	12371.9	8970.0	7555.9	10829.7	19805.7	8257.5	11471.2	11607.1	8562.9	12356.8	9557.5	9199.9	10666.2	9476.1	10339-48	3	SL001731	Gamma-enolase	NSE	P09104	2026	Human	RFU	Protein	20	S2	ENO2
PIAS4	86.4	95.8	90.4	92.0	91.5	105.0	87.8	90.8	98.9	95.2	97.4	90.8	94.5	94.4	97.9	81.9	90.3	90.3	83.9	87.0	91.4	110.8	91.4	91.5	117.9	97.5	96.3	95.0	111.1	83.8	85.2	90.2	10342-55	3	SL019096	E3 SUMO-protein ligase PIAS4	PIAS4	Q8N2W9	51588	Human	RFU	Protein	20	S1	PIAS4
IL10RA	152.5	156.5	159.3	175.2	153.8	159.4	156.1	154.0	167.7	178.6	168.7	162.0	152.0	151.9	166.5	164.7	163.8	162.5	169.4	167.8	156.3	136.6	168.3	172.2	160.0	186.9	136.8	154.6	150.7	205.5	166.7	185.2	10344-334	3	SL005173	Interleukin-10 receptor subunit alpha	IL-10 Ra	Q13651	3587	Human	RFU	Protein	20	S2	IL10RA
STAT3	457.2	305.1	294.0	301.2	294.4	272.9	284.6	289.2	320.1	305.4	337.0	281.4	317.9	350.4	298.5	346.9	309.3	293.1	396.7	492.2	260.4	271.4	261.9	242.8	256.4	279.9	276.1	228.6	294.3	255.5	272.9	226.9	10346-5	3	SL007221	Signal transducer and activator of transcription 3	STAT3	P40763	6774	Human	RFU	Protein	20	S2	STAT3
IRF1	172.7	160.0	186.6	200.8	168.6	173.9	169.4	194.6	150.5	148.9	160.0	148.3	180.7	158.1	154.7	181.9	158.9	155.8	155.8	147.1	170.3	162.9	245.7	137.2	164.4	159.5	173.3	206.7	198.1	176.6	170.1	164.1	10351-51	3	SL007108	Interferon regulatory factor 1	IRF1	P10914	3659	Human	RFU	Protein	20	S2	IRF1
STAT3	156.6	124.0	119.5	116.0	111.6	109.4	105.4	111.6	116.9	115.3	135.1	114.6	128.9	124.3	111.8	126.5	117.6	110.7	145.7	157.5	103.6	107.1	114.1	97.8	99.7	121.2	117.2	100.1	121.2	113.0	114.6	96.5	10354-57	3	SL007221	Signal transducer and activator of transcription 3	STAT3	P40763	6774	Human	RFU	Protein	20	S2	STAT3
JUN	121.9	126.8	123.5	135.4	121.8	130.5	121.3	119.5	134.8	124.2	140.9	121.0	127.3	126.0	126.6	118.4	130.8	122.7	122.8	122.8	125.7	121.6	123.9	133.2	155.9	137.9	121.1	115.5	128.1	142.8	126.2	123.2	10356-21	3	SL000455	Transcription factor AP-1	c-Jun	P05412	3725	Human	RFU	Protein	20	S1	JUN
OAS1	227.3	234.2	231.3	228.0	243.4	241.7	235.0	236.7	235.9	232.8	235.4	227.0	228.8	231.0	232.3	229.8	233.2	239.3	224.8	258.3	235.2	244.6	234.4	252.3	249.0	244.3	242.2	235.9	242.7	233.7	231.0	234.6	10361-25	3	SL014684	2'-5'-oligoadenylate synthase 1	OAS1	P00973	4938	Human	RFU	Protein	20	S1	OAS1
MYC	102.6	110.2	104.4	105.5	108.9	121.1	98.8	108.2	107.2	112.5	108.6	103.7	107.6	102.0	112.4	103.7	109.2	109.0	108.9	101.2	107.6	102.7	105.1	93.8	106.9	101.3	97.2	97.3	99.6	103.5	91.5	99.4	10362-35	3	SL002565	Myc proto-oncogene protein	c-Myc	P01106	4609	Human	RFU	Protein	20	S1	MYC
SMAD3	141.8	125.2	120.8	122.4	127.8	126.1	135.2	125.1	137.8	124.8	132.0	122.7	127.0	122.4	123.9	116.0	122.9	124.6	111.7	145.0	125.2	196.4	124.2	132.1	159.8	124.0	129.0	118.7	145.7	121.0	126.9	134.7	10363-13	3	SL004097	Mothers against decapentaplegic homolog 3	SMAD3	P84022	4088	Human	RFU	Protein	20	S2	SMAD3
SMAD2	175.7	151.9	157.4	160.9	154.7	157.3	172.1	160.9	160.1	160.8	164.7	166.4	157.3	160.9	161.4	162.1	157.4	161.5	163.6	178.7	155.5	159.4	161.3	160.7	170.2	157.0	156.7	154.0	168.0	165.1	155.6	156.4	10364-6	3	SL004101	Mothers against decapentaplegic homolog 2	SMAD2	Q15796	4087	Human	RFU	Protein	20	S1	SMAD2
IL12B|IL23A	162.9	171.1	174.8	157.0	167.2	178.2	148.8	171.1	165.1	159.5	161.1	160.7	190.2	165.5	157.2	164.4	151.6	165.4	167.6	155.4	164.1	161.9	162.7	159.0	144.7	164.9	160.4	184.6	191.6	173.8	144.9	137.5	10365-132	3	SL005184	Interleukin-23	IL-23	P29460|Q9NPF7	3593|51561	Human	RFU	Protein	20	S1	IL12B|IL23A
PDGFRA	404.9	383.1	451.2	505.7	480.2	383.3	422.3	484.1	446.6	316.8	367.2	371.8	429.7	413.1	442.0	593.4	323.3	321.1	434.9	335.2	384.5	417.6	570.2	327.8	340.7	288.0	355.8	596.9	477.4	352.6	414.8	359.5	10366-11	3	SL001728	Platelet-derived growth factor receptor alpha	PDGFRA	P16234	5156	Human	RFU	Protein	20	S2	PDGFRA
IL12A|IL12B	70.5	75.8	72.9	76.2	68.6	73.5	68.5	74.6	75.4	71.9	72.3	71.0	74.8	68.8	74.1	75.6	71.8	70.4	73.1	70.8	71.5	67.6	75.5	69.1	65.5	68.5	68.3	75.5	65.0	74.2	78.5	73.3	10367-62	3	SL001716	Interleukin-12	IL-12	P29459|P29460	3592|3593	Human	RFU	Protein	20	S1	IL12A|IL12B
STAT1	47.9	50.4	46.9	49.4	49.3	60.2	50.3	52.3	57.3	53.9	49.8	49.7	50.2	48.6	60.8	47.5	49.8	53.7	44.7	54.2	47.2	57.3	44.1	55.8	65.0	49.9	48.4	51.9	50.9	50.4	46.9	41.5	10370-21	3	SL004396	Signal transducer and activator of transcription 1-alpha/beta	STAT1	P42224	6772	Human	RFU	Protein	20	S2	STAT1
STAT6	260.2	224.9	225.2	215.8	229.2	232.0	248.7	232.9	254.2	234.2	228.8	229.2	222.3	270.9	241.1	243.8	244.7	238.7	255.4	279.7	234.9	283.6	227.9	254.9	243.0	241.8	242.9	235.7	235.5	253.4	237.3	233.8	10372-18	3	SL007229	Signal transducer and activator of transcription 6	STAT6	P42226	6778	Human	RFU	Protein	20	S2	STAT6
ANGPTL3	716.5	609.8	440.0	557.7	461.5	445.2	398.7	385.4	526.6	419.5	319.3	500.0	296.5	451.1	359.0	480.1	718.3	655.3	552.0	516.4	523.0	307.9	333.7	572.3	407.3	475.3	589.5	296.0	541.8	396.9	497.5	707.9	10382-1	3	SL006803	Angiopoietin-related protein 3	ANGL3	Q9Y5C1	27329	Human	RFU	Protein	20	S2	ANGPTL3
ZNRF3	123.3	137.1	116.6	122.6	121.7	128.8	111.7	123.4	126.3	126.4	125.2	119.7	127.0	121.8	127.7	122.2	127.7	119.6	118.1	124.9	120.2	113.9	120.0	115.1	108.1	124.8	118.1	122.3	109.9	122.0	113.7	108.9	10390-21	3	SL018971	E3 ubiquitin-protein ligase ZNRF3	ZNRF3	Q9ULT6	84133	Human	RFU	Protein	20	S1	ZNRF3
ANGPTL3	5436.6	4234.7	3055.0	4090.5	3349.6	2821.2	2403.2	2354.9	3502.6	2660.0	1810.2	3406.3	1567.3	3026.0	2065.8	3396.6	5432.2	4792.0	4033.6	3538.1	3955.0	1747.7	2022.4	3986.7	2481.3	3102.5	4500.4	1703.4	3997.3	2436.9	3464.5	5422.0	10391-1	3	SL006803	Angiopoietin-related protein 3	ANGL3	Q9Y5C1	27329	Human	RFU	Protein	20	S2	ANGPTL3
MCL1	25.8	26.8	27.4	30.7	28.5	27.2	22.3	27.3	26.0	27.1	26.7	27.7	24.4	27.0	24.4	28.5	25.9	26.2	28.9	27.2	27.2	21.0	25.0	20.8	18.7	20.3	19.8	23.4	21.6	20.5	26.0	27.5	10396-6	3	SL003755	Induced myeloid leukemia cell differentiation protein Mcl-1	Mcl-1	Q07820	4170	Human	RFU	Protein	20	S2	MCL1	Q07820	MCL1	MOM	Mitochondrial dynamics and surveillance > Apoptosis
ANKRD1	151.3	159.5	155.3	154.8	152.3	162.0	149.4	153.5	163.3	163.9	159.9	150.8	152.7	154.2	157.9	160.8	161.3	157.6	153.9	157.7	153.3	142.8	148.2	150.1	156.2	147.9	145.4	149.1	155.5	156.4	149.2	146.0	10398-110	3	SL019275	Ankyrin repeat domain-containing protein 1	ANKR1	Q15327	27063	Human	RFU	Protein	20	S1	ANKRD1
STX12	4964.5	3431.0	6763.5	6975.0	7864.9	4760.9	3762.2	5398.2	3922.4	3060.5	4866.4	5407.3	8020.3	5710.6	1923.1	9243.0	4596.8	4203.1	5873.2	3812.3	4469.3	3205.5	4673.8	1762.8	2930.8	2798.7	2629.7	3580.6	3876.0	1845.6	4195.8	3080.2	10418-36	3	SL011111	Syntaxin-12	STX12	Q86Y82	23673	Human	RFU	Protein	20	S2	STX12
SCARA5	233.5	226.9	222.8	228.1	226.0	216.8	237.9	227.7	226.6	220.4	216.4	234.6	221.2	229.0	209.4	230.1	228.1	220.9	230.8	230.0	226.3	228.0	243.1	228.1	227.2	237.7	240.6	243.3	231.6	247.1	228.1	235.8	10419-1	3	SL014110	Scavenger receptor class A member 5	SCAR5	Q6ZMJ2	286133	Human	RFU	Protein	20	S1	SCARA5
FAIM	46.7	53.5	52.6	56.5	51.5	57.8	45.0	47.0	55.4	54.0	58.9	53.9	56.4	51.5	46.4	48.3	53.2	52.8	55.5	57.1	59.9	56.9	53.5	46.6	55.7	51.3	51.9	47.8	57.1	44.9	57.8	49.1	10420-30	3	SL018037	Fas apoptotic inhibitory molecule 1	FAIM1	Q9NVQ4	55179	Human	RFU	Protein	20	S1	FAIM
NPDC1	1184.5	916.8	1705.8	1679.8	2001.9	1334.2	1082.0	1492.0	1090.2	824.1	1269.2	1430.5	1938.8	1505.1	701.1	1959.6	1261.9	1219.0	1356.0	896.8	1408.2	1013.3	1468.0	522.5	765.4	765.2	898.9	1283.7	1207.1	644.0	1187.7	886.9	10424-31	3	SL015264	Neural proliferation differentiation and control protein 1	NPDC1	Q9NQX5	56654	Human	RFU	Protein	20	S2	NPDC1
B4GALT5	289.4	240.7	239.3	254.7	244.9	231.1	300.4	251.2	248.3	246.2	259.8	277.0	231.5	257.2	251.2	252.6	241.6	247.7	245.9	255.8	249.2	260.9	259.9	288.9	268.6	261.0	280.9	271.4	277.5	252.5	285.3	275.5	10425-3	3	SL017972	Beta-1,4-galactosyltransferase 5	B4GT5	O43286	9334	Human	RFU	Protein	20	S1	B4GALT5
GOSR2	5.9	8.5	7.0	6.9	4.8	7.8	4.6	6.6	7.0	7.9	6.9	6.7	7.4	5.2	6.2	6.4	6.1	5.8	7.6	6.4	5.6	8.6	6.0	3.8	6.4	6.6	5.5	7.2	11.6	4.6	6.3	6.8	10426-21	3	SL018004	Golgi SNAP receptor complex member 2	GOSR2	O14653	9570	Human	RFU	Protein	20	S1	GOSR2
KIR2DS2	54.7	58.0	61.3	66.7	67.5	60.4	59.8	57.7	61.6	76.6	72.3	67.8	66.1	64.4	62.1	63.5	63.8	60.9	79.3	59.4	64.5	51.1	61.8	60.0	58.3	63.6	60.8	59.5	74.6	71.9	66.4	70.0	10428-1	3	SL018045	Killer cell immunoglobulin-like receptor 2DS2	KI2S2	P43631	100132285	Human	RFU	Protein	20	S2	KIR2DS2
SLC3A2	43.0	49.7	49.7	50.4	51.5	55.5	43.4	48.2	51.0	47.9	48.3	44.2	52.0	46.5	49.7	45.3	49.9	48.8	49.1	43.9	47.7	49.0	44.1	44.4	56.1	49.7	51.7	49.5	51.9	47.8	49.6	53.0	10430-31	3	SL025780	4F2 cell-surface antigen heavy chain:Cytoplasmic domain	4F2:CD	P08195	6520	Human	RFU	Protein	20	S1	SLC3A2
SHISAL1	68.5	76.6	76.5	70.4	67.9	69.9	68.2	73.4	68.9	71.5	70.0	69.0	73.4	67.1	71.8	71.3	69.2	66.9	73.9	68.8	65.4	66.5	64.7	68.1	64.0	73.5	76.6	70.6	62.6	64.3	70.9	66.8	10432-3	3	SL018002	Uncharacterized protein KIAA1644	K1644	Q3SXP7	85352	Human	RFU	Protein	20	S1	SHISAL1
AGA	43.4	46.6	44.7	45.6	45.7	48.5	48.9	46.4	45.0	48.8	47.5	45.4	45.8	44.4	46.3	42.4	45.0	44.2	44.2	43.1	45.2	43.4	47.2	52.2	51.0	48.9	51.2	48.7	49.9	47.9	46.7	52.7	10435-2	3	SL008645	N(4)-(beta-N-acetylglucosaminyl)-L-asparaginase	ASPG	P20933	175	Human	RFU	Protein	20	S2	AGA
CSF2RA	2240.7	1416.7	1818.2	1224.0	1788.2	1278.6	1330.0	1786.6	988.7	920.9	1589.5	1801.6	1919.1	1682.9	1224.8	1448.4	1970.3	1184.6	2359.0	1174.4	1401.5	1317.3	2098.1	1376.2	1250.0	1122.2	1535.1	1424.9	1612.6	850.2	1308.4	1031.0	10438-19	3	SL007128	Granulocyte-macrophage colony-stimulating factor receptor subunit alpha	CSF2R	P15509	1438	Human	RFU	Protein	20	S2	CSF2RA
AMY2B	213.0	183.1	204.4	206.5	227.8	193.8	200.1	209.6	186.5	182.5	209.9	202.6	214.7	203.5	209.8	226.6	208.1	195.3	215.2	203.1	197.2	193.6	200.9	193.3	197.2	180.7	193.2	196.5	190.1	196.1	202.0	200.6	10439-57	3	SL005393	Alpha-amylase 2B	Alpha-amylase 2B	P19961	280	Human	RFU	Protein	20	S1	AMY2B
CLMP	676.7	427.5	628.7	650.4	660.1	519.9	544.5	560.8	528.5	486.8	689.8	680.7	714.5	597.7	476.1	812.7	545.6	549.6	736.4	390.6	439.0	673.0	882.1	357.9	505.3	529.7	400.7	624.2	537.2	449.4	715.9	629.9	10440-26	3	SL025782	CXADR-like membrane protein:Extracellular domain	ACAM:ECD	Q9H6B4	79827	Human	RFU	Protein	20	S2	CLMP
TMEM190	42.8	69.1	65.0	47.3	52.4	57.9	44.3	46.0	97.2	46.1	58.1	79.8	48.6	71.6	47.2	59.5	48.2	64.0	56.1	67.2	56.4	59.1	52.0	55.0	51.9	65.9	52.8	55.4	44.3	50.3	63.2	52.5	10442-1	3	SL018089	Transmembrane protein 190	TM190	Q8WZ59	147744	Human	RFU	Protein	20	S1	TMEM190
APOM	271.3	342.2	291.3	231.9	201.6	213.8	221.9	212.9	244.8	322.1	225.7	325.2	204.9	260.5	202.4	184.2	259.7	326.7	554.8	322.2	286.3	205.4	230.2	207.0	233.7	222.1	249.2	198.9	285.2	262.5	252.6	259.1	10445-20	3	SL004747	Apolipoprotein M	ApoM	O95445	55937	Human	RFU	Protein	20	S2	APOM
PABPC3	246.5	222.8	213.8	220.2	226.7	214.2	243.8	234.4	223.2	218.4	211.7	232.3	213.8	220.1	224.0	219.2	221.3	220.8	212.2	240.9	227.4	205.8	200.5	228.2	224.4	232.9	227.4	222.2	222.9	229.2	249.5	225.0	10447-18	3	SL018138	Polyadenylate-binding protein 3	PABP3	Q9H361	5042	Human	RFU	Protein	20	S2	PABPC3
SHISA2	245.7	224.5	223.9	231.4	229.8	213.7	257.5	235.2	228.5	231.2	229.7	244.6	213.8	237.6	236.5	227.8	219.7	235.8	226.4	229.8	240.1	233.6	237.2	254.0	261.3	245.0	253.5	241.0	259.9	227.6	253.3	250.3	10449-31	3	SL008887	Protein shisa-2 homolog	TMM46	Q6UWI4	387914	Human	RFU	Protein	20	S1	SHISA2
NUCB1	13075.5	14736.4	13976.7	18028.0	14898.8	15934.5	15389.6	15246.0	17353.3	12676.7	15348.2	15390.4	15149.5	15617.3	8955.7	13832.5	16443.4	14909.5	15009.7	13368.7	13018.4	18738.7	15378.1	9072.9	10842.7	12640.3	12730.9	14422.6	9857.0	13820.6	15628.3	14687.8	10451-11	3	SL008914	Nucleobindin-1	NUCB1	Q02818	4924	Human	RFU	Protein	20	S2	NUCB1
CEACAM20	25.9	27.8	26.8	28.5	25.8	27.8	23.8	23.3	28.5	25.0	24.9	23.0	28.3	24.5	25.5	21.6	27.8	23.7	26.7	26.0	25.5	23.5	25.7	25.8	25.4	25.2	25.5	25.6	27.4	24.0	23.8	26.1	10453-7	3	SL018233	Carcinoembryonic antigen-related cell adhesion molecule 20	CEA20	Q6UY09	125931	Human	RFU	Protein	20	S1	CEACAM20
DNAJC16	41.3	46.4	43.8	48.1	40.5	45.7	36.6	43.1	43.4	42.1	45.0	42.9	45.6	40.6	47.0	44.7	44.7	41.1	44.5	43.7	41.4	38.1	44.2	35.5	40.6	39.8	36.3	33.0	37.4	41.7	42.8	40.4	10454-99	3	SL018290	DnaJ homolog subfamily C member 16	DJC16	Q9Y2G8	23341	Human	RFU	Protein	20	S1	DNAJC16
IL31	137.0	144.2	140.1	144.1	136.5	136.8	142.8	141.8	136.0	146.6	135.3	136.3	172.5	137.7	139.5	141.5	138.7	138.6	138.4	144.6	139.4	143.6	147.0	145.4	140.9	142.2	146.0	149.5	146.2	150.6	151.9	152.1	10455-196	3	SL004678	Interleukin-31	IL-31	Q6EBC2	386653	Human	RFU	Protein	20	S1	IL31
IL18RAP	110.7	108.3	112.6	120.8	106.6	104.3	106.3	100.4	106.5	114.0	115.7	113.8	111.7	112.7	101.1	115.6	117.9	110.4	117.8	100.4	118.0	114.9	282.0	149.2	188.3	194.4	114.1	181.1	171.3	171.0	102.9	120.1	10457-3	3	SL004861	Interleukin-18 receptor accessory protein	IL-18 Rb	O95256	8807	Human	RFU	Protein	20	S1	IL18RAP
CHIT1	295.9	608.0	36.0	317.4	277.5	155.7	117.3	180.7	66.9	65.3	76.3	98.0	204.8	95.9	274.6	423.6	2261.6	205.6	1076.0	3663.0	890.3	153.4	179.0	271.6	84.5	143.4	144.4	150.0	182.7	62.9	148.9	89.8	10460-1	3	SL006029	Chitotriosidase-1	Chitotriosidase-1	Q13231	1118	Human	RFU	Protein	20	S2	CHIT1
INSL5	111.0	95.2	89.8	100.7	91.3	89.9	115.3	94.8	96.3	98.2	102.8	108.0	92.4	97.7	102.3	88.6	90.5	94.7	96.9	103.2	99.8	90.9	88.3	97.1	97.6	98.9	96.3	91.3	101.5	100.3	104.3	105.9	10462-14	3	SL012880	Insulin-like peptide INSL5	INSL5	Q9Y5Q6	10022	Human	RFU	Protein	20	S1	INSL5
ALPI	289.0	314.4	337.4	331.3	359.0	319.7	299.5	321.0	312.0	288.3	307.9	312.3	360.4	328.6	263.8	383.6	294.8	307.3	326.3	267.0	301.5	301.1	339.4	259.1	282.0	277.2	287.8	340.4	315.7	266.4	320.7	299.7	10463-23	3	SL002514	Intestinal-type alkaline phosphatase	Alkaline phosphatase, intestine	P09923	248	Human	RFU	Protein	20	S2	ALPI
ANTXR1	250.8	255.4	249.8	249.8	252.6	249.3	247.5	242.3	245.6	257.0	248.0	251.5	247.9	250.7	256.3	261.1	253.1	253.8	258.1	247.1	259.1	257.5	257.5	261.0	261.2	251.8	252.6	254.0	249.8	251.1	262.6	254.8	10464-6	3	SL008696	Anthrax toxin receptor 1	ANTR1	Q9H6X2	84168	Human	RFU	Protein	20	S1	ANTXR1
TXNDC11	36.1	44.7	43.6	49.6	46.2	44.4	34.3	42.3	44.5	47.0	45.2	39.3	46.7	40.9	42.6	35.7	42.8	40.0	44.5	36.0	43.7	71.1	47.2	22.5	57.2	58.5	42.8	53.7	76.5	41.4	47.0	57.2	10470-34	3	SL026024	Thioredoxin domain-containing protein 11:N-term	TXD11:N-term	Q6PKC3	51061	Human	RFU	Protein	20	S1	TXNDC11
TNFRSF14	217.9	213.7	237.5	245.1	238.1	212.4	208.5	210.2	209.2	207.4	225.5	230.3	258.5	223.9	226.7	259.7	221.6	214.3	237.1	212.6	228.1	227.0	232.1	204.2	210.3	213.6	210.1	233.7	247.5	205.3	232.5	213.2	10472-53	3	SL004145	Tumor necrosis factor receptor superfamily member 14	HVEM	Q92956	8764	Human	RFU	Protein	20	S1	TNFRSF14
TFF2	69.4	78.3	74.9	78.7	75.7	80.9	72.1	76.2	78.9	78.1	74.8	73.9	79.5	73.1	73.4	74.6	78.0	73.6	79.5	74.4	72.9	73.1	72.3	70.9	75.1	73.9	74.0	73.9	77.7	74.3	71.1	73.9	10473-2	3	SL002602	Trefoil factor 2	Trefoil factor 2	Q03403	7032	Human	RFU	Protein	20	S1	TFF2
MMP10	117.9	140.1	111.3	143.6	128.1	138.4	127.7	120.5	138.2	115.1	121.4	119.5	118.1	129.3	120.2	120.2	119.5	121.3	124.0	130.6	128.7	150.8	138.0	117.4	132.6	129.5	145.6	123.4	153.2	139.5	109.2	97.0	10479-18	3	SL000645	Stromelysin-2	MMP-10	P09238	4319	Human	RFU	Protein	20	S2	MMP10
CD59	122.8	125.0	135.0	126.3	129.0	121.9	118.5	123.3	120.6	120.2	123.4	124.7	133.3	114.4	120.2	130.7	122.7	122.0	128.8	113.4	122.7	120.8	121.9	115.5	115.1	125.2	127.2	120.8	122.1	125.9	126.8	124.5	10480-33	3	SL004557	CD59 glycoprotein	CD59	P13987	966	Human	RFU	Protein	20	S1	CD59
MAGEA4	2.5	3.5	3.6	3.9	3.7	5.0	2.0	3.9	4.9	2.8	3.2	2.4	4.4	2.1	3.2	2.9	2.3	4.5	3.3	2.1	3.8	6.0	7.7	2.7	4.0	3.8	5.3	4.4	6.0	4.6	4.5	6.4	10485-56	3	SL005064	Melanoma-associated antigen 4	MAGE-4	P43358	4103	Human	RFU	Protein	20	S2	MAGEA4
RPN1	432.4	438.1	464.3	459.5	437.9	374.7	418.1	447.4	413.1	399.3	421.6	447.8	454.8	432.4	330.5	554.5	414.6	416.9	424.7	437.8	386.6	357.0	397.6	293.2	307.2	335.8	330.0	384.8	318.7	309.0	377.8	395.3	10490-3	3	SL025976	Dolichyl-diphosphooligosaccharide--protein glycosyltransferase subunit 1:Cytoplasmic domain	RPN1:CD	P04843	6184	Human	RFU	Protein	20	S2	RPN1
CLCA1	128.8	122.2	116.9	125.2	119.4	125.4	146.1	126.7	123.8	129.9	122.9	129.4	116.6	124.4	134.4	119.3	117.6	123.8	116.7	130.0	126.2	131.6	124.1	162.3	151.7	140.3	145.7	134.6	145.9	144.7	142.0	137.1	10496-11	3	SL009322	Calcium-activated chloride channel regulator 1	CaCC	A8K7I4	1179	Human	RFU	Protein	20	S2	CLCA1
TMEM106A	54.7	63.4	66.5	65.8	51.5	56.2	60.1	56.2	56.6	52.9	77.0	60.5	65.5	65.4	59.3	50.9	59.2	59.4	57.5	55.7	74.2	74.8	56.9	61.7	71.1	57.3	75.0	71.5	53.4	65.5	52.6	56.6	10499-1	3	SL008733	Transmembrane protein 106A	T106A	Q96A25	113277	Human	RFU	Protein	20	S2	TMEM106A
RNF43	241.3	233.0	234.4	239.7	256.1	246.7	251.5	230.5	238.8	239.6	232.2	241.4	223.8	232.4	229.7	222.8	231.2	236.4	231.2	235.6	228.3	242.8	249.6	250.2	257.7	238.6	239.1	235.3	257.1	241.7	239.6	232.6	10505-12	3	SL018629	E3 ubiquitin-protein ligase RNF43	RNF43	Q68DV7	54894	Human	RFU	Protein	20	S1	RNF43
PGRMC2	181.2	192.6	177.6	183.2	181.3	204.2	197.6	188.3	197.8	190.9	182.9	185.3	182.5	184.6	210.9	191.7	193.3	195.5	176.2	189.0	191.0	219.9	203.5	235.0	228.3	209.5	212.6	203.2	205.2	212.2	185.0	185.2	10506-53	3	SL007962	Membrane-associated progesterone receptor component 2	PGRC2	O15173	10424	Human	RFU	Protein	20	S2	PGRMC2
ACRV1	74.0	66.1	66.9	71.1	65.7	76.4	71.1	67.6	68.7	66.1	69.8	66.1	66.0	68.9	69.0	64.1	68.3	68.9	69.1	67.0	68.3	70.6	69.0	68.3	75.9	70.8	67.9	66.2	74.2	66.8	66.0	61.5	10507-166	3	SL009308	Acrosomal protein SP-10	sperm protein 10	P26436	56	Human	RFU	Protein	20	S1	ACRV1
SCIMP	77.3	77.3	72.3	77.4	73.8	72.9	79.6	74.6	71.7	72.7	72.7	77.6	73.3	75.1	75.7	73.4	75.1	74.1	76.8	74.6	76.2	75.5	77.7	79.8	72.6	78.1	79.8	78.4	77.4	78.2	78.0	79.4	10510-62	3	SL018612	SLP adapter and CSK-interacting membrane protein	SCIMP	Q6UWF3	388325	Human	RFU	Protein	20	S1	SCIMP
COL6A3	70.9	152.3	204.3	195.2	233.1	163.2	52.3	96.3	171.7	159.6	154.3	124.9	274.6	180.4	125.4	78.5	170.5	196.6	191.3	74.9	218.7	273.9	126.1	43.7	141.0	139.0	165.1	150.1	310.4	121.6	185.9	137.1	10511-10	3	SL025821	Collagen alpha-3(VI) chain:isoform 3	Collagen alpha-3(VI):isoform 3	P12111	1293	Human	RFU	Protein	20	S2	COL6A3
CSF2RB	101.4	104.9	99.4	104.1	99.3	98.8	96.3	99.1	106.5	100.1	95.8	97.6	100.8	98.5	99.8	98.5	94.6	98.5	98.3	99.9	99.4	97.4	101.5	101.5	97.2	99.1	104.6	104.3	104.2	98.1	104.8	99.5	10512-13	3	SL025888	Cytokine receptor common subunit beta:Extracellular domain	IL3RB:ECD	P32927	1439	Human	RFU	Protein	20	S1	CSF2RB
KCNIP3	97.4	102.1	101.2	102.3	93.1	119.9	97.1	95.1	98.7	95.9	102.6	95.7	98.5	94.7	93.6	102.5	96.5	91.1	95.3	97.0	95.6	92.3	98.3	87.9	95.6	95.8	94.0	87.1	96.3	90.7	91.6	93.4	10513-13	3	SL018613	Calsenilin	CSEN	Q9Y2W7	30818	Human	RFU	Protein	20	S1	KCNIP3
PTGDS	120278.9	123350.9	128977.7	123738.0	132031.1	127207.1	124890.7	126733.0	125502.9	125058.7	124405.8	126814.7	130400.4	120561.1	144233.3	140517.4	120489.4	120557.9	129967.0	130224.7	123280.7	147962.6	142915.7	143475.8	130971.6	131672.7	126266.7	131350.8	132302.2	123889.5	136078.9	137312.2	10514-5	3	SL005360	Prostaglandin-H2 D-isomerase	PGD2 synthase	P41222	5730	Human	RFU	Protein	20	S3	PTGDS
MXRA8	3385.5	4414.6	5308.5	4461.8	4514.7	3304.9	3263.2	4344.6	3930.8	2941.8	4950.1	4623.4	5618.5	4597.2	4008.2	5302.3	4108.1	3681.1	4610.0	3316.0	4189.0	3868.5	4133.2	2649.7	3784.9	2890.7	4032.2	3358.8	3756.8	3005.4	3847.4	3605.6	10521-10	3	SL025939	Matrix-remodeling-associated protein 8:Extracellular domain	MXRA8:ECD	Q9BRK3	54587	Human	RFU	Protein	20	S2	MXRA8
DHX9	19.6	21.0	18.9	21.7	17.6	21.1	19.3	20.1	21.1	22.4	19.1	20.6	18.3	19.2	20.3	19.3	21.2	19.9	19.4	18.2	19.9	18.8	20.3	22.3	20.8	22.2	20.6	20.4	22.4	25.3	20.1	23.0	10527-22	3	SL013075	ATP-dependent RNA helicase A	DHX9	Q08211	1660	Human	RFU	Protein	20	S2	DHX9
DPEP1	94.0	102.7	90.5	102.3	98.6	101.0	99.5	87.6	102.7	97.2	100.2	98.5	94.4	102.7	96.6	96.1	106.0	94.3	107.9	98.4	90.8	79.1	79.8	73.7	76.0	78.7	83.5	71.0	81.1	85.1	99.0	85.3	10528-2	3	SL008734	Dipeptidase 1	DPEP1	P16444	1800	Human	RFU	Protein	20	S1	DPEP1
PSMB6	142.6	148.7	152.7	141.0	152.3	146.0	139.8	150.0	140.7	145.3	139.5	143.4	152.3	144.3	145.4	139.3	146.3	145.6	144.2	147.6	148.6	153.1	146.4	140.8	150.5	145.2	146.9	148.0	142.8	151.1	142.3	137.1	10530-8	3	SL016414	Proteasome subunit beta type-6	PSB6	P28072	5694	Human	RFU	Protein	20	S1	PSMB6
NRAS	119.8	123.1	121.5	116.1	120.5	118.7	126.8	122.0	124.8	124.6	114.7	119.3	118.9	119.8	125.4	121.5	115.7	123.4	116.4	129.1	115.6	122.9	112.0	126.8	111.8	117.9	119.2	120.2	119.7	132.4	114.1	118.0	10531-18	3	SL010845	GTPase NRas	RASN	P01111	4893	Human	RFU	Protein	20	S2	NRAS
PARP1	152.9	159.5	154.9	159.4	162.7	172.9	155.3	159.5	163.2	166.4	155.6	158.3	164.0	157.9	161.8	153.2	162.9	163.3	148.1	155.3	163.2	169.6	158.6	166.1	169.8	167.3	157.9	154.8	152.2	162.2	158.6	151.4	10534-40	3	SL025953	Poly [ADP-ribose] polymerase 1:BRCA1 C-terminal:BRCA1 C-terminus domian	PARP:BRCT domain	P09874	142	Human	RFU	Protein	20	S1	PARP1
COX6A2	18.1	25.8	24.1	26.8	23.8	25.8	20.4	22.2	25.7	38.1	36.1	22.9	23.1	19.3	24.9	20.9	25.4	22.2	20.0	29.2	23.0	22.5	201.2	23.3	24.3	26.9	18.4	18.3	22.6	22.7	23.9	24.8	10535-25	3	SL018731	Cytochrome c oxidase subunit 6A2, mitochondrial	CX6A2	Q02221	1339	Human	RFU	Protein	20	S2	COX6A2	Q02221	COX6A2	MIM	OXPHOS > Complex IV > CIV subunits | OXPHOS > OXPHOS subunits
CD99L2	94.8	109.5	98.4	104.0	102.6	109.5	108.1	101.6	111.0	108.3	103.1	102.8	102.8	103.3	113.7	102.0	104.3	102.9	94.7	105.6	104.4	114.1	106.8	135.9	124.5	119.9	112.4	104.7	110.9	118.5	115.6	111.6	10539-30	3	SL014293	CD99 antigen-like protein 2	C99L2	Q8TCZ2	83692	Human	RFU	Protein	20	S2	CD99L2
TSPEAR	113.1	113.0	131.9	120.2	127.9	120.2	125.6	121.0	122.1	125.9	126.5	119.4	125.7	121.3	125.5	119.8	115.4	121.0	115.5	115.1	126.5	164.7	163.9	143.3	161.5	148.3	137.6	152.0	169.7	134.0	133.1	124.6	10546-2	3	SL012744	Thrombospondin-type laminin G domain and EAR repeat-containing protein	TSEAR	Q8WU66	54084	Human	RFU	Protein	20	S2	TSPEAR
BMPR1B	111.2	111.3	108.1	113.9	104.4	116.5	110.0	102.6	107.8	110.5	106.7	107.8	106.2	101.7	111.0	110.2	103.0	109.0	108.1	114.8	109.3	112.6	116.1	112.4	117.4	117.2	104.3	108.5	113.5	111.3	112.4	113.4	10550-37	3	SL004132	Bone morphogenetic protein receptor type-1B	BMP RIB	O00238	658	Human	RFU	Protein	20	S1	BMPR1B
LAT	68.9	76.9	70.5	75.0	73.2	73.6	88.0	74.5	76.7	78.8	74.6	75.9	69.0	72.8	79.1	71.3	79.0	73.3	87.9	74.7	75.0	78.0	79.6	96.2	85.0	85.6	77.9	75.1	84.4	96.8	77.0	77.6	10551-7	3	SL007008	Linker for activation of T-cells family member 1	LAT	O43561	27040	Human	RFU	Protein	20	S2	LAT
KLRC4	107.1	105.5	108.0	106.8	110.5	114.7	111.9	108.5	111.9	103.6	109.7	108.0	99.9	105.6	107.4	104.1	99.4	109.5	102.2	105.9	112.5	104.4	98.8	108.8	113.9	107.6	100.7	99.2	108.5	101.3	107.6	101.6	10552-88	3	SL017983	NKG2-F type II integral membrane protein	NKG2F	O43908	8302	Human	RFU	Protein	20	S1	KLRC4
TOR1AIP2	272.0	308.4	310.6	301.7	327.9	281.6	289.9	318.8	251.3	256.0	329.6	310.8	332.6	255.1	231.0	308.6	251.4	269.1	303.6	247.5	307.0	184.1	265.1	171.9	222.4	235.4	226.1	228.1	194.8	202.0	316.4	273.8	10553-8	3	SL017988	Torsin-1A-interacting protein 2	TOIP2	Q8NFQ8	163590	Human	RFU	Protein	20	S2	TOR1AIP2
GLB1	7.5	13.0	17.2	6.6	5.1	8.2	6.5	11.0	6.2	10.3	4.7	3.5	8.7	4.6	12.3	4.8	3.7	8.7	9.6	6.3	16.9	6.4	4.9	3.7	2.8	5.0	3.2	4.2	13.1	3.9	8.4	32.4	10554-23	3	SL009072	Beta-galactosidase	BGAL	P16278	2720	Human	RFU	Protein	20	S2	GLB1
TEX29	292.7	308.0	306.3	248.2	364.5	269.5	253.3	305.2	216.9	207.0	256.7	263.7	282.5	234.7	262.2	300.4	244.1	237.1	326.1	310.2	290.7	170.2	212.5	196.7	195.3	270.0	243.5	231.2	224.9	198.8	249.7	224.4	10557-6	3	SL018003	Testis-expressed sequence 29 protein	TEX29	Q8N6K0	121793	Human	RFU	Protein	20	S2	TEX29
PCDH9	3898.6	3850.8	6488.2	4797.8	5655.8	4114.8	3422.7	4817.9	3076.4	2701.4	4532.5	3480.4	5899.2	4331.7	3573.8	7047.1	3096.3	3506.2	4025.1	2680.3	4417.1	4152.1	5827.6	1821.4	2975.9	3067.2	3160.1	4403.4	4175.8	2863.4	3714.8	3084.2	10558-26	3	SL008436	Protocadherin-9	PCDH9	Q9HC56	5101	Human	RFU	Protein	20	S2	PCDH9
ITM2C	39.2	47.4	43.9	50.4	48.3	48.1	39.5	46.1	45.4	44.4	45.5	44.0	47.0	41.0	44.7	40.9	45.6	44.4	43.5	44.2	45.3	48.8	44.4	39.7	47.0	47.8	45.7	47.2	47.2	41.0	51.8	48.7	10560-1	3	SL025895	Integral membrane protein 2C:N-term	ITM2C:N-term	Q9NQX7	81618	Human	RFU	Protein	20	S1	ITM2C
PGLYRP3	56.0	59.9	61.1	62.4	55.6	63.3	50.9	58.1	60.8	63.3	58.3	54.6	62.1	54.7	60.5	53.3	61.6	57.4	58.5	59.5	57.4	63.2	55.3	49.7	65.8	55.3	51.3	52.6	63.7	51.9	57.5	58.4	10561-5	3	SL004512	Peptidoglycan recognition protein 3	PGRP-I-alpha	Q96LB9	114771	Human	RFU	Protein	20	S1	PGLYRP3
NETO2	376.7	261.5	377.6	393.0	409.2	307.9	324.4	502.7	218.8	217.2	410.3	295.2	398.3	309.2	362.5	460.7	281.8	251.1	389.1	224.4	331.6	400.9	459.6	230.0	334.9	300.1	329.3	455.5	356.8	293.7	326.5	313.2	10562-42	3	SL015086	Neuropilin and tolloid-like protein 2	NETO2	Q8NC67	81831	Human	RFU	Protein	20	S2	NETO2
LYSMD3	64.1	78.6	69.1	72.4	67.1	78.2	66.1	71.4	73.4	67.6	73.1	65.4	71.5	72.2	70.1	70.5	71.1	70.6	69.3	66.3	73.8	66.3	66.2	65.6	66.7	66.7	63.6	69.5	70.5	67.0	69.3	63.3	10563-13	3	SL018021	LysM and putative peptidoglycan-binding domain-containing protein 3	LYSM3	Q7Z3D4	116068	Human	RFU	Protein	20	S1	LYSMD3
SLITRK3	18629.3	17120.0	26479.8	21301.3	18303.0	13410.4	12784.0	18353.1	9374.3	10078.5	20431.1	11525.2	21279.4	16262.9	20191.0	21288.0	14032.4	14844.8	15111.4	9491.6	20676.4	29805.7	29559.4	10557.2	17902.8	14776.4	16945.5	18653.1	16219.9	18169.6	14804.2	14663.4	10565-19	3	SL017951	SLIT and NTRK-like protein 3	SLIK3	O94933	22865	Human	RFU	Protein	20	S2	SLITRK3
MFAP2	5939.9	5931.0	5687.3	6714.8	5660.7	6381.1	5922.2	6957.0	7673.4	4593.5	5830.2	6761.7	8036.5	7485.6	2472.6	7461.4	6704.2	5464.0	7928.9	4520.2	5963.1	4704.7	4087.8	2510.8	3344.0	4171.5	4531.9	3802.9	3623.5	3440.6	4995.4	3689.6	10569-28	3	SL012443	Microfibrillar-associated protein 2	MFAP2	P55001	4237	Human	RFU	Protein	20	S2	MFAP2
MGAT1	75.7	85.7	82.8	85.9	78.8	82.7	66.9	75.6	78.8	69.4	78.1	80.3	92.5	81.7	67.5	84.2	85.8	78.0	82.6	74.1	78.0	67.6	75.4	64.8	67.0	69.2	60.5	68.0	68.1	65.3	68.7	73.1	10571-14	3	SL018096	Alpha-1,3-mannosyl-glycoprotein 2-beta-N-acetylglucosaminyltransferase	MGAT1	P26572	4245	Human	RFU	Protein	20	S1	MGAT1
CST8	1290.7	781.7	1339.3	1064.6	536.1	808.2	787.6	1028.5	661.9	537.5	822.3	803.7	1080.0	876.0	450.9	1575.4	764.5	772.9	879.5	408.5	808.9	600.4	694.1	319.7	490.4	482.2	417.3	676.4	349.5	430.4	575.8	591.0	10572-65	3	SL012372	Cystatin-8	CST8	O60676	10047	Human	RFU	Protein	20	S2	CST8
B2M	194.6	213.8	178.4	321.7	280.6	231.9	159.2	191.1	214.6	240.3	152.2	169.3	148.9	167.0	178.6	261.2	267.6	229.6	138.5	222.2	307.0	326.7	150.1	127.5	154.2	341.6	146.1	192.8	240.0	198.4	153.6	187.5	10574-10	3	SL000283	Beta-2-microglobulin	b2-Microglobulin	P61769	567	Human	RFU	Protein	20	S2	B2M
PUF60	415.1	294.7	366.6	396.8	394.2	300.3	266.5	309.0	316.8	257.3	330.7	339.1	390.8	349.3	200.1	462.8	302.2	304.6	380.7	339.7	310.8	183.5	214.8	154.0	173.6	164.8	157.7	173.8	179.9	151.0	264.8	189.6	10575-31	3	SL018139	Poly(U)-binding-splicing factor PUF60	PUF60	Q9UHX1	22827	Human	RFU	Protein	20	S2	PUF60
PLXDC2	1690.7	1410.9	2613.4	2131.7	2139.9	1724.1	1446.3	2105.4	1733.1	1578.8	2169.3	1984.9	2951.4	2295.7	2016.7	2771.3	1835.3	1816.1	1869.3	1635.2	2034.2	2016.0	2344.2	1374.4	1568.7	1632.6	1669.2	2136.5	1599.5	1551.0	2013.0	1672.7	10576-7	3	SL025965	Plexin domain-containing protein 2:Extracellular domain	PXDC2:ECD	Q6UX71	84898	Human	RFU	Protein	20	S2	PLXDC2
SFTA2	83.9	94.3	96.1	94.8	88.2	95.7	77.8	89.5	91.2	90.5	93.1	86.2	98.0	84.6	86.5	96.5	91.4	89.1	100.0	86.3	91.1	83.9	92.1	81.2	90.4	92.0	89.2	88.1	85.7	83.9	90.5	89.6	10580-14	3	SL012586	Surfactant-associated protein 2	SFTA2	Q6UW10	389376	Human	RFU	Protein	20	S1	SFTA2
POMK	84.4	92.8	96.4	109.7	106.2	105.1	79.1	84.0	85.6	78.2	93.1	86.1	99.2	89.9	100.1	98.6	79.4	83.1	95.1	75.7	88.9	96.1	108.5	74.6	96.4	94.1	86.4	103.4	113.1	87.0	95.5	91.3	10582-36	3	SL018286	Protein O-mannose kinase	SG196	Q9H5K3	84197	Human	RFU	Protein	20	S2	POMK
TMEM108	81.1	88.3	82.7	90.2	81.1	80.4	83.1	79.3	82.3	89.5	83.1	85.3	86.6	85.1	88.1	83.2	87.8	76.8	91.0	89.8	80.4	86.8	85.9	79.2	74.1	86.5	90.9	86.3	77.9	86.1	77.7	85.1	10583-1	3	SL018282	Transmembrane protein 108	TM108	Q6UXF1	66000	Human	RFU	Protein	20	S1	TMEM108
NDUFS4	162.3	168.7	168.1	170.7	166.6	163.6	164.4	162.3	167.8	169.3	156.4	162.2	171.9	169.1	167.2	165.4	170.6	165.7	170.2	158.4	166.3	166.9	161.1	162.9	168.8	169.6	160.2	163.0	162.2	164.6	165.6	169.3	10584-7	3	SL018289	NADH dehydrogenase [ubiquinone] iron-sulfur protein 4, mitochondrial	NDUS4	O43181	4724	Human	RFU	Protein	20	S1	NDUFS4	O43181	NDUFS4	MIM	OXPHOS > Complex I > CI subunits | OXPHOS > OXPHOS subunits
ST3GAL5	98.8	101.5	98.8	98.2	93.5	104.1	100.0	98.8	99.6	99.9	97.9	99.0	98.1	95.4	97.3	91.1	98.1	95.5	98.5	100.2	100.1	102.1	97.7	96.8	99.4	102.3	96.7	98.9	93.2	98.3	95.9	102.6	10588-39	3	SL011395	Lactosylceramide alpha-2,3-sialyltransferase	SIAT9	Q9UNP4	8869	Human	RFU	Protein	20	S1	ST3GAL5
RAET1L	57.7	54.9	63.3	52.0	49.7	55.4	62.2	52.0	47.4	38.8	49.7	44.7	54.1	48.2	63.6	54.3	51.5	46.2	47.4	45.8	51.7	56.2	61.8	47.5	57.2	52.2	59.3	65.6	65.9	68.4	63.2	71.7	10589-7	3	SL018354	Retinoic acid early transcript 1L protein	RET1L	Q5VY80	154064	Human	RFU	Protein	20	S2	RAET1L
CLGN	723.8	673.0	976.4	854.6	898.6	675.4	637.2	781.4	680.4	635.0	893.2	903.5	1016.7	847.8	371.9	832.3	685.3	754.3	1106.0	459.3	637.2	695.9	720.8	181.3	527.4	543.1	422.5	628.3	817.7	374.1	728.8	690.4	10600-24	3	SL017410	Calmegin	CLGN	O14967	1047	Human	RFU	Protein	20	S2	CLGN
HTN3	158.7	158.8	162.5	166.7	160.7	153.0	157.6	173.7	179.1	163.0	161.0	152.8	167.1	163.9	181.2	182.3	163.2	155.2	179.4	149.2	155.9	179.2	168.2	182.8	145.8	174.8	173.0	216.7	168.9	188.6	162.5	166.3	10603-1	3	SL012419	Histatin-3	HIS3	P15516	3347	Human	RFU	Protein	20	S2	HTN3
APMAP	35.4	34.5	35.8	33.6	33.5	34.6	30.4	33.5	33.2	33.0	32.0	33.2	35.8	31.8	33.5	35.5	34.6	31.9	37.1	32.4	34.3	32.8	33.8	32.9	27.3	31.8	34.7	33.5	33.0	33.9	32.0	35.7	10605-22	3	SL004748	Adipocyte plasma membrane-associated protein	APMAP	Q9HDC9	57136	Human	RFU	Protein	20	S1	APMAP
TOR1AIP1	2012.9	1354.7	2033.4	1910.4	2027.1	1448.4	1411.5	1711.0	1346.6	1111.1	1934.1	1735.6	2158.7	1732.0	1210.5	2405.5	1743.0	1616.5	2006.7	1164.5	1555.0	1936.2	2151.5	1044.2	1549.8	1335.6	1407.8	1708.5	1691.9	1324.1	1557.4	1304.7	10606-34	3	SL026012	Torsin-1A-interacting protein 1:Perinuclear domain	TOIP1:Perinuclear	Q5JTV8	26092	Human	RFU	Protein	20	S2	TOR1AIP1
HTN1	113.4	144.7	109.8	116.1	132.2	122.6	103.3	121.0	110.6	103.5	113.9	110.7	113.2	113.1	94.9	119.1	110.5	109.7	114.3	110.7	99.4	106.1	123.9	95.9	102.9	104.6	111.1	123.1	113.4	106.3	117.8	101.0	10608-9	3	SL012418	Histatin-1	HIS1	P15515	3346	Human	RFU	Protein	20	S1	HTN1
PLOD3	22666.5	30420.9	26759.7	27244.9	23257.9	24449.2	22744.3	27303.5	27003.7	22037.6	28092.1	23838.7	26177.7	26133.1	20100.8	25265.6	27970.8	21644.1	24201.1	24557.7	30112.7	31997.0	28323.3	24393.6	22009.5	25547.5	26756.6	24526.8	19605.9	26851.6	23761.8	23129.2	10612-18	3	SL008694	Procollagen-lysine,2-oxoglutarate 5-dioxygenase 3	PLOD3	O60568	8985	Human	RFU	Protein	20	S2	PLOD3
GOLM2	753.4	659.4	778.1	912.9	906.2	832.7	668.7	756.5	648.3	614.8	715.8	724.5	892.4	690.6	425.1	1106.2	596.4	575.7	803.7	510.0	542.5	792.7	1107.9	350.8	499.6	510.2	431.7	650.7	594.1	412.2	650.4	549.5	10613-33	3	SL018589	Protein CASC4	CASC4	Q6P4E1	113201	Human	RFU	Protein	20	S2	GOLM2
MPZ	143.5	133.6	160.4	183.8	189.8	130.0	132.4	130.3	154.7	121.2	149.0	143.0	162.8	163.7	111.7	141.2	136.6	138.5	145.6	146.9	135.4	136.7	165.7	137.1	141.7	158.8	162.1	156.2	135.9	126.8	137.8	145.0	10615-18	3	SL008066	Myelin protein P0	MYP0	P25189	4359	Human	RFU	Protein	20	S2	MPZ
PODXL2	130.4	140.9	134.3	134.7	129.1	136.9	128.8	135.4	133.9	137.3	125.7	127.1	124.1	125.0	138.5	129.2	128.2	138.9	135.9	136.0	126.1	133.9	147.6	134.3	127.6	126.1	126.0	126.0	135.6	133.7	128.9	131.4	10616-67	3	SL017477	Podocalyxin-like protein 2	PDXL2	Q9NZ53	50512	Human	RFU	Protein	20	S1	PODXL2
LRP2	134.6	136.7	149.4	144.2	152.9	138.6	131.2	152.6	143.3	116.8	141.8	138.6	170.4	159.2	115.0	162.8	132.1	137.6	156.0	115.8	150.9	176.0	153.0	122.7	135.0	129.7	122.2	140.5	149.0	128.1	138.0	136.9	10618-190	3	SL004439	Low-density lipoprotein receptor-related protein 2	megalin	P98164	4036	Human	RFU	Protein	20	S1	LRP2
MSMB	248.4	195.1	191.9	178.9	196.1	139.6	161.5	165.3	134.3	150.0	155.5	159.7	155.8	174.9	186.5	174.3	163.8	182.2	225.0	173.8	176.8	145.6	229.4	172.3	237.4	176.2	260.0	166.0	292.0	165.3	155.5	290.6	10620-21	3	SL000548	Beta-microseminoprotein	PSP-94	P08118	4477	Human	RFU	Protein	20	S2	MSMB
PRR16	87.2	100.3	89.6	93.0	91.6	92.4	80.8	93.6	94.3	90.7	92.4	89.5	92.5	90.0	90.4	93.3	94.5	88.7	95.3	90.6	88.4	74.2	79.5	77.5	71.6	74.4	77.7	83.1	71.4	83.9	93.4	83.5	10621-26	3	SL018592	Protein Largen	PRR16	Q569H4	51334	Human	RFU	Protein	20	S1	PRR16
MUC1	75.1	76.0	72.6	75.5	73.6	75.5	70.9	74.0	75.3	74.1	73.2	73.0	77.2	71.9	69.9	74.8	73.3	73.5	75.4	72.9	72.5	70.7	80.1	69.9	76.4	72.0	72.5	72.0	73.8	72.4	74.4	72.1	10623-19	3	SL025933	Mucin-1:region 1	MUC1:region 1	P15941	4582	Human	RFU	Protein	20	S1	MUC1
SPINK13	88.5	85.1	83.3	91.8	92.3	94.0	88.7	86.9	86.6	89.6	87.6	92.5	82.3	87.7	100.0	84.9	85.1	82.1	89.5	89.9	91.4	90.1	86.4	85.2	98.8	80.5	95.8	84.4	87.3	91.1	90.9	85.3	10624-45	3	SL018582	Serine protease inhibitor Kazal-type 13	ISK13	Q1W4C9	153218	Human	RFU	Protein	20	S1	SPINK13
ST6GALNAC3	288.5	266.6	276.2	274.0	267.4	254.1	290.8	277.9	260.1	275.6	277.0	287.2	261.8	273.7	259.7	277.8	263.4	276.2	282.2	278.9	274.4	235.8	278.1	274.0	286.3	297.9	256.1	261.4	294.3	282.0	293.2	295.4	10626-116	3	SL018611	Alpha-N-acetylgalactosaminide alpha-2,6-sialyltransferase 3	SIA7C	Q8NDV1	256435	Human	RFU	Protein	20	S1	ST6GALNAC3
APLP2	96909.0	116331.3	133645.6	126191.6	116828.0	120144.4	88971.0	116198.5	103099.6	104304.0	120116.9	98919.8	129611.1	101710.9	94346.9	137997.6	101269.1	105392.2	119886.9	87047.7	109374.7	109695.5	127650.0	74776.5	78533.8	93060.9	86722.2	118209.2	72320.5	91700.9	92485.0	103662.2	10627-87	3	SL007366	Amyloid-like protein 2	APLP2	Q06481	334	Human	RFU	Protein	20	S2	APLP2
HTATIP2	57.1	68.3	65.7	66.8	60.0	66.3	57.9	61.9	68.5	67.4	62.9	59.4	65.0	57.7	69.1	64.3	67.0	63.1	62.4	67.5	64.4	68.1	65.0	68.3	76.8	70.6	67.5	65.9	114.9	61.5	64.9	67.5	10630-5	3	SL007633	Oxidoreductase HTATIP2	HTAI2	Q9BUP3	10553	Human	RFU	Protein	20	S2	HTATIP2	Q9BUP3	HTATIP2	Membrane	0
PGRMC2	68.8	79.8	74.4	80.8	74.8	82.7	77.2	73.2	84.1	83.1	74.4	76.0	74.6	74.4	82.4	73.5	76.8	75.1	70.1	77.4	74.6	85.1	80.9	85.7	94.7	98.0	80.6	81.4	88.5	86.9	80.7	86.3	10631-9	3	SL007962	Membrane-associated progesterone receptor component 2	PGRC2	O15173	10424	Human	RFU	Protein	20	S2	PGRMC2
CD200R1	80.3	96.7	88.9	87.4	86.4	88.4	75.8	88.1	87.0	90.0	85.6	83.9	91.3	82.9	89.3	86.2	87.4	82.0	90.0	82.8	86.6	84.7	78.8	83.1	74.3	80.4	87.0	89.7	79.7	89.6	89.4	90.1	10636-1	3	SL025932	Cell surface glycoprotein CD200 receptor 1:Isoform 4, Cytoplasmic Domain	MO2R1:CD	Q8TD46	131450	Human	RFU	Protein	20	S1	CD200R1
ELAPOR1	60.9	68.6	69.7	65.4	65.7	66.3	56.9	63.3	66.8	63.8	65.1	65.2	70.2	64.9	57.6	66.1	66.3	64.6	72.4	59.4	65.5	56.8	66.2	49.6	51.0	81.9	58.1	61.2	56.6	57.1	58.6	59.2	10637-50	3	SL025903	UPF0577 protein KIAA1324:Extracellular domain	K1324:ECD	Q6UXG2	57535	Human	RFU	Protein	20	S1	ELAPOR1
TINF2	25.8	22.7	25.8	22.9	22.5	23.3	22.3	24.6	23.3	21.3	25.5	25.9	23.9	24.4	23.7	24.7	27.1	24.0	26.5	24.4	25.1	21.8	22.5	24.0	22.0	21.6	23.3	20.5	21.4	23.3	22.1	23.2	10638-1	3	SL018685	TERF1-interacting nuclear factor 2	TINF2	Q9BSI4	26277	Human	RFU	Protein	20	S1	TINF2
OLFM3	146.0	167.7	155.9	161.0	150.4	175.9	158.0	172.4	179.6	174.1	155.5	153.5	152.8	149.3	175.6	152.6	157.7	157.8	148.0	165.3	166.2	170.5	168.1	198.5	207.2	179.4	158.6	159.1	182.1	179.1	159.5	164.1	10643-16	3	SL025948	Noelin-3:Isoform 2, C-term	NOE3:C-term	Q96PB7	118427	Human	RFU	Protein	20	S2	OLFM3
ASCC1	179.4	180.3	182.1	177.8	175.8	162.8	167.2	180.7	160.1	160.9	185.0	177.3	182.6	163.6	140.3	196.2	164.4	162.0	191.7	174.2	177.3	105.8	160.2	124.2	129.7	152.3	154.6	149.9	134.5	136.7	162.6	171.4	10647-18	3	SL017894	Activating signal cointegrator 1 complex subunit 1	ASCC1	Q8N9N2	51008	Human	RFU	Protein	20	S2	ASCC1
INSIG1	114.5	108.7	105.1	109.0	107.6	110.2	111.2	109.9	109.2	109.0	113.7	113.2	108.9	107.7	111.2	108.2	104.6	105.9	109.2	110.5	105.9	105.5	109.8	109.1	117.1	108.7	106.6	109.7	112.1	107.5	110.3	109.1	10663-42	3	SL018014	Insulin-induced gene 1 protein	INSI1	O15503	3638	Human	RFU	Protein	20	S1	INSIG1
GNPTG	62601.5	93395.3	93013.8	92647.9	79690.6	81485.3	63944.5	83289.5	79057.8	63851.0	74768.2	83612.5	91535.2	74321.7	23163.9	94814.7	74392.4	85655.6	96106.6	65527.3	82948.9	54360.3	65495.3	31973.1	41726.5	40189.4	46405.6	51606.0	36836.7	46284.9	61715.5	58190.1	10666-7	3	SL012791	N-acetylglucosamine-1-phosphotransferase subunit gamma	GNPTG	Q9UJJ9	84572	Human	RFU	Protein	20	S2	GNPTG
C1orf185	78.0	93.1	85.7	78.8	83.1	85.8	80.0	79.0	88.3	87.0	82.2	81.1	84.2	76.2	84.4	87.8	82.2	85.8	83.5	82.3	79.0	87.2	82.0	80.9	75.4	79.2	75.9	74.4	81.3	79.1	86.3	81.3	10667-78	3	SL018036	Uncharacterized protein C1orf185	CA185	Q5T7R7	284546	Human	RFU	Protein	20	S1	C1orf185
STX4	193.7	143.4	148.5	145.3	133.0	131.9	113.8	128.1	154.6	141.9	136.5	132.7	141.3	151.4	105.4	159.7	145.4	153.2	154.7	272.2	120.6	79.7	104.5	85.1	79.9	110.9	105.0	90.9	93.5	99.4	124.8	99.2	10668-5	3	SL007377	Syntaxin-4	STX4	Q12846	6810	Human	RFU	Protein	20	S2	STX4
SEMA3E	240.2	292.1	312.0	327.6	277.0	255.2	186.3	229.3	170.2	143.4	329.3	170.6	367.1	255.5	312.1	417.2	195.4	570.9	431.4	128.5	431.7	1459.2	399.9	230.3	416.0	248.0	331.5	646.4	661.2	350.1	821.1	422.4	10670-26	3	SL010470	Semaphorin-3E	Semaphorin 3E	O15041	9723	Human	RFU	Protein	20	S2	SEMA3E
SFTPB	21.9	25.1	24.2	26.0	23.2	26.5	21.6	23.1	25.8	27.1	24.4	21.3	23.0	22.5	26.9	20.1	23.0	24.6	25.3	23.0	23.9	23.3	23.0	24.5	28.6	23.8	21.9	21.9	25.5	21.9	25.9	25.0	10672-75	3	SL004483	Pulmonary surfactant-associated protein B	SP-B	P07988	6439	Human	RFU	Protein	20	S2	SFTPB
TMX2	15.8	17.7	19.9	19.6	18.0	19.9	16.1	19.6	14.5	14.7	19.0	16.3	18.9	14.8	14.3	18.8	13.7	16.8	16.4	14.0	16.9	19.3	19.8	10.2	17.2	17.8	15.6	15.2	18.4	13.2	17.6	22.9	10675-223	3	SL018343	Thioredoxin-related transmembrane protein 2	TMX2	Q9Y320	51075	Human	RFU	Protein	20	S2	TMX2
NDUFB4	44.8	52.6	46.6	61.8	40.8	48.0	42.7	43.0	53.8	54.8	52.0	47.0	42.9	45.5	54.1	43.4	51.9	45.7	47.3	56.3	47.1	37.0	50.3	51.3	46.0	67.1	26.1	37.5	55.6	77.0	48.0	54.5	10677-9	3	SL007990	NADH dehydrogenase [ubiquinone] 1 beta subcomplex subunit 4	NDUB4	O95168	4710	Human	RFU	Protein	20	S2	NDUFB4	O95168	NDUFB4	MIM	OXPHOS > Complex I > CI subunits | OXPHOS > OXPHOS subunits
KLRG2	631.6	101.4	117.0	101.5	100.1	113.9	96.4	128.7	109.3	98.1	101.4	101.2	204.9	95.9	95.1	107.9	101.2	98.8	104.2	111.9	99.2	102.4	104.1	89.7	99.3	98.0	98.2	100.5	95.7	97.6	97.3	102.0	10693-43	3	SL025910	Killer cell lectin-like receptor subfamily G member 2:C-term	KLRG2:C-term	A4D1S0	346689	Human	RFU	Protein	20	S1	KLRG2
WFDC10B	111.2	113.6	106.8	111.6	105.0	110.2	106.0	108.5	105.4	108.4	109.3	109.7	108.5	99.0	103.3	106.2	103.7	104.1	107.0	108.5	108.4	103.7	103.9	108.2	107.3	102.4	112.8	105.7	102.3	110.1	105.3	111.2	10695-12	3	SL012662	Protein WFDC10B	WF10B	Q8IUB3	280664	Human	RFU	Protein	20	S1	WFDC10B
LRP1	82.2	97.5	93.4	99.5	105.6	87.1	85.6	89.8	95.0	95.6	98.2	93.3	104.4	94.4	76.2	91.6	109.6	93.1	92.8	105.9	88.9	81.4	98.2	89.6	85.4	97.5	106.8	96.9	82.2	85.6	121.1	102.7	10699-52	3	SL018603	Prolow-density lipoprotein receptor-related protein 1	LRP1	Q07954	4035	Human	RFU	Protein	20	S2	LRP1
IGSF11	64.9	72.9	70.0	79.7	71.7	75.2	62.5	67.7	79.5	65.2	64.3	64.3	1894.5	70.1	68.8	81.7	68.1	69.0	70.8	67.1	67.6	76.5	70.0	66.9	64.8	66.7	78.2	67.1	67.7	63.6	70.2	65.9	10700-10	3	SL025885	Immunoglobulin superfamily member 11:Cytoplasmic domain	IGS11:CD	Q5DX21	152404	Human	RFU	Protein	20	S2	IGSF11
COL28A1	8462.5	10186.3	10636.7	12033.7	11582.3	9366.1	7308.9	8934.3	10363.8	8331.9	9279.3	9930.2	12672.6	9337.6	7555.9	12356.9	10447.6	10620.3	12540.0	8922.4	11038.5	9139.7	9469.5	5833.4	7284.2	7229.1	9264.6	7936.5	8348.0	7265.8	8456.4	7438.6	10702-1	3	SL012521	Collagen alpha-1(XXVIII) chain	COSA1	Q2UY09	340267	Human	RFU	Protein	20	S2	COL28A1
SUDS3	91.0	100.2	94.9	105.0	94.8	99.7	102.9	97.7	105.5	108.1	96.8	95.8	94.8	95.6	110.8	91.0	101.3	97.9	91.6	100.7	100.0	106.6	113.7	128.4	124.7	125.4	93.3	95.3	117.2	126.2	106.7	117.4	10703-203	3	SL006737	Sin3 histone deacetylase corepressor complex component SDS3	SDS3	Q9H7L9	64426	Human	RFU	Protein	20	S2	SUDS3
IRAG2	27.2	28.9	27.1	29.8	25.5	31.1	27.6	26.3	28.4	28.5	26.8	27.5	27.8	26.2	28.1	26.0	26.6	26.4	28.8	27.8	27.4	27.2	29.9	23.5	30.4	27.6	27.4	24.8	27.5	26.6	28.8	25.8	10704-91	3	SL018605	Lymphoid-restricted membrane protein	LRMP	Q12912	4033	Human	RFU	Protein	20	S1	IRAG2
ST6GALNAC3	124.4	124.7	124.2	124.9	121.8	127.6	122.4	125.4	122.6	125.6	118.9	121.9	117.3	119.3	121.1	121.0	122.2	120.1	116.3	120.1	120.4	122.4	121.2	124.8	131.7	125.8	119.0	121.0	121.7	118.0	121.9	129.2	10705-14	3	SL018611	Alpha-N-acetylgalactosaminide alpha-2,6-sialyltransferase 3	SIA7C	Q8NDV1	256435	Human	RFU	Protein	20	S1	ST6GALNAC3
GNRH2	70.9	71.5	68.2	64.6	74.7	73.8	59.0	64.1	68.4	60.5	63.5	65.2	65.7	64.5	62.1	73.6	73.6	62.7	72.0	67.4	71.3	58.5	64.9	53.1	60.0	58.7	55.4	59.5	57.9	55.6	60.4	62.0	10708-3	3	SL007007	Progonadoliberin-2	GON2	O43555	2797	Human	RFU	Protein	20	S1	GNRH2
ZPBP2	43.4	47.5	48.2	49.3	45.6	45.1	42.0	44.5	45.1	49.1	45.3	44.8	45.1	43.7	46.0	49.5	47.4	44.8	48.2	47.2	41.1	43.9	42.4	42.7	40.3	44.7	43.5	45.6	48.5	43.9	45.7	45.2	10710-23	3	SL012618	Zona pellucida-binding protein 2	ZPBP2	Q6X784	124626	Human	RFU	Protein	20	S1	ZPBP2
CD300LB	181.0	53.6	48.7	52.2	48.6	51.1	46.9	49.5	53.5	52.8	50.1	49.1	53.3	51.1	50.5	49.2	51.7	49.0	51.7	49.2	47.9	55.3	52.4	50.0	46.3	50.3	54.6	51.7	50.1	49.1	51.3	54.9	10713-151	3	SL017073	CMRF35-like molecule 7	CLM7	A8K4G0	124599	Human	RFU	Protein	20	S1	CD300LB
ACE	375.2	324.8	320.4	353.0	389.1	270.2	302.4	450.0	257.1	220.0	298.4	268.1	338.3	325.3	392.1	431.0	277.1	286.7	384.9	268.4	333.5	440.1	460.3	318.7	351.0	334.3	258.5	498.9	476.4	308.3	281.4	277.5	10714-7	3	SL000269	Angiotensin-converting enzyme	ACE	P12821	1636	Human	RFU	Protein	20	S2	ACE
PSMD5	126.3	128.9	127.2	129.7	130.8	136.5	119.8	124.3	126.0	123.9	129.1	122.8	133.7	124.6	118.3	130.7	125.9	125.3	132.2	126.1	119.7	118.5	125.4	119.0	125.8	119.1	116.0	117.0	119.4	120.9	122.3	118.3	10716-35	3	SL010942	26S proteasome non-ATPase regulatory subunit 5	PSMD5	Q16401	5711	Human	RFU	Protein	20	S1	PSMD5
SYK	203.3	222.8	230.5	249.2	211.9	218.9	207.9	300.0	221.8	230.8	235.9	215.7	221.2	208.8	234.0	237.3	224.8	213.0	236.0	225.6	208.5	190.6	245.2	213.8	215.4	259.5	168.0	210.4	228.7	268.2	238.1	254.9	10722-13	3	SL025912	Tyrosine-protein kinase SYK:Protein kinase domain	KSYK:Protein Kinase	P43405	6850	Human	RFU	Protein	20	S2	SYK
HS3ST5	136.1	147.9	153.2	170.3	124.8	139.0	130.6	143.3	169.0	162.0	166.7	145.9	166.8	148.3	139.7	189.8	156.7	149.9	168.3	146.2	129.1	133.9	167.6	142.7	149.2	189.7	82.6	118.7	150.0	200.5	149.3	174.9	10731-10	3	SL018028	Heparan sulfate glucosamine 3-O-sulfotransferase 5	HS3S5	Q8IZT8	222537	Human	RFU	Protein	20	S2	HS3ST5
GAL3ST2	11.9	18.1	16.9	19.8	14.3	16.8	11.9	15.4	18.3	20.9	15.7	13.9	18.2	15.2	18.4	14.4	15.6	16.3	15.9	14.0	15.6	23.0	14.9	12.2	21.1	31.6	10.7	19.8	36.5	16.7	24.9	22.8	10734-339	3	SL018126	Galactose-3-O-sulfotransferase 2	G3ST2	Q9H3Q3	64090	Human	RFU	Protein	20	S2	GAL3ST2
SERPINB1	778.4	642.9	916.0	682.4	1003.4	677.2	580.3	669.4	555.0	531.1	651.0	696.5	881.6	718.3	826.8	940.4	737.5	637.5	762.0	476.4	696.5	555.4	722.8	602.5	1072.3	784.3	598.8	760.3	773.2	546.5	650.8	607.9	10737-96	3	SL005397	Leukocyte elastase inhibitor	Serpin B1	P30740	1992	Human	RFU	Protein	20	S2	SERPINB1
FBLN5	1695.5	1817.7	2107.3	2198.7	2175.6	1541.7	1326.7	2250.7	2007.8	1433.4	2229.8	2145.3	2899.8	2428.8	864.3	2406.1	1769.7	1792.2	2832.9	1929.5	1844.9	1085.8	1500.7	880.5	881.7	973.8	1419.7	1214.9	1118.6	1024.9	1333.0	1052.5	10738-11	3	SL004460	Fibulin-5	fibulin 5	Q9UBX5	10516	Human	RFU	Protein	20	S2	FBLN5
CSF1	92.2	69.4	54.2	96.3	76.4	68.8	58.5	67.7	74.0	59.6	90.1	99.0	93.3	96.3	61.4	81.7	62.2	81.0	100.2	53.3	58.2	92.8	83.7	47.6	57.0	72.4	97.3	71.7	85.5	58.6	79.7	70.2	10741-22	3	SL002684	Macrophage colony-stimulating factor 1	CSF-1	P09603	1435	Human	RFU	Protein	20	S2	CSF1
SLITRK1	4279.6	2401.3	6969.1	5974.9	7101.6	3656.4	2462.2	5937.9	2620.9	2313.1	4162.6	3848.3	7254.4	5440.3	2915.7	7826.6	3138.4	3473.6	5173.4	2491.0	3911.3	5398.7	5915.7	1420.2	3047.8	2349.4	2663.7	5106.6	5706.3	2194.9	2989.5	2122.5	10743-13	3	SL008760	SLIT and NTRK-like protein 1	SLIK1	Q96PX8	114798	Human	RFU	Protein	20	S2	SLITRK1
DKK3	29466.0	28138.5	39272.3	36277.9	36858.2	30209.2	24959.6	34178.5	26807.8	21123.9	31031.0	31224.4	43094.2	32989.7	23283.5	42353.6	26879.9	28748.1	37509.9	22473.7	29441.7	30964.3	37668.3	17284.1	22792.9	24656.5	22595.7	36688.8	26638.1	19294.0	27026.8	25851.5	10746-24	3	SL009412	Dickkopf-related protein 3	DKK3	Q9UBP4	27122	Human	RFU	Protein	20	S2	DKK3
PCDHB2	54.6	60.6	58.4	58.6	54.3	55.8	57.4	56.8	56.8	57.0	59.2	56.3	61.8	58.7	57.4	57.4	59.2	54.9	60.7	56.8	59.2	59.7	64.3	53.5	56.8	57.4	55.0	58.3	57.5	53.7	53.7	58.5	10748-216	3	SL018468	Protocadherin beta-2	PCDB2	Q9Y5E7	56133	Human	RFU	Protein	20	S1	PCDHB2
CDYL2	50.4	59.8	53.6	56.9	53.5	60.4	50.0	53.9	55.3	55.5	53.8	49.0	53.8	50.9	54.6	52.6	54.7	53.6	52.2	51.1	51.5	54.6	51.7	54.2	56.2	55.7	50.6	54.2	54.7	55.1	53.3	56.6	10752-8	3	SL018591	Chromodomain Y-like protein 2	CDYL2	Q8N8U2	124359	Human	RFU	Protein	20	S2	CDYL2
ADAM7	81.9	81.2	75.3	77.4	75.4	73.1	91.4	75.9	80.4	81.8	76.1	80.3	74.1	77.1	81.8	78.4	76.6	78.8	75.8	85.7	75.1	80.0	80.6	90.7	80.0	88.2	87.4	84.1	87.3	88.1	83.2	87.5	10753-31	3	SL018585	Disintegrin and metalloproteinase domain-containing protein 7	ADAM7	Q9H2U9	8756	Human	RFU	Protein	20	S2	ADAM7
PROK2	111.8	107.5	108.7	115.4	99.8	102.2	133.0	111.3	111.4	107.2	106.5	116.3	114.6	112.4	105.2	117.7	122.0	106.6	105.1	127.0	115.4	100.3	104.6	124.9	118.2	111.8	103.0	98.7	98.2	105.2	102.7	130.9	10754-113	3	SL005237	Prokineticin-2	Prokineticin-2	Q9HC23	60675	Human	RFU	Protein	20	S2	PROK2
UCN3	72.7	67.3	71.9	69.9	76.1	64.9	62.3	68.5	62.5	59.9	63.7	71.0	76.1	70.5	66.9	75.0	65.3	66.4	73.8	66.9	66.4	68.9	68.4	60.8	66.0	59.1	64.1	66.1	66.9	88.5	60.2	55.2	10756-34	3	SL012761	Urocortin-3	UCN3	Q969E3	114131	Human	RFU	Protein	20	S2	UCN3
KERA	2862.1	3388.0	3036.4	3663.7	4048.7	2802.0	2976.8	3089.1	3277.9	3600.4	4057.4	3621.9	3750.1	3367.4	1531.0	2907.2	4587.8	3880.7	3815.8	4859.9	2879.3	1048.4	3176.3	1715.3	1835.0	2996.0	3269.7	2892.7	1440.0	2215.7	3052.8	2742.1	10758-2	3	SL012375	Keratocan	KERA	O60938	11081	Human	RFU	Protein	20	S2	KERA
GRIA4	658.8	433.8	804.2	652.3	673.4	450.5	486.6	577.4	379.6	353.1	614.0	496.6	678.7	556.1	325.6	806.6	467.3	489.8	665.3	348.0	493.1	975.2	1080.6	292.7	570.9	507.9	506.9	535.6	591.0	465.4	545.4	552.1	10760-107	3	SL018367	Glutamate receptor 4	GRIA4	P48058	2893	Human	RFU	Protein	20	S2	GRIA4
TMED2	233.4	235.3	266.3	266.0	273.5	223.2	219.5	254.2	221.0	222.0	248.1	255.3	291.2	241.3	207.9	319.6	217.5	227.8	259.8	201.9	236.5	238.2	286.6	194.4	206.6	214.4	210.4	243.5	248.3	197.2	244.3	227.0	10761-5	3	SL006541	Transmembrane emp24 domain-containing protein 2	TMED2	Q15363	10959	Human	RFU	Protein	20	S2	TMED2
KLRG2	11.5	13.3	11.4	13.5	11.8	13.3	11.6	12.3	13.4	13.3	13.0	12.6	12.2	11.9	13.5	13.1	13.2	12.3	13.3	13.8	11.8	10.4	10.8	14.4	12.6	15.1	11.8	11.7	12.6	13.0	14.1	14.9	10762-2	3	SL025911	Killer cell lectin-like receptor subfamily G member 2:N-term	KLRG2:N-term	A4D1S0	346689	Human	RFU	Protein	20	S2	KLRG2
ADGRG2	75.1	82.7	80.6	81.5	76.7	82.1	71.8	76.9	79.9	77.1	83.8	78.4	76.8	78.1	73.4	78.3	80.5	78.3	86.9	73.9	77.8	82.4	77.1	64.2	77.5	74.9	68.5	70.6	73.4	69.7	76.7	70.3	10767-52	3	SL018836	G-protein coupled receptor 64	GPR64	Q8IZP9	10149	Human	RFU	Protein	20	S1	ADGRG2
CSGALNACT2	72.7	116.6	125.7	109.3	90.8	83.7	86.9	93.6	103.9	106.8	104.1	98.6	101.9	101.1	89.3	94.9	113.3	101.0	112.5	94.4	92.1	102.6	88.2	71.9	87.4	92.9	92.0	97.0	85.7	86.7	80.7	108.5	10772-21	3	SL017976	Chondroitin sulfate N-acetylgalactosaminyltransferase 2	CGAT2	Q8N6G5	55454	Human	RFU	Protein	20	S1	CSGALNACT2
RAB3D	41.5	45.6	43.0	48.2	42.1	44.1	41.3	42.0	45.4	43.2	45.3	42.7	46.8	41.4	44.1	42.6	46.6	42.7	45.5	44.3	44.0	43.9	43.7	41.3	44.3	45.1	44.5	43.0	40.9	44.5	42.5	44.7	10780-10	3	SL008723	Ras-related protein Rab-3D	RAB3D	O95716	9545	Human	RFU	Protein	20	S1	RAB3D
CLEC4G	1240.1	1527.4	1652.1	1058.2	12966.4	11945.3	1025.3	1186.4	982.1	900.6	1168.0	1161.6	1302.1	1119.3	758.6	1464.6	1898.3	1162.1	3425.4	989.2	1097.5	667.4	1622.9	723.9	1136.1	1037.7	857.2	1046.2	6993.7	799.0	1063.4	1081.9	10781-19	3	SL008886	C-type lectin domain family 4 member G	CLC4G	Q6UXB4	339390	Human	RFU	Protein	20	S2	CLEC4G
LRRC52	91.4	102.9	99.7	105.6	125.7	98.4	86.1	102.9	91.6	89.3	93.3	105.1	111.1	96.7	96.2	111.5	101.8	96.4	107.9	90.9	103.6	92.6	96.9	93.8	90.1	93.7	90.1	93.3	89.5	97.9	97.1	86.3	10785-8	3	SL018337	Leucine-rich repeat-containing protein 52	LRC52	Q8N7C0	440699	Human	RFU	Protein	20	S2	LRRC52
CD300E	119.2	129.0	117.1	123.8	115.7	126.9	114.9	121.8	123.3	126.7	118.6	117.7	127.3	117.1	120.9	118.2	122.8	122.9	117.8	119.9	118.1	113.7	116.2	115.2	117.6	115.5	118.3	118.6	117.3	116.1	116.6	121.5	10798-4	3	SL018456	CMRF35-like molecule 2	CLM2	Q496F6	342510	Human	RFU	Protein	20	S1	CD300E
SERPINH1	53.5	61.4	52.6	63.5	53.5	62.1	53.5	53.2	60.4	61.4	58.1	54.5	55.1	53.4	57.5	50.3	60.4	57.9	51.9	60.3	54.1	54.6	50.1	53.3	57.8	64.6	47.2	48.3	51.7	65.4	56.9	57.0	10800-15	3	SL003668	Serpin H1	Collagen-binding protein	P50454	871	Human	RFU	Protein	20	S2	SERPINH1
EFNA2	13243.1	9812.4	18343.5	15412.2	16100.4	11991.7	10792.3	14891.6	10817.5	8282.4	17410.0	12765.7	18959.7	13382.8	10680.1	19567.8	11079.7	10848.8	15173.5	8005.6	12519.9	14493.1	19054.1	7845.9	12891.7	11045.3	10203.8	15870.8	14217.5	11834.2	12908.2	11594.3	10801-11	3	SL004843	Ephrin-A2	Ephrin-A2	O43921	1943	Human	RFU	Protein	20	S2	EFNA2
KLRB1	50.0	54.3	56.7	55.6	52.1	52.1	48.9	50.2	51.6	49.6	49.3	51.5	51.2	50.6	53.2	49.8	55.6	46.8	60.2	51.3	49.8	53.5	46.1	43.0	47.2	46.7	44.1	42.8	52.9	47.0	46.6	44.7	10809-14	3	SL018479	Killer cell lectin-like receptor subfamily B member 1	KLRB1	Q12918	3820	Human	RFU	Protein	20	S1	KLRB1
CD1A	155.3	168.7	180.9	178.4	171.9	170.5	155.5	170.9	166.3	172.9	167.8	162.9	170.6	169.2	176.5	172.0	170.2	171.2	167.7	160.7	172.5	191.9	175.7	169.1	178.8	189.0	172.9	186.9	182.5	170.8	172.1	174.9	10814-7	3	SL016708	T-cell surface glycoprotein CD1a	CD1A	P06126	909	Human	RFU	Protein	20	S1	CD1A
HABP4	151.5	147.4	146.9	148.9	146.8	149.0	144.8	147.5	146.5	145.0	149.4	146.5	149.0	144.0	144.2	152.1	146.3	141.0	146.7	144.2	143.7	153.7	147.5	149.1	145.7	144.6	139.3	145.3	147.2	146.1	146.5	152.9	10815-2	3	SL018601	Intracellular hyaluronan-binding protein 4	HABP4	Q5JVS0	22927	Human	RFU	Protein	20	S1	HABP4
PILRA	1408.6	252.6	1750.6	246.3	1646.3	251.7	1714.5	262.8	2444.7	1207.8	3071.8	1718.3	2056.5	2867.6	1091.5	2012.3	255.5	2414.7	251.2	267.6	1771.8	267.5	247.3	926.0	2360.1	310.3	305.2	307.9	286.4	350.1	1308.1	1123.9	10816-150	3	SL022717	Paired immunoglobulin-like type 2 receptor alpha isoform FDF03-M14	PILRA isoform FDF03-M14	Q9UKJ1	29992	Human	RFU	Protein	20	S2	PILRA
TOMM20L	101.8	120.3	114.4	113.7	107.2	116.3	111.1	109.3	114.8	116.0	109.2	106.7	109.6	105.5	112.8	102.6	107.1	109.1	103.2	105.3	113.2	113.9	110.1	116.1	133.7	140.9	108.7	114.6	140.6	120.3	122.0	131.5	10817-26	3	SL018588	TOMM20-like protein 1	TO20L	Q6UXN7	387990	Human	RFU	Protein	20	S2	TOMM20L	Q6UXN7	TOMM20L	MOM	Protein import, sorting and homeostasis > Protein import and sorting
SMPD1	6246.8	6474.9	7040.5	7575.2	5582.7	4123.2	5723.7	6014.4	5806.6	5444.2	6577.7	5922.7	6494.9	5314.1	3210.0	6508.6	5866.6	6836.1	5009.7	5479.1	6092.9	6212.3	7430.1	3205.8	4364.6	4877.5	4669.7	5033.4	3239.3	6174.1	4867.0	6019.4	10818-36	3	SL008921	Sphingomyelin phosphodiesterase	ASM	P17405	6609	Human	RFU	Protein	20	S2	SMPD1
FBLN1	81626.4	80905.6	77760.4	79809.6	76551.4	75098.9	85261.6	79607.7	79201.1	83205.7	82051.8	81498.4	78167.0	79199.2	82003.9	78702.7	75646.6	75662.5	80157.4	83105.7	74936.0	92119.8	76831.2	83503.4	87916.0	85282.3	88771.8	81119.4	101069.5	79446.8	87734.4	92834.9	10819-108	3	SL004461	Fibulin-1	fibulin 1	P23142	2192	Human	RFU	Protein	20	S3	FBLN1
VSIG10	115.8	117.1	114.1	125.0	114.6	115.6	111.2	112.3	118.6	106.0	119.3	119.6	118.9	105.8	125.1	117.8	112.3	106.1	121.4	113.0	110.9	98.0	107.9	99.6	101.5	106.2	99.9	99.6	101.9	102.9	100.1	109.0	10825-12	3	SL018584	V-set and immunoglobulin domain-containing protein 10	VSI10	Q8N0Z9	54621	Human	RFU	Protein	20	S1	VSIG10
LINGO3	3536.3	1937.8	2937.7	2798.8	2459.7	2494.6	2557.1	2752.2	1842.4	1818.6	3175.4	2444.4	3234.4	3087.6	1817.1	4869.4	1936.2	2294.2	1994.1	1482.7	2041.3	3639.9	4978.3	2586.0	2950.9	3061.7	2267.8	2922.1	2451.4	2754.8	2910.1	1561.7	10827-67	3	SL018590	Leucine-rich repeat and immunoglobulin-like domain-containing nogo receptor-interacting protein 3	LIGO3	P0C6S8	645191	Human	RFU	Protein	20	S2	LINGO3
EFCAB14	189.7	209.0	194.3	192.9	194.0	210.1	191.6	196.7	188.9	195.9	191.5	188.0	197.5	200.6	198.2	194.9	193.0	201.0	190.1	191.0	196.7	194.8	198.1	200.7	195.2	189.8	188.9	195.7	198.9	205.0	187.1	185.1	10830-5	3	SL025899	EF-hand calcium-binding domain-containing protein 14:N-term	K0494:N-term	O75071	9813	Human	RFU	Protein	20	S1	EFCAB14
B4GALT6	521.6	385.2	713.5	632.7	733.0	1084.2	457.6	600.5	330.3	393.5	629.9	434.9	522.0	446.6	455.5	816.6	448.4	471.3	611.4	327.0	482.4	658.2	942.0	395.0	1264.4	461.0	484.2	738.8	623.3	425.7	409.6	555.2	10832-24	3	SL018597	Beta-1,4-galactosyltransferase 6	B4GT6	Q9UBX8	9331	Human	RFU	Protein	20	S2	B4GALT6
HHIP	11871.2	18323.2	18944.6	17985.6	22492.9	10238.2	10888.3	11736.8	10413.9	9141.4	9816.9	12502.8	16684.8	12937.9	4892.9	28802.2	9398.7	13562.3	15233.4	8367.0	16701.9	8616.3	13371.2	4077.4	6219.2	9311.2	7947.3	12067.4	10696.8	5668.5	11390.5	8533.1	10833-64	3	SL012788	Hedgehog-interacting protein	HHIP	Q96QV1	64399	Human	RFU	Protein	20	S2	HHIP
A4GNT	665.6	518.7	712.1	663.8	1208.3	624.9	551.5	548.5	554.7	311.3	469.0	858.9	788.8	784.9	459.4	886.2	635.3	510.4	654.5	564.9	556.6	910.8	719.8	403.7	568.6	491.0	622.1	687.8	791.5	539.0	621.2	409.3	10835-25	3	SL018593	Alpha-1,4-N-acetylglucosaminyltransferase	A4GCT	Q9UNA3	51146	Human	RFU	Protein	20	S2	A4GNT
GCNT4	167.9	157.4	153.6	170.1	149.8	161.4	168.2	152.2	161.3	162.0	163.2	165.1	148.9	157.6	162.1	151.4	150.2	157.9	159.4	164.8	158.1	161.0	164.2	171.3	175.3	174.5	161.0	164.9	180.6	166.4	176.6	170.6	10842-7	3	SL018620	Beta-1,3-galactosyl-O-glycosyl-glycoprotein beta-1,6-N-acetylglucosaminyltransferase 4	GCNT4	Q9P109	51301	Human	RFU	Protein	20	S1	GCNT4
SIGLEC15	140.8	152.9	145.3	151.1	153.4	151.2	154.1	335.1	159.1	156.9	145.1	151.3	141.4	146.1	163.0	142.3	148.1	148.0	139.7	146.5	148.0	172.2	157.0	187.3	182.1	182.3	156.8	160.3	181.4	183.1	160.6	168.4	10847-1	3	SL018624	Sialic acid-binding Ig-like lectin 15	SIG15	Q6ZMC9	284266	Human	RFU	Protein	20	S2	SIGLEC15
BTNL3	162.1	165.0	174.0	165.2	173.1	167.7	168.8	178.4	171.3	178.9	170.2	169.2	168.7	170.5	175.6	174.3	173.7	171.5	169.9	161.3	170.5	176.1	177.3	174.5	170.1	172.5	169.2	178.9	180.5	173.1	181.2	183.1	10848-137	3	SL018632	Butyrophilin-like protein 3	BTNL3	Q6UXE8	10917	Human	RFU	Protein	20	S1	BTNL3
EBI3	515.4	633.2	713.2	410.7	371.1	383.2	686.4	684.4	691.4	780.1	731.9	679.2	643.9	593.0	271.1	382.4	659.1	718.8	919.6	512.9	596.8	222.8	380.8	307.6	484.4	499.9	525.4	384.0	294.2	412.0	543.1	530.6	10851-77	3	SL007417	Interleukin-27 subunit beta	IL27B	Q14213	10148	Human	RFU	Protein	20	S2	EBI3
HNRNPDL	510.5	165.2	153.4	119.5	131.0	125.7	107.0	107.7	107.1	104.7	99.0	118.0	119.5	106.8	89.6	116.0	135.5	128.8	143.9	282.8	137.1	89.4	53.0	73.3	51.8	81.5	74.7	60.1	81.1	65.4	94.8	88.1	10852-114	3	SL012987	Heterogeneous nuclear ribonucleoprotein D-like	HNRDL	O14979	9987	Human	RFU	Protein	20	S2	HNRNPDL
GCNT4	211.9	222.6	216.9	223.9	211.3	218.4	212.0	219.2	227.4	216.7	222.7	205.1	213.0	215.1	216.7	217.6	221.0	215.5	213.7	214.3	216.0	207.4	215.0	220.0	234.8	223.2	201.6	201.4	227.1	223.6	207.4	216.2	10854-15	3	SL018620	Beta-1,3-galactosyl-O-glycosyl-glycoprotein beta-1,6-N-acetylglucosaminyltransferase 4	GCNT4	Q9P109	51301	Human	RFU	Protein	20	S1	GCNT4
PLXNB2	1532.9	1208.6	1576.1	1668.6	1669.6	1407.2	1369.9	1372.6	1560.1	1072.5	323.4	315.0	367.1	293.9	1165.2	1884.7	2211.7	1458.6	1636.3	1029.9	279.5	284.3	1797.0	1289.3	1038.5	964.5	1698.6	1837.6	1593.8	992.7	2515.0	1217.7	10855-55	3	SL009948	Plexin-B2	PLXB2	O15031	23654	Human	RFU	Protein	20	S2	PLXNB2
PPP4R3A	360.4	240.7	226.6	210.5	222.3	218.7	211.6	213.8	239.3	206.8	204.1	211.8	214.9	204.8	213.5	223.7	218.0	222.2	190.2	288.5	210.4	153.0	133.7	163.1	147.3	158.7	147.2	140.4	140.3	174.9	187.0	149.7	10866-60	3	SL018833	Serine/threonine-protein phosphatase 4 regulatory subunit 3A	P4R3A	Q6IN85	55671	Human	RFU	Protein	20	S2	PPP4R3A
SPAST	520.3	416.5	490.5	542.9	555.7	442.9	421.6	429.1	418.8	372.7	452.4	509.9	514.5	471.3	271.3	616.9	437.8	433.2	482.5	436.9	447.8	314.5	431.5	266.5	290.4	323.4	317.7	324.8	338.9	295.2	360.1	377.9	10870-32	3	SL025990	Spastin:Microtubule interacting and trafficking domain	Spastin:MIT	Q9UBP0	6683	Human	RFU	Protein	20	S2	SPAST
BRAT1	135.6	141.4	139.8	136.1	141.0	144.4	136.3	139.5	144.1	128.5	142.7	139.4	137.7	130.3	129.1	134.3	133.8	139.4	129.9	132.8	139.9	136.0	131.1	132.0	142.4	137.5	127.2	128.5	132.3	133.5	134.6	128.0	10876-300	3	SL018839	BRCA1-associated ATM activator 1	BRAT1	Q6PJG6	221927	Human	RFU	Protein	20	S1	BRAT1
FAM163B	783.6	464.2	983.4	967.5	1306.0	905.5	787.9	895.2	646.9	479.3	682.8	970.2	1008.7	885.9	417.3	1351.5	763.4	793.0	854.9	516.0	637.4	803.1	808.3	367.6	512.4	430.7	404.4	502.9	606.1	401.8	564.1	747.0	10880-38	3	SL018034	Protein FAM163B	F163B	P0C2L3	642968	Human	RFU	Protein	20	S2	FAM163B
DSC1	166.2	165.9	168.0	177.0	165.9	172.8	162.1	169.4	168.5	162.7	174.5	168.0	176.4	166.7	160.2	183.0	170.4	163.0	174.0	170.8	164.8	160.4	183.6	159.5	169.7	176.5	153.7	155.1	169.0	169.9	163.5	159.0	10882-12	3	SL005718	Desmocollin-1	Desmocollin-1	Q08554	1823	Human	RFU	Protein	20	S1	DSC1
C6orf89	218.6	192.2	197.1	201.4	198.2	200.1	200.9	201.1	191.2	198.3	196.7	198.7	191.8	193.6	199.6	204.3	192.8	198.5	188.6	247.4	230.7	187.7	209.4	210.9	210.8	209.6	214.2	208.2	211.5	206.2	211.5	214.6	10885-36	3	SL016472	Bombesin receptor-activated protein C6orf89	CF089	Q6UWU4	221477	Human	RFU	Protein	20	S2	C6orf89
MRAP2	186.4	196.8	197.6	183.2	184.7	185.5	174.8	199.1	183.3	182.4	208.1	197.9	204.4	195.4	154.0	191.6	192.9	190.8	230.9	165.1	189.9	164.8	216.6	161.2	168.3	183.0	172.7	191.0	171.9	173.0	207.5	222.9	10889-2	3	SL017998	Melanocortin-2 receptor accessory protein 2	MRAP2	Q96G30	112609	Human	RFU	Protein	20	S2	MRAP2
LCTL	246.2	274.1	244.3	250.3	244.7	262.2	239.0	243.0	245.5	256.7	255.6	243.6	251.8	245.4	245.8	249.1	243.0	243.3	249.6	241.0	246.3	224.8	231.5	229.6	249.9	246.8	247.1	242.6	229.9	241.1	226.8	212.6	10890-135	3	SL018026	Lactase-like protein	LCTL	Q6UWM7	197021	Human	RFU	Protein	20	S1	LCTL
OSMR	185.2	189.2	183.7	188.8	182.3	178.3	167.6	177.1	183.1	177.4	195.5	177.5	190.4	176.5	181.2	181.1	179.4	178.5	201.2	175.4	191.5	166.5	187.8	165.4	176.7	178.1	178.9	176.4	166.6	182.0	174.7	176.7	10892-8	3	SL007619	Oncostatin-M-specific receptor subunit beta	OSMR	Q99650	9180	Human	RFU	Protein	20	S1	OSMR
SCGN	49.5	57.4	52.0	52.4	50.1	56.4	41.9	48.4	52.1	49.9	55.2	49.3	54.5	49.8	50.2	51.8	51.0	49.7	58.3	50.4	51.9	51.9	52.3	40.1	56.0	44.4	47.1	48.3	52.3	41.8	46.0	49.0	10894-25	3	SL005696	Secretagogin	Secretagogin	O76038	10590	Human	RFU	Protein	20	S1	SCGN
TMPRSS11B	191.6	200.4	206.7	200.0	192.6	211.2	191.4	202.2	202.1	204.9	199.6	199.5	201.0	204.4	198.7	209.4	207.3	208.8	196.6	201.8	204.6	190.2	201.0	191.5	191.4	199.6	193.3	192.8	198.7	199.6	201.0	193.5	10895-28	3	SL017961	Transmembrane protease serine 11B	TM11B	Q86T26	132724	Human	RFU	Protein	20	S1	TMPRSS11B
STMN2	510.2	385.4	701.3	641.8	756.7	493.8	341.8	604.6	397.6	299.4	495.3	477.7	756.7	538.3	300.8	840.5	425.3	412.9	540.9	359.1	533.7	402.1	469.7	233.1	298.2	301.6	311.4	367.0	414.7	251.2	393.7	327.8	10900-272	3	SL013230	Stathmin-2	STMN2	Q93045	11075	Human	RFU	Protein	20	S2	STMN2
ASPRV1	940.5	988.0	1215.4	693.0	967.3	678.0	734.3	988.2	710.5	616.6	686.3	708.0	943.4	768.4	738.9	1169.2	713.3	690.4	949.6	667.5	1028.2	714.4	979.1	611.7	498.1	726.9	683.5	699.2	945.8	85212.5	838.8	854.5	10902-53	3	SL018040	Retroviral-like aspartic protease 1	APRV1	Q53RT3	151516	Human	RFU	Protein	20	S2	ASPRV1
STX8	5164.7	3615.7	7034.1	6992.0	7727.9	4502.2	3727.9	5818.3	3904.7	3501.4	5429.4	5550.7	7822.6	5591.3	2703.8	9855.8	4951.1	4544.0	6874.3	3744.5	4505.3	3360.5	6140.2	2151.0	4021.9	2815.8	3146.5	4564.7	5719.0	2436.3	4301.1	3499.3	10903-50	3	SL017987	Syntaxin-8	STX8	Q9UNK0	9482	Human	RFU	Protein	20	S2	STX8
NTM	56645.4	28516.4	77911.3	74348.3	72093.0	47971.9	36381.6	70391.5	32855.6	28227.7	65092.9	56880.0	85186.4	53538.7	57537.0	101877.0	38538.5	39733.8	70378.2	23107.8	40874.6	60734.4	79741.6	22443.5	52159.4	39620.2	29921.5	68291.0	60403.3	29684.0	39774.9	41627.4	10907-116	3	SL009074	Neurotrimin	NTRI	Q9P121	50863	Human	RFU	Protein	20	S2	NTM
GALNT13	16641.2	10662.1	15673.3	17616.3	17248.4	14998.5	13931.2	13182.5	10541.5	9588.2	18715.5	14954.9	15836.9	12554.9	8310.1	19983.8	9782.9	11987.8	17331.7	7490.9	7002.9	15401.7	21329.8	6624.7	10470.4	7275.5	7366.9	11590.3	8562.5	9361.4	11348.0	9853.1	10908-2	3	SL017992	Polypeptide N-acetylgalactosaminyltransferase 13	GLT13	Q8IUC8	114805	Human	RFU	Protein	20	S2	GALNT13
CEACAM4	49.9	56.4	53.5	55.6	53.5	56.5	51.4	52.7	55.6	58.8	54.9	54.3	53.0	54.4	58.0	52.7	57.9	54.4	54.6	56.8	53.7	54.6	54.1	57.2	60.1	61.8	52.7	56.5	61.1	52.8	58.4	62.6	10910-6	3	SL018022	Carcinoembryonic antigen-related cell adhesion molecule 4	CEAM4	O75871	1089	Human	RFU	Protein	20	S2	CEACAM4
PLA2R1	767.4	876.5	703.9	566.9	652.1	734.8	643.8	614.3	453.4	662.2	774.5	828.7	544.0	533.6	465.0	762.9	844.6	1159.1	832.9	650.8	773.4	703.6	460.1	451.2	566.3	362.2	799.3	691.9	483.1	551.8	850.9	393.4	10916-44	3	SL013523	Secretory phospholipase A2 receptor	PLA2R	Q13018	22925	Human	RFU	Protein	20	S2	PLA2R1
GNGT2	137.9	133.5	141.3	140.4	134.7	140.5	141.9	135.5	136.1	151.7	141.1	141.4	137.7	135.7	141.1	132.6	138.8	134.3	141.4	140.9	137.5	144.7	138.2	134.8	136.4	137.2	140.4	138.7	133.8	140.7	131.8	134.6	10917-40	3	SL006983	Guanine nucleotide-binding protein G(I)/G(S)/G(O) subunit gamma-T2	GBGT2	O14610	2793	Human	RFU	Protein	20	S1	GNGT2
CYB5D2	26.0	24.1	24.2	34.4	32.7	31.1	27.4	25.5	29.0	28.0	31.8	27.8	28.6	27.5	26.9	33.5	29.6	27.4	32.5	26.8	26.6	26.0	29.6	23.8	25.0	23.1	27.5	28.7	31.1	24.7	29.1	29.3	10924-258	3	SL018077	Neuferricin	NEUFC	Q8WUJ1	124936	Human	RFU	Protein	20	S1	CYB5D2
CALN1	359.4	322.6	329.5	345.9	330.8	317.9	361.6	331.5	342.1	325.6	349.6	348.8	318.6	353.0	346.2	332.9	327.6	339.4	330.2	338.3	340.5	351.4	360.5	374.5	397.7	367.2	355.1	351.8	362.4	331.8	364.6	358.4	10933-107	3	SL018094	Calcium-binding protein 8	CABP8	Q9BXU9	83698	Human	RFU	Protein	20	S1	CALN1
CD58	265.4	338.2	292.7	299.7	371.1	291.8	252.6	254.4	277.4	213.8	227.7	275.8	299.0	277.3	175.5	367.7	281.4	274.5	284.6	264.8	290.9	217.3	182.8	161.2	169.0	175.1	178.9	171.1	175.2	171.1	225.8	187.9	10938-13	3	SL003442	Lymphocyte function-associated antigen 3	sLFA-3	P19256	965	Human	RFU	Protein	20	S2	CD58
PLEKHA4	56.0	62.5	58.4	64.7	56.4	60.6	53.0	56.2	58.3	62.3	58.9	57.8	61.6	57.7	56.9	57.7	59.3	54.8	60.4	57.1	56.1	53.3	53.7	49.9	51.0	58.9	53.6	51.4	51.2	52.5	63.6	54.3	10939-16	3	SL018105	Pleckstrin homology domain-containing family A member 4	PKHA4	Q9H4M7	57664	Human	RFU	Protein	20	S1	PLEKHA4
SRL	135.9	140.7	146.7	135.7	150.1	155.6	151.3	149.8	150.7	148.8	142.2	135.6	138.9	145.4	155.0	143.4	148.7	147.5	135.3	143.1	148.2	164.5	155.3	178.7	166.8	159.5	158.0	163.8	152.6	156.0	140.0	150.1	10940-25	3	SL008242	Sarcalumenin	SRCA	Q86TD4	6345	Human	RFU	Protein	20	S2	SRL
STX6	262.8	242.3	319.2	304.9	341.6	248.1	208.7	255.6	214.3	193.1	261.2	266.2	342.8	249.5	182.6	347.3	241.5	225.8	293.1	214.4	226.4	205.2	282.8	158.1	222.5	208.6	194.8	224.3	262.7	170.2	241.9	214.7	10945-11	3	SL006065	Syntaxin-6	Syntaxin-6	O43752	10228	Human	RFU	Protein	20	S2	STX6
PLD3	458.2	256.3	360.7	797.0	299.6	256.5	191.5	259.9	220.7	187.7	579.3	315.1	404.5	307.8	270.1	550.8	236.4	235.7	281.8	173.0	157.6	484.8	671.6	207.0	304.9	259.8	259.6	316.0	288.0	232.5	218.4	242.9	10948-14	3	SL008958	Phospholipase D3	PLD3	Q8IV08	23646	Human	RFU	Protein	20	S2	PLD3
RPLP2	108.6	107.4	113.3	112.1	109.1	111.0	105.4	105.6	114.0	110.1	110.8	107.2	112.9	110.0	108.9	113.3	114.0	106.3	123.5	114.8	109.3	104.1	107.5	105.6	107.4	110.2	115.6	111.2	107.2	193.4	111.4	104.8	10949-59	3	SL008009	60S acidic ribosomal protein P2	RLA2	P05387	6181	Human	RFU	Protein	20	S1	RPLP2
CLEC2A	130.3	144.0	141.7	142.0	140.5	141.3	129.0	139.9	137.7	134.8	136.6	137.2	145.4	132.2	139.1	134.0	138.8	131.2	143.9	134.3	138.0	142.7	136.3	123.6	138.3	128.3	130.0	132.8	132.9	146.3	127.0	137.2	10953-14	3	SL018252	C-type lectin domain family 2 member A	CLC2A	Q6UVW9	387836	Human	RFU	Protein	20	S1	CLEC2A
CLEC10A	167.5	172.1	184.5	181.9	171.3	184.3	161.7	175.0	171.5	181.8	181.8	169.5	177.4	169.5	180.6	176.9	176.9	173.9	173.1	179.1	175.6	170.0	178.0	167.8	167.7	178.1	167.5	169.3	169.4	176.7	170.6	179.0	10955-4	3	SL014095	C-type lectin domain family 10 member A	CLC10	Q8IUN9	10462	Human	RFU	Protein	20	S1	CLEC10A
GCSH	63.0	68.3	62.5	67.0	67.0	71.8	64.1	65.6	66.8	62.5	65.0	64.7	67.5	61.6	65.0	64.2	66.4	60.9	68.6	60.5	68.1	63.9	66.5	68.3	66.6	69.0	67.4	70.3	59.8	74.3	61.5	60.6	10956-82	3	SL009212	Glycine cleavage system H protein, mitochondrial	GCSH	P23434	2653	Human	RFU	Protein	20	S2	GCSH	P23434	GCSH	Matrix	Metabolism > Lipid metabolism > Lipoate insertion | Metabolism > Amino acid metabolism > Glycine metabolism | Metabolism > Amino acid metabolism > Glycine cleavage system
BET1L	109.2	115.0	114.2	110.7	111.5	117.2	109.3	113.2	110.1	112.0	116.1	109.3	114.5	114.3	115.9	114.4	114.6	113.9	112.4	109.7	117.0	110.4	109.0	118.9	118.2	115.5	115.7	113.0	107.6	118.4	116.2	108.4	10959-125	3	SL005478	BET1-like protein	BET1L	Q9NYM9	51272	Human	RFU	Protein	20	S1	BET1L
PLAAT4	208.6	215.7	211.1	209.9	206.2	208.8	197.3	203.1	205.1	199.9	213.7	203.8	218.6	203.1	197.2	210.4	198.3	196.4	207.1	212.7	205.3	178.1	197.9	172.4	179.3	200.5	196.8	194.7	180.4	191.3	203.4	190.6	10961-15	3	SL015329	Retinoic acid receptor responder protein 3	TIG3	Q9UL19	5920	Human	RFU	Protein	20	S1	PLAAT4
AHSG	101.4	106.5	1738.1	2078.9	102.6	1676.8	106.8	2028.4	1844.3	113.8	103.8	1927.8	1456.0	1461.7	112.6	754.6	108.8	1836.5	2705.6	102.5	1917.9	114.9	1102.4	120.0	816.5	110.4	2634.8	1067.3	105.7	113.8	2619.0	2012.3	10966-1	3	SL000251	Alpha-2-HS-glycoprotein	a2-HS-Glycoprotein	P02765	197	Human	RFU	Protein	20	S2	AHSG
PRL	397.3	444.0	559.0	473.1	462.0	706.4	540.4	478.2	584.3	518.2	400.2	426.0	498.1	443.0	335.6	438.2	580.3	476.5	388.8	493.6	617.1	599.9	523.6	441.1	431.4	609.4	446.0	688.9	459.9	580.3	911.7	365.1	10967-12	3	SL000546	Prolactin	PRL	P01236	5617	Human	RFU	Protein	20	S2	PRL
ART3	5433.9	5138.8	6428.6	4361.8	6189.1	4299.8	4250.5	5632.8	4054.4	3518.7	5817.8	5014.3	6264.1	5501.9	5110.9	6114.0	5230.9	5311.9	5947.8	3074.5	4541.0	4076.7	6117.5	3110.2	5083.5	2850.3	3178.0	6606.8	5186.1	3771.1	4667.9	4146.8	10970-3	3	SL018330	Ecto-ADP-ribosyltransferase 3	NAR3	Q13508	419	Human	RFU	Protein	20	S2	ART3
SPINK7	133.7	151.4	146.3	133.9	146.7	154.7	146.0	145.3	161.5	150.0	164.2	144.4	136.7	149.2	145.0	132.6	167.4	144.2	156.8	139.7	153.4	152.3	142.1	163.9	158.0	164.8	148.9	153.2	158.5	151.8	156.5	158.0	10974-20	3	SL012454	Serine protease inhibitor Kazal-type 7	ISK7	P58062	84651	Human	RFU	Protein	20	S2	SPINK7
MUCL1	87.6	101.3	97.6	100.4	92.1	104.7	90.5	93.6	93.5	102.1	93.8	95.1	101.8	92.7	104.0	93.6	99.4	99.1	100.1	93.5	92.0	97.8	94.6	92.8	90.9	98.4	90.1	93.8	91.8	92.2	104.6	95.3	10975-59	3	SL008738	Mucin-like protein 1	MUCL1	Q96DR8	118430	Human	RFU	Protein	20	S1	MUCL1
MUC1	194.3	215.7	217.2	209.2	208.7	212.3	186.7	207.2	207.8	207.2	208.9	203.3	207.6	210.4	212.4	215.6	207.9	206.5	204.4	201.6	213.7	206.5	203.1	197.7	198.1	201.8	191.4	191.5	197.7	197.6	195.6	194.0	10976-44	3	SL025935	Mucin-1:region 3	MUC1:region 3	P15941	4582	Human	RFU	Protein	20	S1	MUC1
UCMA	410.8	432.6	414.4	267.4	497.1	420.0	232.7	318.0	225.0	166.1	127.1	125.3	154.9	193.2	251.5	723.2	299.2	394.4	344.7	347.4	577.2	435.6	578.6	225.6	240.3	350.9	325.8	384.7	592.3	303.0	301.9	283.0	10977-55	3	SL017252	Unique cartilage matrix-associated protein	UCMA	Q8WVF2	221044	Human	RFU	Protein	20	S2	UCMA
GH2	168.7	170.8	170.0	170.3	171.8	180.6	172.7	173.8	176.1	169.6	180.6	171.9	168.6	166.9	175.2	170.4	184.7	169.6	177.3	175.1	167.8	168.0	164.3	165.6	168.2	173.7	173.8	173.6	164.3	175.1	173.2	170.3	10978-39	3	SL009327	Growth hormone variant	SOM2	P01242	2689	Human	RFU	Protein	20	S1	GH2
ACHE	1355.5	916.3	1229.6	947.7	1061.6	971.9	1011.9	964.3	776.5	758.7	1406.8	993.9	1065.0	1126.1	1043.0	1210.8	844.4	844.4	950.9	690.7	938.8	1244.4	1602.9	859.8	1022.3	939.9	891.9	1214.4	991.8	1068.4	1014.9	972.3	10980-11	3	SL007155	Acetylcholinesterase	ACES	P22303	43	Human	RFU	Protein	20	S2	ACHE
NRG3	12489.2	9966.7	18829.2	17455.7	20572.3	13079.9	10048.2	16323.9	11463.9	8636.6	15172.5	15610.6	22875.1	17348.1	13169.1	24560.6	11140.7	10978.8	16215.1	9013.3	14594.8	14456.8	20031.1	7356.4	12599.2	11367.5	10231.6	19714.9	17760.0	8152.0	13333.8	10825.2	10981-56	3	SL013799	Pro-neuregulin-3, membrane-bound isoform	NRG3	P56975	10718	Human	RFU	Protein	20	S2	NRG3
LRRK2	344.5	339.5	356.6	383.6	313.2	330.9	328.3	361.3	355.5	371.4	371.2	347.5	355.1	333.9	256.2	366.9	330.8	362.3	395.5	308.7	339.3	268.5	355.6	273.8	322.5	320.0	303.9	318.0	306.1	351.5	316.0	337.8	10990-21	3	SL017128	Leucine-rich repeat serine/threonine-protein kinase 2	LRRK2	Q5S007	120892	Human	RFU	Protein	20	S2	LRRK2
BGLAP	931.3	736.4	1065.4	832.2	801.5	549.9	579.5	693.3	620.6	492.9	674.0	1013.0	814.8	770.3	361.1	1660.3	1051.5	575.7	878.5	542.5	728.6	668.1	677.2	346.5	443.1	426.9	432.7	434.9	507.7	340.7	596.8	611.8	11067-13	3	SL001791	Osteocalcin	Osteocalcin	P02818	632	Human	RFU	Protein	20	S2	BGLAP
IL5	118.7	120.0	122.7	118.0	118.8	118.5	119.0	119.5	119.8	121.1	118.0	115.5	123.2	118.0	125.3	120.7	117.0	122.4	113.9	118.1	122.4	130.4	128.7	123.1	115.8	129.3	127.0	122.4	122.4	127.3	121.5	123.9	11071-1	3	SL000481	Interleukin-5	IL-5	P05113	3567	Human	RFU	Protein	20	S1	IL5
GPD1	79.7	74.5	65.5	87.8	70.7	74.1	55.9	66.0	68.9	112.0	76.1	77.2	78.2	69.4	61.2	72.2	73.0	70.6	70.6	118.8	69.0	64.1	62.2	63.1	66.8	66.7	113.3	62.6	57.2	61.9	86.2	66.4	11081-1	3	SL007151	Glycerol-3-phosphate dehydrogenase [NAD(+)], cytoplasmic	GPDA	P21695	2819	Human	RFU	Protein	20	S2	GPD1
ENO2	305.2	231.6	347.7	243.5	217.5	157.5	193.1	249.2	132.2	171.1	191.0	190.0	229.1	176.5	163.7	205.5	171.0	171.3	334.9	149.2	223.7	310.5	293.7	247.8	205.1	471.3	250.0	275.0	506.3	178.1	241.5	330.1	11083-23	3	SL001731	Gamma-enolase	NSE	P09104	2026	Human	RFU	Protein	20	S2	ENO2
IGHA2|IGHA1	47844.4	47563.0	78272.4	30483.0	55645.7	49805.0	29210.4	12235.2	25427.1	62707.8	56378.3	68270.9	103532.8	45751.5	27606.0	45878.4	48016.2	66606.5	89830.4	77522.5	49508.3	11451.2	38755.3	30096.7	45934.5	27006.6	39703.1	25223.5	27100.5	43006.7	43600.8	47330.0	11089-7	3	SL000459	Immunoglobulin A	IgA	P01877|P01876	3494|3493	Human	RFU	Protein	20	S2	IGHA2|IGHA1
CLC	172.4	183.4	201.0	179.9	187.0	188.2	180.4	186.1	193.8	188.4	186.7	174.7	187.4	182.1	188.7	193.7	190.1	185.0	178.3	181.3	185.8	197.6	186.9	186.4	208.3	185.8	178.2	177.5	182.8	178.7	182.0	193.1	11094-104	3	SL007361	Galectin-10	LPPL	Q05315	1178	Human	RFU	Protein	20	S1	CLC
N6AMT1	138.5	181.1	143.7	156.6	152.6	179.9	222.4	167.9	134.8	147.5	139.1	120.0	154.0	136.7	248.8	176.0	142.2	126.6	124.3	179.1	154.2	141.2	181.9	194.7	185.9	227.2	185.5	208.8	164.0	232.1	199.6	298.5	11096-57	3	SL018921	HemK methyltransferase family member 2	HEMK2	Q9Y5N5	29104	Human	RFU	Protein	20	S2	N6AMT1
PDXK	209.5	138.4	131.6	116.7	121.9	122.6	119.0	120.6	127.6	146.0	128.8	130.2	126.7	123.6	143.2	141.7	131.0	122.2	117.8	169.1	119.2	152.1	128.2	137.5	111.5	155.0	161.4	140.1	134.1	147.8	121.6	110.8	11098-1	3	SL007953	Pyridoxal kinase	PDXK	O00764	8566	Human	RFU	Protein	20	S2	PDXK
TLR4	59.5	61.2	62.1	64.5	63.2	63.9	57.9	63.5	62.1	63.7	65.8	62.2	63.3	63.7	58.7	67.4	64.6	60.9	63.8	64.7	63.4	55.4	61.3	58.6	57.2	61.5	66.0	65.7	55.9	61.2	59.1	62.7	11101-18	3	SL004489	Toll-like receptor 4	TLR4	O00206	7099	Human	RFU	Protein	20	S1	TLR4
REG4	675.0	773.6	1049.0	502.7	580.3	459.2	515.1	385.4	479.8	437.0	629.7	676.6	426.2	830.5	307.9	452.9	639.5	714.2	1434.1	965.8	808.0	399.7	360.9	607.9	529.0	642.8	497.6	490.4	460.0	403.6	470.7	754.3	11102-22	3	SL012561	Regenerating islet-derived protein 4	REG4	Q9BYZ8	83998	Human	RFU	Protein	20	S2	REG4
HSPB1	63.7	55.9	52.4	52.3	48.0	51.8	44.8	48.8	52.6	52.7	49.9	46.7	52.4	52.8	53.4	49.4	53.7	49.2	57.5	78.5	49.4	50.2	86.4	52.1	53.9	62.7	55.4	53.6	55.6	61.3	54.3	46.2	11103-24	3	SL000448	Heat shock protein beta-1	HSP 27	P04792	3315	Human	RFU	Protein	20	S2	HSPB1
CHI3L1	173903.7	193307.4	181748.6	159859.8	178889.3	148511.0	129020.9	187312.7	162337.8	25519.6	166569.6	159445.5	178773.8	167905.8	182715.2	188089.9	60420.7	186668.5	54753.8	179835.4	186325.9	136049.7	166464.4	181759.1	73510.4	62392.5	160065.8	153644.1	185100.4	180073.7	158450.4	191551.9	11104-13	3	SL003340	Chitinase-3-like protein 1	YKL-40	P36222	1116	Human	RFU	Protein	20	S3	CHI3L1
ENO1	99568.4	76070.2	86145.9	149591.5	104654.6	81564.0	54021.8	65727.0	102126.1	90046.2	131042.3	119812.3	121148.0	99482.1	47331.4	156591.2	118935.5	110302.4	99681.0	117198.9	70048.4	76817.9	107754.1	43449.8	74228.6	72554.3	76110.7	78030.4	53265.3	64076.4	88789.4	52456.0	11105-171	3	SL003650	Alpha-enolase	Alpha enolase	P06733	2023	Human	RFU	Protein	20	S2	ENO1
TENM3	214.3	193.4	202.6	199.5	201.0	186.6	222.9	201.6	193.3	207.4	203.7	211.1	192.8	209.9	209.0	203.7	201.3	201.2	197.2	215.5	204.0	212.9	211.7	219.6	211.7	209.6	213.4	228.1	210.5	221.5	212.1	218.6	11107-25	3	SL007735	Teneurin-3	TEN3	Q9P273	55714	Human	RFU	Protein	20	S1	TENM3
SVEP1	1014.6	779.7	903.4	1007.8	1076.2	777.7	878.8	898.8	747.6	721.7	887.6	948.0	1016.9	896.9	852.4	1409.2	769.5	895.6	1103.9	796.3	769.4	781.6	1049.7	562.9	583.5	613.5	616.7	756.7	816.6	647.6	745.1	698.7	11109-56	3	SL025995	Sushi, von Willebrand factor type A, EGF and pentraxin domain-containing protein 1:Sushi 15-18	SVEP1:Sushi 15-18	Q4LDE5	79987	Human	RFU	Protein	20	S2	SVEP1
TMEM119	125.6	124.8	124.8	124.7	126.9	127.7	122.8	125.1	126.9	127.6	124.6	125.9	128.0	127.4	115.4	127.5	129.0	125.0	125.2	124.8	128.9	129.1	119.5	120.1	123.4	123.9	123.6	118.2	122.7	120.4	127.2	116.4	11110-4	3	SL019320	Transmembrane protein 119	TM119	Q4V9L6	338773	Human	RFU	Protein	20	S1	TMEM119
TMEM167A	139.3	156.3	152.2	148.8	153.0	146.9	149.0	151.8	151.4	154.0	150.2	148.6	154.8	150.8	152.1	146.1	152.2	148.5	147.2	149.0	145.6	142.9	148.7	148.9	133.6	149.5	145.6	146.6	152.0	150.6	142.0	151.1	11112-18	3	SL016490	Protein kish-A	KISHA	Q8TBQ9	153339	Human	RFU	Protein	20	S1	TMEM167A
C11orf87	189.1	156.0	197.9	191.9	212.9	168.3	179.4	205.3	175.0	151.5	172.8	191.1	220.4	186.1	138.1	253.4	162.2	172.3	197.4	155.3	176.8	162.4	222.0	146.3	160.9	175.9	157.3	187.5	179.9	157.0	151.8	170.9	11116-16	3	SL018991	Uncharacterized protein C11orf87	CK087	Q6NUJ2	399947	Human	RFU	Protein	20	S2	C11orf87
SPATA20	159.9	164.8	149.4	162.0	157.8	164.6	171.3	161.3	165.4	159.3	161.7	160.9	156.2	157.7	166.9	160.3	161.0	158.6	157.5	168.8	156.2	133.1	138.2	150.6	143.4	139.4	145.3	137.7	140.2	150.6	149.3	146.0	11117-2	3	SL009460	Spermatogenesis-associated protein 20	SPT20	Q8TB22	64847	Human	RFU	Protein	20	S2	SPATA20	Q8TB22	SPATA20	Matrix	0
RAB17	350.4	329.6	337.9	343.5	337.4	330.9	359.0	331.4	351.5	333.7	348.6	339.2	320.8	339.1	333.5	332.9	338.2	340.5	331.6	338.5	353.7	331.3	334.5	362.0	387.5	359.6	339.4	335.1	382.2	325.3	338.8	339.4	11118-107	3	SL019321	Ras-related protein Rab-17	RAB17	Q9H0T7	64284	Human	RFU	Protein	20	S1	RAB17
NAT14	174.2	168.9	169.9	168.3	171.4	163.0	178.2	174.7	169.6	171.2	175.3	171.7	169.6	162.9	167.7	171.0	163.0	164.4	171.5	170.5	168.2	163.8	176.2	200.1	196.0	196.4	176.7	177.9	179.1	195.4	175.4	183.3	11120-49	3	SL019329	N-acetyltransferase 14	NAT14	Q8WUY8	57106	Human	RFU	Protein	20	S2	NAT14
VWC2	17332.0	8849.7	22336.1	21370.6	23958.0	16900.0	13503.0	17100.8	13195.3	10590.8	17325.3	19010.2	23592.6	17040.2	5421.0	27403.9	12316.0	13240.4	18313.9	8997.3	11356.2	11051.5	17870.7	5725.4	9014.0	9043.0	7385.5	13630.3	10612.2	7162.8	11818.5	9143.8	11121-56	3	SL012520	Brorin	VWC2	Q2TAL6	375567	Human	RFU	Protein	20	S2	VWC2
SPG21	117.1	113.7	113.8	117.4	107.6	105.3	109.9	107.7	107.7	112.1	121.4	111.1	115.5	109.5	109.4	110.7	117.7	107.5	116.8	116.0	111.9	116.0	122.5	111.3	108.7	115.4	126.9	113.0	114.3	110.3	119.7	113.0	11122-97	3	SL019337	Maspardin	SPG21	Q9NZD8	51324	Human	RFU	Protein	20	S1	SPG21
TRIO	314.9	290.5	297.4	301.4	347.9	286.3	315.3	311.8	299.6	298.4	311.7	304.6	301.5	300.0	307.4	312.8	302.7	320.9	309.4	315.9	351.3	320.6	298.7	312.7	310.7	323.6	304.8	319.3	299.7	282.2	316.7	303.6	11126-102	3	SL007986	Triple functional domain protein	TRIO	O75962	7204	Human	RFU	Protein	20	S1	TRIO
TMEM132C	80.8	85.5	80.8	84.6	82.9	82.2	70.7	80.6	78.2	77.6	78.0	80.7	84.5	74.7	72.3	84.1	77.8	76.7	79.2	74.9	79.4	66.7	74.6	57.2	61.3	61.4	59.6	54.2	60.6	61.3	76.3	72.9	11128-29	3	SL026000	Transmembrane protein 132C:Cytoplasmic domain	T132C:CD	Q8N3T6	92293	Human	RFU	Protein	20	S1	TMEM132C
BMP15	90.1	96.4	92.3	99.7	94.2	98.8	95.8	863.5	101.1	108.0	94.1	98.1	97.3	144.3	108.2	91.8	95.9	91.7	93.6	96.5	92.7	104.8	105.0	124.7	118.4	116.3	95.6	94.0	107.6	114.8	102.1	108.9	11129-66	3	SL007065	Bone morphogenetic protein 15	BMP15	O95972	9210	Human	RFU	Protein	20	S2	BMP15
CACNB4	196.4	183.3	194.2	190.8	205.0	184.2	180.1	199.4	193.8	183.5	191.4	192.2	201.2	207.6	184.1	223.2	191.7	192.7	195.2	190.6	199.9	206.7	216.9	199.0	192.4	193.7	190.6	195.1	199.7	197.8	196.8	194.0	11130-158	3	SL019338	Voltage-dependent L-type calcium channel subunit beta-4	CACB4	O00305	785	Human	RFU	Protein	20	S1	CACNB4
MTRF1L	271.9	256.1	251.6	239.5	259.0	246.5	267.7	258.5	257.8	257.8	252.3	254.7	247.8	261.4	270.7	256.8	252.3	262.3	250.5	252.8	260.9	272.3	260.4	273.9	274.0	263.2	256.2	264.8	260.1	262.7	247.6	260.3	11134-30	3	SL019322	Peptide chain release factor 1-like, mitochondrial	RF1ML	Q9UGC7	54516	Human	RFU	Protein	20	S1	MTRF1L	Q9UGC7	MTRF1L	Matrix	Mitochondrial central dogma > Translation > Translation factors
MRPL55	71.0	69.1	68.6	74.7	67.7	63.3	62.5	63.6	63.2	66.9	70.3	64.3	67.6	67.0	68.6	71.4	69.3	68.2	68.1	65.4	66.0	62.4	64.4	63.9	58.7	65.2	65.0	63.7	62.6	63.5	63.2	67.2	11135-5	3	SL012643	39S ribosomal protein L55, mitochondrial	RM55	Q7Z7F7	128308	Human	RFU	Protein	20	S1	MRPL55	Q7Z7F7	MRPL55	Matrix	Mitochondrial central dogma > Translation > Mitochondrial ribosome
CSF2RB	144.1	145.9	129.1	147.2	137.6	133.8	124.2	127.4	131.0	128.4	132.8	136.2	137.9	134.1	119.5	122.0	135.2	136.7	138.0	147.8	132.2	130.6	128.2	117.3	116.0	125.9	125.9	126.6	123.5	118.6	124.2	131.6	11137-43	3	SL025889	Cytokine receptor common subunit beta:Cytoplasmic domain	IL3RB:CD	P32927	1439	Human	RFU	Protein	20	S1	CSF2RB
RUNX3	124.4	138.2	124.0	131.5	125.8	145.3	139.4	134.9	136.0	133.8	127.7	132.5	125.5	125.6	147.3	129.1	129.5	133.0	117.4	131.9	126.9	123.3	120.4	131.1	135.8	125.0	121.0	126.3	124.4	137.3	129.8	113.1	11138-16	3	SL006056	Runt-related transcription factor 3	RUNX3	Q13761	864	Human	RFU	Protein	20	S2	RUNX3
COL1A1	9657.4	10496.3	11306.5	13461.6	11434.9	12484.7	9691.6	11564.0	12287.0	10321.4	9375.4	10827.1	13723.1	12379.1	9369.4	12889.8	11835.6	14347.9	10752.8	10519.8	10784.7	13604.6	13987.6	8509.2	8246.8	11684.0	12782.1	11030.4	9339.3	15313.0	10082.4	7852.7	11140-56	3	SL025819	Collagen alpha-1(I) chain:C-term propeptide	CO1A1:C-term propeptide	P02452	1277	Human	RFU	Protein	20	S2	COL1A1
ANGPTL1	3613.3	3483.5	3673.9	3797.5	4532.4	2908.2	3208.4	3604.4	3808.7	2120.2	3752.9	3963.3	4752.0	4262.2	3392.2	4007.1	4494.9	3378.8	4473.6	3330.1	3905.9	3677.9	4072.4	2387.5	3127.6	3287.8	3948.5	3185.7	3067.7	2928.6	3253.0	2575.6	11142-11	3	SL025792	Angiopoietin-related protein 1:C-Term, Fibrinogen domian	ANGL1:C-term	O95841	9068	Human	RFU	Protein	20	S2	ANGPTL1
OLFM3	273.7	247.8	263.8	263.1	261.7	252.4	275.7	265.9	258.6	254.8	275.3	269.4	250.1	251.8	258.7	265.4	259.8	259.8	262.3	259.3	261.0	267.1	269.5	273.3	271.2	264.5	264.8	263.2	265.5	274.2	271.5	274.1	11143-32	3	SL025949	Noelin-3:Isoform 2, N-term	NOE3:N-term	Q96PB7	118427	Human	RFU	Protein	20	S1	OLFM3
DEFB116	160.5	156.4	151.7	151.3	157.5	147.5	166.3	150.0	155.0	155.1	151.1	158.0	152.9	158.6	155.2	151.7	157.8	154.8	158.3	156.9	151.1	157.3	163.4	168.3	169.4	153.9	157.8	166.9	152.7	158.5	150.9	158.3	11144-10	3	SL012527	Beta-defensin 116	DB116	Q30KQ4	245930	Human	RFU	Protein	20	S1	DEFB116
KIAA1549L	6565.6	4595.7	6614.2	8095.1	6870.9	5995.9	5145.8	5814.3	3694.3	2601.9	5682.5	4942.0	7037.0	5695.4	1800.6	8061.1	4104.7	4945.5	4609.3	3281.8	5494.1	4320.9	6796.2	1394.5	3186.0	2579.2	2818.3	3337.9	2666.2	3101.8	3946.0	2978.5	11145-72	3	SL019333	UPF0606 protein KIAA1549L	K154L	Q6ZVL6	25758	Human	RFU	Protein	20	S2	KIAA1549L
TBX22	228.5	217.9	222.2	214.8	221.0	211.2	233.6	224.8	218.5	217.6	212.5	227.0	209.1	364.2	213.7	217.7	219.7	223.0	220.3	223.2	221.5	226.6	226.8	240.9	233.0	227.5	223.2	225.2	230.3	236.5	238.0	229.0	11146-4	3	SL019339	T-box transcription factor TBX22	TBX22	Q9Y458	50945	Human	RFU	Protein	20	S1	TBX22
TREML1	119.8	116.2	111.1	112.5	114.5	116.3	125.5	120.1	112.9	118.2	117.3	118.5	110.9	114.5	120.3	117.4	114.2	112.3	112.6	116.2	111.4	116.2	120.4	116.8	113.2	123.6	124.9	125.6	123.1	125.4	127.2	120.3	11147-17	3	SL026020	Trem-like transcript 1 protein:immunoreceptor tyrosine-based inhibition motif	TRML1:ITIM	Q86YW5	340205	Human	RFU	Protein	20	S1	TREML1
TLR1	144.6	142.5	155.6	150.7	148.8	156.3	149.5	158.4	148.5	145.9	153.0	149.8	148.5	155.6	163.5	151.5	147.4	158.3	149.5	152.6	157.4	150.1	147.5	151.7	153.0	151.1	150.4	158.0	149.0	155.9	148.3	146.9	11149-3	3	SL026003	Toll-like receptor 1:Cytoplasmic domain	TLR1:CD	Q15399	7096	Human	RFU	Protein	20	S1	TLR1
COL6A1	9513.6	6610.5	8447.8	7924.6	7118.0	7003.1	7351.1	6235.5	5244.5	4293.9	8790.0	6310.8	6920.1	5697.4	6067.4	7844.1	5850.6	6880.4	8295.5	5549.4	5024.7	10579.5	12533.0	4768.4	8419.5	7243.8	5412.4	7804.6	8128.3	7179.9	6777.4	7630.3	11150-3	3	SL002657	Collagen alpha-1(VI) chain	Collagen a1(VI)	P12109	1291	Human	RFU	Protein	20	S2	COL6A1
KLK13	1013.8	1170.6	756.6	1093.3	711.9	1433.5	1148.1	924.1	1312.0	982.2	1124.2	1233.6	1219.8	1202.7	537.1	1105.3	959.2	1045.2	768.1	959.9	1318.9	1082.4	1095.8	890.2	855.2	941.2	908.0	1325.9	774.4	1809.4	1035.6	1297.6	11152-46	3	SL003918	Kallikrein-13	kallikrein 13	Q9UKR3	26085	Human	RFU	Protein	20	S2	KLK13
NFE2L1	78.4	87.5	86.8	87.7	92.8	94.8	86.4	85.9	94.6	92.6	83.8	92.3	87.1	91.8	102.0	88.2	85.0	91.5	82.7	86.0	87.9	102.5	89.1	98.5	93.6	88.6	93.5	96.1	86.7	88.7	89.2	90.6	11154-3	3	SL007421	Nuclear factor erythroid 2-related factor 1	NF2L1	Q14494	4779	Human	RFU	Protein	20	S2	NFE2L1
COL6A5	106.3	105.6	109.7	107.7	105.5	99.9	104.1	103.9	99.4	102.9	103.6	105.1	108.3	102.9	101.6	108.7	107.7	104.7	111.1	102.5	101.9	97.6	99.3	101.2	96.6	98.3	97.5	93.6	96.1	99.3	111.1	101.6	11155-16	3	SL019315	Collagen alpha-5(VI) chain	CO6A5	A8TX70	256076	Human	RFU	Protein	20	S1	COL6A5
BICDL1	280.7	267.2	265.0	272.8	267.3	254.8	300.1	278.3	265.4	284.3	277.4	296.3	265.5	286.7	268.8	276.0	264.8	283.1	291.9	284.8	280.6	292.4	300.8	293.8	286.3	282.3	282.0	289.9	306.2	294.7	293.6	286.1	11158-40	3	SL019326	Bicaudal D-related protein 1	BICR1	Q6ZP65	92558	Human	RFU	Protein	20	S1	BICDL1
MUL1	88.7	95.6	92.9	96.2	90.8	90.6	81.8	88.7	90.0	90.5	94.7	86.0	98.5	89.5	93.0	90.8	96.5	90.7	97.1	88.0	90.3	85.0	87.9	86.2	75.8	88.2	87.5	91.2	89.2	92.9	96.2	90.0	11159-14	3	SL025937	Mitochondrial ubiquitin ligase activator of NFKB 1:Cytoplasmic domain	MUL1:CD	Q969V5	79594	Human	RFU	Protein	20	S1	MUL1	Q969V5	MUL1	MOM	Protein import, sorting and homeostasis > Protein homeostasis | Mitochondrial dynamics and surveillance > Fission | Signaling
RNF122	373.6	320.0	367.9	411.9	438.9	404.5	341.3	326.2	348.9	330.7	402.4	369.2	419.4	385.6	359.0	501.6	368.1	362.5	362.2	316.0	353.0	347.3	525.8	319.1	406.8	351.8	345.7	421.4	415.7	338.0	395.1	381.3	11160-56	3	SL019335	RING finger protein 122	RN122	Q9H9V4	79845	Human	RFU	Protein	20	S2	RNF122
SPART	137.1	124.3	127.0	129.3	136.0	131.6	124.9	125.6	123.0	123.1	125.7	131.2	135.9	134.0	118.5	128.8	126.0	125.0	134.8	128.6	130.9	116.9	124.4	110.1	118.1	116.0	112.5	117.4	118.5	115.4	120.2	113.5	11161-5	3	SL019340	Spartin	SPG20	Q8N0X7	23111	Human	RFU	Protein	20	S1	SPART
EQTN	49.7	57.7	52.4	53.9	53.7	58.8	50.5	50.0	56.6	60.8	55.0	55.6	58.9	55.1	55.5	52.3	58.3	53.9	55.0	49.3	51.0	59.1	52.1	48.3	49.0	58.4	55.0	56.9	58.4	54.7	57.7	60.2	11162-37	3	SL019313	Equatorin	EQTN	Q9NQ60	54586	Human	RFU	Protein	20	S1	EQTN
FAM162B	398.4	386.2	392.1	382.7	389.6	374.2	411.9	399.1	390.8	381.3	393.2	401.9	388.1	395.4	405.1	406.0	386.8	402.9	381.0	390.2	399.9	415.5	418.3	421.5	410.1	410.7	412.6	426.1	432.3	419.0	397.9	398.7	11163-7	3	SL019316	Protein FAM162B	F162B	Q5T6X4	221303	Human	RFU	Protein	20	S1	FAM162B
TENM2	366.0	337.7	348.0	346.1	351.8	330.4	374.5	343.2	343.8	340.0	349.7	354.8	333.0	350.0	342.7	350.1	343.7	350.5	348.0	351.0	348.9	374.1	358.2	372.9	380.4	354.1	372.0	367.5	380.3	363.8	356.0	373.0	11164-7	3	SL019319	Teneurin-2	TEN2	Q9NT68	57451	Human	RFU	Protein	20	S1	TENM2
MTMR1	98.6	97.0	95.2	103.4	98.3	98.4	98.1	93.6	97.4	98.4	99.5	94.6	99.1	99.1	99.2	95.8	101.0	96.9	97.9	96.9	96.4	93.2	100.3	96.1	102.3	97.1	100.5	97.8	99.5	99.6	105.4	95.2	11167-6	3	SL019330	Myotubularin-related protein 1	MTMR1	Q13613	8776	Human	RFU	Protein	20	S1	MTMR1
MEGF10	69.9	72.5	68.6	74.3	68.6	71.1	66.5	69.7	73.2	70.5	72.8	67.6	74.7	70.7	69.3	75.2	74.2	65.5	72.4	68.0	68.7	66.2	68.1	63.7	60.3	61.1	64.0	59.8	64.6	60.6	68.6	66.2	11168-3	3	SL019053	Multiple epidermal growth factor-like domains protein 10	MEG10	Q96KG7	84466	Human	RFU	Protein	20	S1	MEGF10
FLNA	195.2	227.1	245.2	194.1	211.1	155.5	150.5	187.0	173.8	151.1	187.2	182.4	246.2	211.1	169.7	248.6	236.4	188.5	279.4	342.0	200.9	83.7	104.8	108.6	106.0	159.8	124.9	103.5	136.6	117.9	117.7	110.8	11171-25	3	SL025862	Filamin-A:Calponin Homology 2	filamin A:CH2	P21333	2316	Human	RFU	Protein	20	S2	FLNA
MILR1	111.3	109.2	108.4	105.9	111.7	111.4	102.3	110.0	101.9	105.7	121.4	104.9	111.5	108.0	97.5	109.4	105.9	105.8	111.4	100.6	106.8	99.4	107.7	95.7	99.9	106.5	101.6	102.7	96.7	96.3	100.7	100.3	11173-29	3	SL019119	Allergin-1	MILR1	Q7Z6M3	284021	Human	RFU	Protein	20	S1	MILR1
THSD7A	124.1	150.8	135.2	131.0	131.3	138.3	156.3	1051.7	124.5	120.6	128.7	187.9	256.6	126.0	129.4	163.6	128.9	117.9	153.8	152.1	130.7	124.5	132.3	116.7	119.7	150.9	135.1	122.7	115.0	140.5	144.2	157.9	11174-8	3	SL026002	Thrombospondin type-1 domain-containing protein 7A:Thrombospondin type-1 domain 6	THS7A:TSP type-1 domain 6	Q9UPZ6	221981	Human	RFU	Protein	20	S2	THSD7A
LPCAT2	306.2	305.9	292.8	293.9	309.9	298.2	305.1	313.2	308.9	308.6	301.1	306.6	297.1	314.3	310.8	308.8	312.9	306.0	296.9	307.3	308.0	313.0	320.5	317.3	297.2	313.8	297.5	302.6	304.8	324.4	301.4	296.5	11175-45	3	SL018606	Lysophosphatidylcholine acyltransferase 2	PCAT2	Q7L5N7	54947	Human	RFU	Protein	20	S1	LPCAT2
KRT5	381.9	417.8	368.7	361.3	380.7	369.3	449.3	391.8	396.1	410.5	378.6	385.4	360.4	394.2	414.0	366.0	386.9	386.4	377.6	382.3	386.2	414.5	379.6	453.5	439.8	412.0	391.0	391.3	408.7	420.1	398.2	410.8	11177-16	3	SL006465	Keratin, type II cytoskeletal 5	K2C5	P13647	3852	Human	RFU	Protein	20	S2	KRT5
SVEP1	373.7	364.7	338.3	338.0	375.4	342.5	382.9	375.9	329.8	326.1	346.4	357.1	389.7	353.8	313.7	402.2	346.2	382.8	403.5	347.9	339.7	286.6	347.6	216.2	242.3	229.8	244.6	263.6	271.2	238.0	322.1	292.6	11178-21	3	SL025996	Sushi, von Willebrand factor type A, EGF and pentraxin domain-containing protein 1:EGF-like domains 4-6	SVEP1:EGF-like domains 4-6	Q4LDE5	79987	Human	RFU	Protein	20	S2	SVEP1
TSSK1B	162.5	172.8	173.6	178.1	184.8	186.2	174.6	172.0	190.5	189.2	166.2	176.2	170.5	177.2	217.5	184.3	179.7	172.2	162.7	184.8	184.2	195.1	198.6	230.3	181.4	200.6	230.3	202.6	200.1	197.1	195.6	205.5	11179-7	3	SL006717	Testis-specific serine/threonine-protein kinase 1	TSSK1	Q9BXA7	83942	Human	RFU	Protein	20	S2	TSSK1B
SMARCC1	126.0	123.6	124.7	128.4	125.7	126.7	128.4	132.4	132.8	123.0	124.4	126.2	124.0	127.0	124.9	125.5	126.6	125.0	129.1	124.0	125.8	116.5	122.1	123.5	137.1	126.4	116.1	117.5	135.4	146.9	126.7	123.2	11180-17	3	SL019318	SWI/SNF complex subunit SMARCC1	SMRC1	Q92922	6599	Human	RFU	Protein	20	S1	SMARCC1
CHGA	93550.9	95716.5	254083.7	239145.3	232484.6	164220.6	106243.8	235757.3	147717.1	118380.4	175470.7	169548.1	268514.9	175750.2	117032.6	251529.0	149906.6	149683.9	211047.6	19639.6	171904.0	119113.0	143549.3	53836.6	99044.5	86800.0	83897.3	125322.2	124334.7	61430.0	138688.9	128735.2	11184-51	3	SL002762	Chromogranin-A	CgA	P10645	1113	Human	RFU	Protein	20	S2	CHGA
GCH1	162.1	165.4	161.7	165.6	166.1	164.9	161.9	166.2	168.1	169.3	164.1	160.9	166.7	166.3	170.1	162.5	167.1	163.8	162.1	166.7	162.6	221.5	149.9	154.7	147.8	153.7	151.5	151.5	149.9	154.4	157.8	154.3	11185-145	3	SL019341	GTP cyclohydrolase 1	GCH1	P30793	2643	Human	RFU	Protein	20	S1	GCH1
TMEM52	131.0	140.0	127.8	128.9	125.0	130.6	137.0	134.6	136.9	134.6	130.8	134.0	134.3	132.2	139.5	131.1	130.0	135.8	136.6	131.3	130.6	144.5	141.4	145.7	142.4	138.3	139.6	145.4	137.9	144.7	134.8	134.3	11186-12	3	SL019314	Transmembrane protein 52	TMM52	Q8NDY8	339456	Human	RFU	Protein	20	S1	TMEM52
CLEC12A	348.9	216.9	517.8	203.4	199.0	205.1	200.9	193.6	214.9	211.2	259.6	216.7	206.1	196.7	294.0	292.8	215.9	352.9	503.8	195.2	466.0	248.1	305.0	174.4	285.9	155.7	184.3	254.0	248.9	208.1	170.3	300.6	11187-11	3	SL018579	C-type lectin domain family 12 member A	CL12A	Q5QGZ9	160364	Human	RFU	Protein	20	S2	CLEC12A
YME1L1	258.2	244.0	249.5	250.3	252.5	246.9	275.4	257.2	252.1	255.3	266.9	254.5	246.0	255.8	259.4	245.7	252.1	251.6	257.6	257.2	250.5	285.3	267.5	289.0	292.6	266.7	263.3	264.7	273.6	270.6	252.4	267.7	11190-129	3	SL019328	ATP-dependent zinc metalloprotease YME1L1	YMEL1	Q96TA2	10730	Human	RFU	Protein	20	S1	YME1L1	Q96TA2	YME1L1	MIM	Protein import, sorting and homeostasis > Protein homeostasis > Proteases
TINAGL1	1069.6	940.6	1193.2	1187.0	1369.8	1194.5	1005.1	1181.7	903.3	1057.5	1062.1	1021.5	1143.8	1071.5	1381.0	1139.9	1056.1	970.7	1193.2	1022.6	938.9	2894.5	3169.3	1685.1	1908.5	2685.6	2502.4	3067.0	1770.3	2700.2	1915.7	1678.8	11192-168	3	SL008302	Tubulointerstitial nephritis antigen-like	TINAL	Q9GZM7	64129	Human	RFU	Protein	20	S2	TINAGL1
HNF1A	77.4	79.8	82.1	80.4	82.0	76.7	74.7	79.8	75.4	80.4	77.0	76.4	83.1	78.4	74.5	79.7	83.3	79.4	81.1	75.7	77.4	75.8	77.2	72.5	70.2	76.7	77.0	79.3	74.4	80.4	77.2	78.5	11193-27	3	SL019342	Hepatocyte nuclear factor 1-alpha	HNF1A	P20823	6927	Human	RFU	Protein	20	S1	HNF1A
SIT1	115.0	115.3	116.2	117.2	114.8	103.0	111.7	111.9	112.6	114.1	115.5	110.4	117.4	116.3	111.2	118.4	118.3	117.1	119.5	117.7	115.5	114.4	114.6	110.6	108.8	121.6	125.2	120.1	118.5	115.3	115.1	115.1	11194-6	3	SL007783	Signaling threshold-regulating transmembrane adapter 1	SIT1	Q9Y3P8	27240	Human	RFU	Protein	20	S1	SIT1
COL6A3	2633.4	2627.9	2974.7	3528.2	3373.1	2576.6	2085.4	2463.3	2793.3	2240.4	2826.7	2934.0	3776.0	2737.9	2017.2	3695.5	2925.2	2955.1	3882.8	2444.0	3207.9	2808.3	2767.9	1822.5	2238.5	2000.9	2596.0	2146.0	2703.5	2032.6	2457.9	2052.3	11196-31	3	SL025822	Collagen alpha-3(VI) chain:Bovine pancreatic trypsin inhibitor/Kunitz inhibitor domain, isoform 1	Collagen alpha-3(VI):BPTI/Kunitz inhibitor	P12111	1293	Human	RFU	Protein	20	S2	COL6A3
CREB3L1	210.8	210.4	203.2	204.9	207.3	212.1	212.7	208.0	204.2	207.1	208.9	212.1	199.7	210.6	211.1	209.5	207.5	207.2	205.9	204.1	212.1	218.6	205.2	213.1	214.5	217.2	213.2	211.0	208.7	219.9	197.2	209.0	11198-37	3	SL012768	Cyclic AMP-responsive element-binding protein 3-like protein 1	CR3L1	Q96BA8	90993	Human	RFU	Protein	20	S1	CREB3L1
CD93	229.5	214.8	227.5	221.1	237.8	216.8	241.2	220.3	225.5	228.1	227.8	239.9	230.7	240.0	254.7	232.6	232.3	220.6	231.5	224.6	223.5	263.5	235.2	276.7	259.8	246.3	259.9	244.1	254.6	248.0	215.7	235.0	11200-52	3	SL007696	Complement component C1q receptor	C1QR1	Q9NPY3	22918	Human	RFU	Protein	20	S2	CD93
PUS1	50.7	56.9	53.7	56.9	53.3	57.0	50.4	49.5	53.2	62.5	55.2	53.3	59.2	54.4	57.3	48.7	53.3	52.6	57.1	53.8	55.9	52.3	56.3	54.3	52.0	57.2	54.2	52.0	55.8	50.4	55.6	58.2	11201-19	3	SL019343	tRNA pseudouridine synthase A, mitochondrial	TRUA	Q9Y606	80324	Human	RFU	Protein	20	S1	PUS1	Q9Y606	PUS1	Matrix	Mitochondrial central dogma > mtRNA metabolism > mtRNA granules | Mitochondrial central dogma > mtRNA metabolism > mt-tRNA modifications
TBX5	132.6	125.2	122.5	127.1	125.3	131.4	129.0	121.0	118.9	130.2	130.6	122.0	125.6	124.2	128.2	120.1	130.4	122.8	122.4	126.0	125.7	112.7	121.8	116.1	116.3	119.0	120.8	122.4	120.7	115.6	124.8	118.8	11202-70	3	SL019350	T-box transcription factor TBX5	TBX5	Q99593	6910	Human	RFU	Protein	20	S1	TBX5
PKLR	170.3	103.6	99.2	102.9	109.1	101.1	109.6	97.3	100.9	111.2	97.0	106.8	95.5	98.4	112.5	95.4	104.1	108.9	103.1	345.6	107.1	103.6	97.2	114.7	100.0	104.1	107.7	108.5	107.3	101.2	105.8	110.3	11203-97	3	SL009203	Pyruvate kinase PKLR	KPYR	P30613	5313	Human	RFU	Protein	20	S2	PKLR
CXADR	269.6	253.2	256.5	264.7	276.5	248.1	285.6	262.6	254.9	252.3	255.6	260.2	262.4	267.1	258.0	265.8	253.4	246.4	260.0	253.1	254.9	297.9	276.9	302.5	266.7	262.7	269.7	294.4	295.3	282.8	268.2	294.3	11204-80	3	SL009892	Coxsackievirus and adenovirus receptor	CXAR	P78310	1525	Human	RFU	Protein	20	S2	CXADR
ITGB7	400.0	379.0	390.9	414.5	397.3	377.2	395.4	391.2	385.6	345.8	377.8	393.9	397.8	387.8	357.0	423.9	377.5	377.7	405.5	333.6	367.3	429.1	450.3	365.0	409.6	365.4	367.4	407.4	396.5	383.0	359.1	370.1	11205-10	3	SL004571	Integrin beta-7	Integrin beta-7	P26010	3695	Human	RFU	Protein	20	S2	ITGB7
MSR1	125.1	125.0	119.2	128.0	123.7	119.1	123.7	119.7	118.0	123.9	120.0	128.2	125.4	121.5	125.0	119.9	124.0	120.0	126.7	130.0	122.1	126.8	129.9	129.6	124.2	121.2	123.2	117.7	125.2	124.2	127.7	122.5	11207-3	3	SL025927	Macrophage scavenger receptor types I and II:Cytoplasmic domain	Macrophage scavenger receptor:CD	P21757	4481	Human	RFU	Protein	20	S1	MSR1
NAGPA	739.2	628.8	863.2	814.5	988.3	597.5	551.6	826.9	556.3	432.5	689.5	599.5	902.9	722.7	716.1	918.8	654.5	593.3	827.5	517.3	737.2	810.3	869.7	410.3	643.8	614.9	639.6	862.0	988.2	546.0	662.1	601.9	11208-15	3	SL019369	N-acetylglucosamine-1-phosphodiester alpha-N-acetylglucosaminidase	NAGPA	Q9UK23	51172	Human	RFU	Protein	20	S2	NAGPA
TBCE	203.7	163.9	157.1	156.5	154.3	142.3	130.2	129.9	163.6	144.7	156.6	161.4	166.5	163.9	137.4	169.7	183.1	152.1	158.9	205.8	164.0	156.6	142.0	129.2	125.1	140.2	139.4	135.0	132.4	133.3	135.5	132.8	11211-7	3	SL019355	Tubulin-specific chaperone E	TBCE	Q15813	6905	Human	RFU	Protein	20	S2	TBCE
TXNDC5	2573.5	2305.7	3220.0	3106.0	3199.7	2313.7	2121.0	2759.6	2289.2	2264.3	3083.4	3236.6	3774.4	3089.2	2502.4	3724.1	2780.3	2590.5	4028.1	2290.2	2651.0	2288.7	2821.5	1779.1	2038.2	2319.0	2268.4	2727.7	2993.0	1767.4	2445.7	2157.3	11212-7	3	SL008805	Thioredoxin domain-containing protein 5	TXND5	Q8NBS9	81567	Human	RFU	Protein	20	S2	TXNDC5
DNAJB9	5576.2	4712.1	5724.2	5978.1	7610.0	6566.9	5373.6	6758.7	4825.6	3440.7	5389.1	5653.3	6810.9	5747.8	4444.9	7897.7	5022.9	6081.3	6556.8	3581.5	4966.7	4259.9	4732.6	2659.4	3674.1	2889.7	3275.0	4440.3	3606.1	2973.3	5035.8	4459.8	11214-40	3	SL019363	DnaJ homolog subfamily B member 9	DNJB9	Q9UBS3	4189	Human	RFU	Protein	20	S2	DNAJB9
CDH15	192.3	197.3	196.0	196.3	202.6	208.4	210.0	196.9	208.6	210.8	191.8	200.1	205.1	195.7	205.2	204.7	199.1	2205.9	197.5	199.0	209.5	190.5	190.3	210.4	188.6	196.5	199.6	193.1	190.5	208.3	202.5	208.4	11215-6	3	SL025808	Cadherin-15:Cytoplasmic domain	CAD15:CD	P55291	1013	Human	RFU	Protein	20	S2	CDH15
CTBP1	271.0	272.0	271.1	262.0	261.4	250.8	262.9	261.6	260.3	277.9	255.4	259.3	268.0	269.9	257.2	276.1	264.4	270.0	262.4	264.1	255.6	277.8	272.3	287.5	252.8	278.5	267.7	286.6	280.2	274.1	291.3	269.5	11217-16	3	SL007405	C-terminal-binding protein 1	CTBP1	Q13363	1487	Human	RFU	Protein	20	S1	CTBP1
TPMT	433.4	436.7	427.5	434.2	426.0	416.9	439.9	438.4	391.3	362.7	414.7	404.1	421.2	396.2	363.4	446.5	393.8	392.7	420.1	395.9	432.4	300.8	370.3	302.1	342.5	386.5	473.2	408.2	345.4	358.2	387.7	437.2	11218-84	3	SL019351	Thiopurine S-methyltransferase	TPMT	P51580	7172	Human	RFU	Protein	20	S2	TPMT
FGFBP3	1525.3	1441.0	955.3	1412.7	1383.1	893.8	1315.7	1434.4	1220.4	998.5	968.9	1131.3	1100.6	1012.0	698.3	1355.7	982.4	1421.4	1401.9	1322.7	1111.3	565.5	910.8	485.1	550.4	571.9	770.2	620.6	717.4	617.3	790.8	861.8	11219-95	3	SL012727	Fibroblast growth factor-binding protein 3	FGFP3	Q8TAT2	143282	Human	RFU	Protein	20	S2	FGFBP3
C10orf105	188.0	200.1	211.8	194.5	204.2	195.6	191.2	195.2	195.6	205.0	188.5	187.9	203.3	198.7	202.3	202.9	251.1	214.9	200.5	195.8	211.8	197.5	191.2	195.3	175.2	186.3	186.3	203.5	183.6	199.3	201.9	194.4	11220-53	3	SL019359	Uncharacterized protein C10orf105	CJ105	Q8TEF2	414152	Human	RFU	Protein	20	S1	C10orf105
TMEM154	194.8	205.1	192.4	196.5	196.0	186.2	202.3	196.6	188.8	206.9	187.0	199.8	194.4	197.9	206.8	197.5	189.9	198.9	196.8	206.9	189.5	198.6	196.1	213.3	192.4	207.2	204.3	198.9	188.0	197.4	198.9	197.6	11223-1	3	SL018407	Transmembrane protein 154	TM154	Q6P9G4	201799	Human	RFU	Protein	20	S1	TMEM154
UBE3A	395.5	360.9	371.3	365.1	387.1	363.4	392.7	381.2	381.4	375.1	380.9	388.4	368.4	382.4	374.6	379.8	381.9	388.7	366.3	399.9	389.5	376.0	383.7	392.4	399.7	396.0	391.4	378.7	394.5	385.2	400.0	389.5	11226-16	3	SL019352	Ubiquitin-protein ligase E3A	UBE3A	Q05086	7337	Human	RFU	Protein	20	S1	UBE3A
TBL2	153.7	153.7	144.8	149.0	150.6	149.1	137.4	151.6	148.1	151.3	147.7	150.5	163.8	149.3	147.8	139.6	154.3	149.3	146.5	154.9	154.6	150.2	133.6	139.1	140.6	147.6	148.9	150.6	145.3	155.3	142.0	132.2	11227-31	3	SL019356	Transducin beta-like protein 2	TBL2	Q9Y4P3	26608	Human	RFU	Protein	20	S1	TBL2
RIC3	364.9	329.1	332.1	347.3	341.1	324.6	379.2	353.2	344.3	332.8	336.9	354.2	320.6	348.7	338.4	336.9	338.0	348.5	344.8	353.9	351.4	353.5	359.7	371.8	381.4	360.6	349.0	361.1	385.6	349.2	370.9	353.1	11228-37	3	SL018079	Protein RIC-3	RIC3	Q7Z5B4	79608	Human	RFU	Protein	20	S1	RIC3
ERN1	135.9	129.7	129.6	134.9	123.8	121.4	137.8	136.1	126.6	123.8	126.6	131.6	128.7	127.5	127.8	126.3	129.2	126.8	135.8	132.6	128.2	131.9	130.2	129.6	124.8	123.0	126.6	126.0	132.1	122.8	122.1	131.8	11229-16	3	SL007036	Serine/threonine-protein kinase/endoribonuclease IRE1	ERN1	O75460	2081	Human	RFU	Protein	20	S1	ERN1
FDX2	49.6	58.0	58.3	62.0	56.4	56.3	47.7	51.8	56.8	59.2	52.2	52.1	59.2	56.5	56.7	57.0	56.5	55.5	58.3	57.5	53.9	49.6	51.5	52.7	43.6	52.6	50.1	54.2	49.2	49.3	51.9	49.7	11231-12	3	SL019364	Adrenodoxin-like protein, mitochondrial	ADXL	Q6P4F2	112812	Human	RFU	Protein	20	S1	FDX2	Q6P4F2	FDX2	Matrix	Metabolism > Metals and cofactors > Heme synthesis and processing | Metabolism > Metals and cofactors > Fe-S cluster biosynthesis | Metabolism > Metals and cofactors > Fe-S-containing proteins
TCN1	194.4	199.8	190.4	182.0	193.2	198.6	219.8	195.9	199.4	213.9	190.8	192.5	187.8	195.6	222.9	185.1	199.3	204.3	181.1	206.6	195.1	196.4	179.7	229.6	209.6	204.0	212.4	206.6	201.9	208.0	206.8	206.5	11232-46	3	SL003164	Transcobalamin-1	Holo-TC I	P20061	6947	Human	RFU	Protein	20	S2	TCN1
PCOLCE	207922.8	184404.1	174865.2	188535.7	190267.7	165214.6	184211.6	172178.9	179748.9	164434.6	192265.0	196590.6	187829.7	196332.8	135727.6	199984.4	178347.7	178056.2	191982.3	182459.1	179483.1	118277.6	147053.1	131803.7	142350.1	137978.1	153748.2	129878.6	158514.7	132127.8	151124.6	130311.6	11237-49	3	SL006539	Procollagen C-endopeptidase enhancer 1	PCOC1	Q15113	5118	Human	RFU	Protein	20	S3	PCOLCE
TMPRSS6	102.7	112.8	107.9	106.4	114.2	115.2	115.3	110.0	117.5	118.1	106.1	108.1	107.6	109.2	120.4	105.7	113.0	110.6	98.5	110.1	116.1	137.3	119.7	144.4	126.9	122.9	127.7	121.6	112.9	127.3	114.9	107.3	11239-49	3	SL019365	Transmembrane protease serine 6	TMPS6	Q8IU80	164656	Human	RFU	Protein	20	S2	TMPRSS6
ASL	1045.5	684.8	873.1	1477.4	998.7	785.0	412.0	792.8	703.8	4015.0	998.5	775.1	1033.8	1086.0	610.7	972.4	1058.7	1071.3	1911.9	1021.4	974.1	551.9	855.3	562.3	844.0	815.2	620.0	522.9	808.7	512.7	510.2	468.2	11241-8	3	SL011173	Argininosuccinate lyase	ARLY	P04424	435	Human	RFU	Protein	20	S2	ASL
TGM1	120.8	120.2	118.4	120.8	116.2	113.7	121.7	115.7	117.5	122.4	117.2	118.5	118.4	113.2	116.7	119.3	115.8	117.9	115.3	119.0	116.2	118.5	116.3	122.8	116.0	118.7	116.5	119.1	120.7	124.3	114.2	116.5	11242-33	3	SL019353	Protein-glutamine gamma-glutamyltransferase K	TGM1	P22735	7051	Human	RFU	Protein	20	S1	TGM1
ADGRF1	806.5	737.6	1033.6	900.2	1776.2	951.8	692.4	880.7	670.7	670.4	864.6	981.6	951.4	798.4	820.4	1034.0	768.0	808.8	1006.3	703.0	842.6	753.9	872.6	526.2	659.6	704.8	796.4	804.0	774.8	687.8	827.7	816.7	11243-90	3	SL019357	Adhesion G-protein coupled receptor F1	GPR110	Q5T601	266977	Human	RFU	Protein	20	S2	ADGRF1
FLNA	290.3	311.0	324.0	243.6	288.5	219.3	223.2	235.7	248.0	232.2	304.1	244.1	329.1	316.9	273.0	304.3	337.8	278.1	418.9	517.6	270.3	174.0	186.4	239.4	219.5	278.9	226.0	192.4	254.3	232.9	186.3	184.1	11245-43	3	SL025863	Filamin-A:Calponin Homology 1	filamin A:CH1	P21333	2316	Human	RFU	Protein	20	S2	FLNA
BPIFB1	139.3	155.1	155.9	141.2	148.4	140.8	167.8	164.7	148.6	241.4	204.4	185.7	165.8	249.1	181.3	144.1	193.2	171.0	333.1	186.7	170.3	202.8	216.6	231.1	223.3	258.8	243.0	215.5	214.9	233.7	245.1	249.8	11246-3	3	SL012736	BPI fold-containing family B member 1	LPLC1	Q8TDL5	92747	Human	RFU	Protein	20	S2	BPIFB1
NAGS	151.6	140.7	147.8	146.8	150.7	138.3	147.5	146.3	141.7	140.2	150.0	150.7	149.5	141.4	147.8	145.9	145.5	144.8	151.9	151.9	150.8	143.8	145.8	148.1	151.1	152.3	145.9	151.1	144.9	147.4	150.3	148.0	11247-20	3	SL019366	N-acetylglutamate synthase, mitochondrial	NAGS	Q8N159	162417	Human	RFU	Protein	20	S1	NAGS	Q8N159	NAGS	Matrix	Metabolism > Amino acid metabolism > Urea cycle
UROS	217.8	202.6	203.4	198.7	212.3	200.9	210.8	205.4	200.0	198.9	199.4	209.9	200.9	208.1	210.7	207.8	204.5	206.1	208.8	213.7	206.3	195.4	206.1	208.6	204.6	208.8	199.5	211.3	204.7	208.5	200.3	205.6	11248-43	3	SL019345	Uroporphyrinogen-III synthase	HEM4	P10746	7390	Human	RFU	Protein	20	S1	UROS
LRCH4	258.6	235.3	246.8	246.6	255.7	246.2	267.9	249.3	246.6	243.6	247.5	252.9	248.4	254.6	241.6	245.6	252.3	249.8	242.0	242.5	250.3	268.2	265.9	276.5	273.3	277.6	270.5	270.4	282.4	266.7	252.5	239.8	11252-30	3	SL025921	Leucine-rich repeat and calponin homology domain-containing protein 4:Calponin Homology	LRCH4:CH	O75427	4034	Human	RFU	Protein	20	S1	LRCH4
PAPLN	276.3	263.1	269.8	266.6	273.8	259.7	280.7	276.6	272.0	267.6	266.0	273.6	261.7	277.9	263.4	284.9	281.4	282.4	277.4	273.5	274.2	288.8	285.2	300.0	294.6	280.4	294.7	295.2	290.9	284.2	281.1	294.4	11254-13	3	SL012393	Papilin	PPN	O95428	89932	Human	RFU	Protein	20	S1	PAPLN
QDPR	95007.9	101873.3	121238.6	96792.1	137211.2	85922.3	77846.6	94661.3	70183.2	72922.6	114387.6	98772.9	139572.1	86712.4	118366.0	156473.0	80341.3	82556.2	101102.9	104786.1	107396.6	109022.7	107274.0	96874.5	90427.8	107947.6	109116.7	112106.6	78758.2	68679.5	82973.1	109190.7	11257-1	3	SL007095	Dihydropteridine reductase	DHPR	P09417	5860	Human	RFU	Protein	20	S2	QDPR	P09417	QDPR	Matrix	Metabolism > Metals and cofactors > Tetrahydrobiopterin synthesis | Metabolism > Vitamin metabolism > Folate and 1-C metabolism
MADCAM1	323.9	326.9	343.4	354.6	361.8	335.9	316.3	332.3	324.1	323.9	349.6	331.7	361.6	342.9	341.2	382.2	336.4	330.7	351.1	326.5	339.2	292.1	397.1	344.0	327.5	349.4	377.9	380.9	352.9	390.2	342.2	349.0	11258-41	3	SL004569	Mucosal addressin cell adhesion molecule 1	MAdCAM-1	Q13477	8174	Human	RFU	Protein	20	S2	MADCAM1
SUN5	97.8	102.6	99.4	97.9	100.1	100.1	103.3	99.8	100.6	95.5	102.3	99.5	99.3	107.7	99.8	96.5	103.0	99.3	98.3	101.6	95.1	108.1	100.1	102.3	101.1	101.9	110.1	105.5	107.9	103.5	99.2	100.9	11260-47	3	SL012729	SUN domain-containing protein 5	SPA4L	Q8TC36	140732	Human	RFU	Protein	20	S1	SUN5
TRABD	117.5	117.5	119.6	121.9	134.9	118.4	106.7	120.8	119.7	105.6	119.3	126.8	129.2	128.9	117.6	138.7	118.8	114.6	123.6	113.6	116.1	119.8	116.5	95.8	104.7	101.5	104.5	110.1	107.4	107.0	116.0	105.9	11262-39	3	SL019367	TraB domain-containing protein	TRABD	Q9H4I3	80305	Human	RFU	Protein	20	S1	TRABD
CASQ1	778.9	799.1	807.8	846.0	848.7	719.8	772.8	780.2	740.8	729.5	872.6	789.2	797.4	759.5	676.2	781.0	781.8	785.6	877.7	735.0	811.2	554.5	759.5	624.0	693.8	766.4	723.6	759.3	712.2	740.1	836.0	844.6	11263-57	3	SL019372	Calsequestrin-1	CASQ1	P31415	844	Human	RFU	Protein	20	S2	CASQ1
XDH	40.6	44.5	42.3	42.4	40.0	40.2	39.0	40.7	41.4	41.0	40.2	40.1	42.8	38.6	40.2	43.0	40.5	42.6	39.6	42.2	39.1	36.9	41.9	37.7	36.6	39.2	44.6	43.5	40.0	37.6	42.6	41.4	11264-33	3	SL019346	Xanthine dehydrogenase/oxidase	XDH	P47989	7498	Human	RFU	Protein	20	S1	XDH
ALDH1A1	1190.6	482.1	497.0	911.1	1058.4	928.6	666.8	557.2	866.9	937.3	1139.5	1244.3	1156.1	833.5	627.3	1275.2	710.7	744.4	620.3	949.4	656.3	945.4	1468.9	515.1	717.7	771.7	553.7	836.1	463.0	613.6	888.1	524.9	11265-8	3	SL005674	Retinal dehydrogenase 1	Retinal dehydrogenase 1	P00352	216	Human	RFU	Protein	20	S2	ALDH1A1
SELPLG	93.1	89.7	97.0	93.4	98.4	89.5	84.1	88.6	91.4	82.6	90.3	91.6	93.8	91.6	89.6	92.0	98.4	85.3	100.3	95.2	90.1	81.9	79.5	77.1	72.0	84.5	80.6	83.1	91.6	92.0	82.0	75.1	11266-8	3	SL025980	P-selectin glycoprotein ligand 1:Extracellular domain	SELPL:ECD	Q14242	6404	Human	RFU	Protein	20	S1	SELPLG
CHCHD10	206.3	179.0	201.4	218.3	379.1	263.3	244.6	251.4	241.0	219.9	273.6	310.4	366.0	296.6	215.0	223.7	188.8	182.0	198.7	198.6	187.8	208.3	181.5	142.9	160.2	164.4	165.7	174.7	194.8	149.6	189.2	169.4	11270-17	3	SL019368	Coiled-coil-helix-coiled-coil-helix domain-containing protein 10, mitochondrial	CHC10	Q8WYQ3	400916	Human	RFU	Protein	20	S2	CHCHD10	Q8WYQ3	CHCHD10	IMS	0
GSTT2B	187.1	182.9	182.3	181.4	179.5	170.1	188.2	180.5	177.5	177.3	172.6	184.2	178.8	185.3	182.4	182.1	182.1	183.7	187.4	182.0	181.4	190.2	190.9	192.9	169.7	198.0	192.0	184.9	201.0	190.0	181.6	181.5	11273-176	3	SL013030	Glutathione S-transferase theta-2B	GSTT2	P0CG30	653689	Human	RFU	Protein	20	S1	GSTT2B
LRP1B	147.3	140.0	132.4	145.8	147.9	143.5	170.0	146.1	149.9	148.7	144.8	145.8	143.9	155.4	151.6	142.4	150.5	144.6	138.3	144.2	141.2	154.3	153.8	157.3	152.1	152.3	158.8	153.7	145.4	159.1	150.1	173.8	11275-94	3	SL013872	Low-density lipoprotein receptor-related protein 1B	LRP1B	Q9NZR2	53353	Human	RFU	Protein	20	S2	LRP1B
ATF6	6531.0	4589.3	4624.4	5909.2	5960.6	4932.3	4188.5	4519.1	4557.7	4035.2	4414.2	5514.5	6185.7	5103.8	2046.6	6407.4	4474.2	4910.5	7418.8	3138.9	3989.3	5899.7	5796.8	1831.8	2770.8	3167.6	2487.9	3377.2	3010.6	3080.9	3827.2	2889.2	11277-23	3	SL014732	Cyclic AMP-dependent transcription factor ATF-6 alpha	ATF6A	P18850	22926	Human	RFU	Protein	20	S2	ATF6
COL11A2	779.7	680.6	437.3	555.0	634.2	480.9	439.7	550.8	457.2	494.9	423.4	443.7	473.5	435.7	381.8	632.3	511.2	591.9	597.1	2003.1	558.9	280.0	534.7	414.7	371.9	334.7	613.6	431.7	350.0	502.3	444.1	493.1	11278-4	3	SL009488	Collagen alpha-2(XI) chain	COL11A2	P13942	1302	Human	RFU	Protein	20	S2	COL11A2
GABBR1	358.7	294.6	390.7	398.7	414.9	336.6	301.9	369.6	310.8	302.4	340.6	341.9	402.7	351.8	293.8	450.4	316.7	321.0	380.6	287.4	304.7	338.9	403.3	276.3	311.5	322.7	293.8	351.6	362.7	294.3	332.1	314.5	11279-42	3	SL019373	Gamma-aminobutyric acid type B receptor subunit 1	GABR1	Q9UBS5	2550	Human	RFU	Protein	20	S1	GABBR1
GAD1	174.0	161.2	172.0	179.8	172.0	166.4	150.5	164.4	156.4	156.8	170.3	166.3	181.9	161.9	149.9	184.8	165.1	160.7	185.2	150.5	151.7	179.0	209.7	150.6	179.5	155.4	160.3	174.0	168.9	148.1	170.1	161.4	11280-6	3	SL019348	Glutamate decarboxylase 1	DCE1	Q99259	2571	Human	RFU	Protein	20	S1	GAD1
GRB7	371.4	359.4	356.3	358.6	365.0	360.6	376.8	355.6	350.6	357.9	354.9	368.8	346.2	374.9	359.7	360.3	369.6	360.4	356.6	361.3	375.3	363.2	363.5	379.8	378.6	363.6	365.0	342.3	362.3	356.7	372.6	363.8	11281-6	3	SL002520	Growth factor receptor-bound protein 7	GRB7	Q14451	2886	Human	RFU	Protein	20	S1	GRB7
MSR1	124.5	126.4	122.9	126.6	135.9	123.0	114.9	133.7	114.6	123.2	129.9	119.2	132.9	117.8	123.5	132.9	126.6	116.3	131.9	113.7	127.5	121.4	129.4	109.4	107.8	119.0	123.8	130.7	122.2	117.7	124.1	116.3	11282-16	3	SL025926	Macrophage scavenger receptor types I and II:Extracellular domain	Macrophage scavenger receptor:ECD	P21757	4481	Human	RFU	Protein	20	S1	MSR1
DCAF5	116.3	125.8	118.8	124.3	125.6	126.2	118.0	125.5	133.9	120.4	125.9	120.4	123.3	120.5	129.9	117.6	127.5	124.0	121.0	124.5	124.2	124.9	121.7	125.2	138.3	126.2	117.1	116.4	126.1	120.2	119.8	124.6	11283-13	3	SL019361	DDB1- and CUL4-associated factor 5	DCAF5	Q96JK2	8816	Human	RFU	Protein	20	S1	DCAF5
LAIR1	230.8	234.9	231.6	229.2	233.5	240.5	228.8	239.2	228.5	238.2	220.0	223.6	227.1	234.7	234.7	223.3	230.6	229.2	234.8	232.1	225.5	238.1	231.0	237.4	227.0	240.4	237.1	236.8	218.3	244.3	235.8	224.3	11284-24	3	SL005432	Leukocyte-associated immunoglobulin-like receptor 1	LAIR1	Q6GTX8	3903	Human	RFU	Protein	20	S1	LAIR1
CD34	163.4	167.9	188.4	168.8	196.0	203.1	177.1	188.1	181.8	181.7	179.7	175.2	167.5	186.8	196.7	184.9	180.6	194.9	165.3	175.9	201.3	185.3	177.8	180.2	180.8	180.7	182.0	179.4	181.3	177.3	175.0	165.4	11285-8	3	SL004572	Hematopoietic progenitor cell antigen CD34	CD34	P28906	947	Human	RFU	Protein	20	S1	CD34
SELENOS	1059.4	552.9	1225.0	653.2	882.8	235.6	564.8	937.3	680.3	518.6	1507.4	1138.1	1841.4	1394.6	183.3	2970.3	1008.2	932.4	1504.8	234.9	359.8	543.6	1206.2	350.6	695.4	446.7	214.1	670.4	783.5	418.5	786.6	806.5	11286-78	3	SL007632	Selenoprotein S	SELS	Q9BQE4	55829	Human	RFU	Protein	20	S2	SELENOS
CYB5A	193.0	184.6	181.5	183.6	185.9	179.4	177.1	173.7	177.4	200.9	172.9	178.5	188.9	180.1	173.1	187.9	188.8	176.7	203.0	186.0	173.8	179.1	184.4	169.2	170.3	173.9	172.8	175.6	173.3	175.5	179.7	175.9	11287-14	3	SL005251	Cytochrome b5	Cytochrome b5	P00167	1528	Human	RFU	Protein	20	S1	CYB5A
NT5C2	243.2	223.1	205.0	201.5	206.4	214.4	208.9	203.8	216.3	227.3	205.7	211.6	212.8	213.8	223.1	206.4	214.7	210.1	216.0	235.3	204.1	181.4	169.0	200.8	179.7	185.6	185.1	170.6	177.4	205.8	218.6	203.3	11288-26	3	SL019349	Cytosolic purine 5'-nucleotidase	5NTC	P49902	22978	Human	RFU	Protein	20	S2	NT5C2
CSNK1D	263.1	265.7	277.2	275.2	276.1	267.7	271.3	271.9	271.5	264.5	271.2	267.7	278.9	285.7	261.1	276.7	281.5	272.5	279.4	258.1	278.9	300.4	269.5	268.0	285.1	268.0	258.0	271.1	283.1	263.7	275.5	274.4	11289-31	3	SL019354	Casein kinase I isoform delta	KC1D	P48730	1453	Human	RFU	Protein	20	S1	CSNK1D
SCARA3	153.9	157.7	150.4	157.0	155.6	143.8	163.7	155.6	156.8	151.4	154.5	154.3	146.4	155.7	143.7	153.9	162.0	153.7	153.9	156.0	154.7	149.2	153.6	160.3	143.5	146.3	155.4	153.0	155.3	158.2	158.6	161.6	11292-13	3	SL025978	Scavenger receptor class A member 3:region 2	SCAR3:region 2	Q6AZY7	51435	Human	RFU	Protein	20	S1	SCARA3
LRRN1	201.2	207.7	214.6	1252.2	1541.4	1906.8	192.7	200.2	194.6	190.7	201.2	201.1	213.2	206.8	1339.3	209.1	205.4	195.3	214.6	619.7	850.0	201.6	203.1	197.3	190.9	196.9	721.9	193.1	193.7	196.9	195.4	192.3	11293-14	3	SL025922	Leucine-rich repeat neuronal protein 1:Cytoplasmic domain	LRRN1:CD	Q6UXK5	57633	Human	RFU	Protein	20	S1	LRRN1
TMCC3	212.5	232.6	222.4	222.9	216.9	230.7	236.8	223.3	240.6	252.9	225.2	231.0	218.8	227.0	254.4	216.7	238.6	230.7	212.4	225.4	230.3	247.1	230.1	297.5	279.0	268.2	254.9	242.6	256.1	265.1	232.5	238.4	11294-7	3	SL026006	Transmembrane and coiled-coil domains protein 3:region 2	TMCC3:region 2	Q9ULS5	57458	Human	RFU	Protein	20	S2	TMCC3
NOTCH2	69.4	76.3	71.7	73.7	72.7	71.3	66.1	73.3	72.2	71.7	71.2	70.9	79.3	69.9	72.5	72.2	73.7	71.0	81.2	72.6	69.1	68.3	67.6	63.8	59.5	71.1	71.3	70.6	68.1	76.1	70.4	70.8	11297-54	3	SL007356	Neurogenic locus notch homolog protein 2	NOTC2	Q04721	4853	Human	RFU	Protein	20	S1	NOTCH2
SORT1	177.7	169.8	170.2	181.6	179.9	170.6	184.2	179.5	179.7	178.7	176.5	177.5	174.3	180.7	175.2	183.5	174.1	173.0	180.3	178.5	173.4	171.8	179.7	187.9	180.7	176.6	183.6	172.5	183.1	173.8	169.5	177.0	11300-32	3	SL008851	Sortilin	SORT	Q99523	6272	Human	RFU	Protein	20	S1	SORT1
TNR	3494.0	2651.1	2902.8	3519.1	3215.3	2790.3	2535.2	2611.5	2225.2	1988.1	3510.5	3088.4	3503.0	2804.9	2033.7	4650.9	2003.7	2145.7	4028.6	1529.8	1824.1	2705.8	3684.5	1671.3	2421.8	2378.9	1956.7	2526.4	2095.5	1872.4	3009.5	2531.4	11302-237	3	SL008783	Tenascin-R	TENR	Q92752	7143	Human	RFU	Protein	20	S2	TNR
SAMHD1	156.8	149.1	159.5	152.9	154.5	146.9	158.0	152.2	148.9	151.2	152.3	154.8	155.2	151.3	149.1	160.1	159.4	157.1	154.1	154.9	153.8	148.8	144.1	148.6	147.6	158.1	149.8	154.0	155.3	152.5	153.7	142.5	11303-7	3	SL008335	Deoxynucleoside triphosphate triphosphohydrolase SAMHD1	SAMH1	Q9Y3Z3	25939	Human	RFU	Protein	20	S1	SAMHD1
WWP1	240.0	208.5	212.6	219.7	225.6	223.5	207.2	206.7	217.7	228.5	220.3	212.6	224.0	220.2	204.1	249.0	231.1	223.2	219.2	245.4	210.4	240.9	253.7	228.6	214.4	223.1	218.8	213.1	207.4	224.2	219.8	210.2	11307-33	3	SL007655	NEDD4-like E3 ubiquitin-protein ligase WWP1	WWP1	Q9H0M0	11059	Human	RFU	Protein	20	S1	WWP1
CREB3L4	404.6	350.6	395.3	489.3	447.4	389.2	401.1	401.7	384.1	364.4	423.1	424.6	493.9	421.1	355.9	506.1	406.4	483.6	462.6	450.8	407.1	720.1	489.2	406.0	568.2	406.0	429.2	499.4	484.7	492.3	506.1	475.1	11308-8	3	SL019414	Cyclic AMP-responsive element-binding protein 3-like protein 4	CR3L4	Q8TEY5	148327	Human	RFU	Protein	20	S2	CREB3L4
DSG3	115.5	118.2	116.1	111.3	119.6	124.8	130.8	120.9	121.9	129.0	122.3	123.0	111.0	120.5	135.7	116.4	117.9	119.7	112.3	123.8	123.4	141.3	129.8	155.6	138.6	137.0	138.2	134.2	129.7	136.8	127.6	134.8	11310-8	3	SL004969	Desmoglein-3	Desmoglein-3	P32926	1830	Human	RFU	Protein	20	S2	DSG3
RAG1	239.3	246.1	253.5	237.0	254.1	258.5	237.3	250.8	255.0	253.1	249.3	239.0	247.3	248.7	251.9	248.1	270.7	254.4	242.4	248.0	251.8	272.3	248.6	263.4	251.7	248.2	252.9	245.4	243.7	245.4	235.9	234.7	11311-79	3	SL004573	V(D)J recombination-activating protein 1	RAG-1	P15918	5896	Human	RFU	Protein	20	S1	RAG1
PMS2	78.2	86.9	83.7	88.6	81.3	93.2	79.4	84.2	89.8	83.5	88.1	82.9	84.9	81.9	86.2	85.4	87.3	80.0	87.5	85.6	80.8	89.0	85.5	77.6	87.3	79.8	76.3	78.6	81.5	83.2	87.5	82.5	11312-40	3	SL019432	Mismatch repair endonuclease PMS2	PMS2	P54278	5395	Human	RFU	Protein	20	S1	PMS2
PCBD1	249.2	136.2	118.2	187.7	123.1	114.4	97.2	112.6	114.1	177.1	148.7	126.3	141.5	137.9	151.1	137.4	119.0	113.0	195.1	156.9	112.1	119.1	133.6	114.6	106.4	134.5	130.7	124.8	121.7	106.3	121.7	104.7	11313-100	3	SL008857	Pterin-4-alpha-carbinolamine dehydratase	PHS	P61457	5092	Human	RFU	Protein	20	S2	PCBD1
PPM1D	168.7	149.1	151.4	150.8	151.4	143.8	172.0	150.8	153.7	150.6	157.0	157.5	155.1	153.0	159.1	151.5	154.2	151.4	155.8	156.1	148.1	163.1	162.7	164.3	161.8	154.6	158.8	155.8	158.3	159.5	147.5	159.6	11315-148	3	SL013714	Protein phosphatase 1D	PPM1D	O15297	8493	Human	RFU	Protein	20	S1	PPM1D
APOA5	108.4	122.2	109.4	113.0	114.2	126.3	122.2	115.9	118.3	123.3	113.9	112.7	111.7	115.0	132.1	106.7	117.0	114.2	107.1	113.3	114.1	137.8	123.1	147.6	139.3	135.8	139.2	139.4	137.8	130.3	122.2	122.6	11318-20	3	SL004840	Apolipoprotein A-V	Apo A-V	Q6Q788	116519	Human	RFU	Protein	20	S2	APOA5
MRE11	226.0	218.4	200.4	206.0	204.2	211.2	220.2	212.0	213.6	218.3	215.0	209.3	206.1	208.1	208.2	205.7	211.5	212.5	207.9	220.4	207.0	209.0	204.5	216.9	224.6	210.2	195.4	205.4	205.5	205.3	200.8	199.6	11319-106	3	SL013791	Double-strand break repair protein MRE11	MRE11	P49959	4361	Human	RFU	Protein	20	S1	MRE11
CHFR	344.3	332.4	330.4	361.4	378.7	364.3	360.2	337.3	353.1	364.1	340.9	352.6	340.1	353.2	409.7	347.6	349.9	343.2	337.6	381.2	367.1	405.6	425.0	431.3	393.8	405.8	459.2	419.9	391.7	403.4	417.8	416.9	11320-29	3	SL013858	E3 ubiquitin-protein ligase CHFR	CHFR	Q96EP1	55743	Human	RFU	Protein	20	S2	CHFR
PXDNL	180.0	172.2	172.1	171.2	174.5	180.3	180.4	175.2	177.6	177.6	176.7	172.3	170.2	173.8	180.6	168.9	180.3	177.3	168.4	176.7	178.8	181.5	181.5	188.3	183.8	177.1	186.0	173.5	176.4	183.1	183.5	173.4	11324-3	3	SL006952	Peroxidasin-like protein	PXDNL	A1KZ92	137902	Human	RFU	Protein	20	S1	PXDNL
BTG2	34.7	35.6	36.2	38.3	34.5	37.7	34.5	35.0	34.4	35.8	37.5	35.9	37.3	37.5	37.9	35.3	38.0	36.2	34.4	37.6	38.2	33.2	34.0	34.4	34.9	32.6	32.2	31.6	35.7	35.8	33.5	38.8	11325-8	3	SL007329	Protein BTG2	BTG2	P78543	7832	Human	RFU	Protein	20	S1	BTG2
CLK2	59.8	70.5	68.5	76.4	61.9	72.6	65.4	69.0	72.7	79.6	74.4	67.0	66.3	65.8	82.4	67.4	70.7	65.5	74.0	70.1	67.4	64.2	74.6	76.4	77.4	78.2	54.2	62.9	70.0	92.6	62.8	75.4	11327-56	3	SL019430	Dual specificity protein kinase CLK2	CLK2	P49760	1196	Human	RFU	Protein	20	S2	CLK2
USB1	137.5	140.6	141.4	141.0	140.0	135.6	135.6	135.7	137.9	141.8	139.0	140.5	139.9	139.0	139.9	137.5	144.7	139.6	139.1	142.4	138.3	137.5	146.5	147.4	133.1	143.8	144.2	146.8	145.7	138.9	140.8	146.1	11328-9	3	SL019433	U6 snRNA phosphodiesterase	USB1	Q9BQ65	79650	Human	RFU	Protein	20	S1	USB1
CSNK2B	69.7	75.5	78.9	79.1	82.1	77.4	71.2	73.1	77.0	69.6	78.1	76.1	79.6	79.1	79.2	74.5	75.2	71.9	72.9	71.9	75.8	86.3	81.9	71.1	74.5	74.5	76.2	83.7	79.7	71.6	82.4	78.5	11330-15	3	SL013806	Casein kinase II subunit beta	CSK2B	P67870	1460	Human	RFU	Protein	20	S2	CSNK2B
ARHGAP25	440.3	330.9	342.9	393.1	371.5	334.0	316.3	344.5	306.5	326.0	361.4	348.5	359.9	353.6	308.8	463.2	384.7	352.3	336.7	453.1	382.3	251.8	234.6	229.8	220.4	258.2	244.2	223.2	214.0	234.1	303.8	255.4	11333-82	3	SL006485	Rho GTPase-activating protein 25	RHG25	P42331	9938	Human	RFU	Protein	20	S2	ARHGAP25
LILRB3	80.0	86.7	84.0	83.2	84.2	89.6	88.8	86.4	88.2	88.9	86.1	83.3	84.6	84.3	92.0	81.5	88.0	86.2	79.1	85.7	81.8	105.0	89.6	103.7	96.7	93.4	97.8	100.0	89.6	95.0	91.0	89.7	11334-7	3	SL019428	Leukocyte immunoglobulin-like receptor subfamily B member 3	LIRB3	O75022	11025	Human	RFU	Protein	20	S2	LILRB3
FANCF	258.0	230.2	233.0	238.9	231.2	214.7	265.0	234.9	228.6	230.1	238.6	250.3	232.0	249.6	237.0	236.8	236.0	237.9	240.7	243.6	237.8	250.5	262.4	265.1	235.3	245.4	247.6	243.9	250.6	252.4	243.9	259.4	11336-9	3	SL019434	Fanconi anemia group F protein	FANCF	Q9NPI8	2188	Human	RFU	Protein	20	S1	FANCF
BLK	83.0	86.9	87.6	87.4	88.0	77.7	83.0	83.6	84.0	87.9	85.5	84.4	94.0	85.5	88.2	89.1	88.6	83.4	92.5	85.9	84.0	85.8	89.4	83.0	74.7	81.9	86.8	87.1	83.8	87.6	86.9	88.9	11338-49	3	SL013793	Tyrosine-protein kinase BLK	BLK	P51451	640	Human	RFU	Protein	20	S1	BLK
PLXDC2	62.8	68.3	60.9	69.7	63.6	64.9	56.8	60.6	64.3	64.0	65.5	60.5	65.5	59.2	62.5	63.0	65.2	61.3	65.5	61.3	62.0	62.3	63.2	52.3	50.2	59.5	61.0	61.4	57.1	61.0	56.4	61.9	11342-59	3	SL025966	Plexin domain-containing protein 2:Cytoplasmic domain	PXDC2:CD	Q6UX71	84898	Human	RFU	Protein	20	S1	PLXDC2
TALDO1	714.1	496.0	627.8	610.8	713.3	491.3	412.7	561.5	412.7	586.4	547.2	503.7	704.9	538.9	641.7	707.4	550.4	548.8	575.4	806.0	630.2	564.3	610.4	499.4	493.7	574.9	572.0	432.2	517.2	472.5	585.5	560.1	11347-9	3	SL006113	Transaldolase	Transaldolase	P37837	6888	Human	RFU	Protein	20	S2	TALDO1
P4HA2	336.7	313.4	323.9	332.8	345.6	296.1	331.5	324.9	310.4	316.2	352.0	344.1	507.9	343.0	310.8	381.5	333.4	320.1	348.7	314.1	312.5	336.6	377.6	317.3	337.7	358.4	340.3	353.0	359.0	323.2	326.6	331.9	11348-132	3	SL012364	Prolyl 4-hydroxylase subunit alpha-2	P4HA2	O15460	8974	Human	RFU	Protein	20	S1	P4HA2
STUB1	163.5	161.2	153.4	158.6	157.1	158.8	141.5	144.7	153.7	156.8	157.6	152.4	158.5	157.1	152.0	164.0	164.2	150.6	157.7	160.6	153.1	130.4	139.0	126.6	138.7	139.9	133.3	126.4	133.0	132.6	149.7	138.3	11350-30	3	SL019100	E3 ubiquitin-protein ligase CHIP	CHIP	Q9UNE7	10273	Human	RFU	Protein	20	S1	STUB1
NHEJ1	140.5	140.4	134.8	137.7	143.0	135.4	129.0	133.4	137.5	139.5	137.7	134.3	142.0	139.3	137.6	143.8	140.0	136.6	137.9	134.7	136.9	148.7	144.0	143.9	138.3	143.4	136.5	139.4	134.3	141.0	140.8	143.5	11351-233	3	SL019435	Non-homologous end-joining factor 1	NHEJ1	Q9H9Q4	79840	Human	RFU	Protein	20	S1	NHEJ1
TTN	213.1	213.3	207.9	213.7	213.0	202.2	207.4	211.8	209.5	224.7	208.3	218.6	208.8	207.5	219.1	209.3	213.2	216.4	214.3	215.3	202.1	210.9	210.6	213.1	193.8	210.9	216.7	212.6	219.0	220.4	212.7	214.5	11352-42	3	SL006679	Titin	TITIN	Q8WZ42	7273	Human	RFU	Protein	20	S1	TTN
SMAD2	187.8	176.1	182.7	187.2	179.3	186.7	182.0	183.1	185.4	184.0	194.0	181.4	185.4	187.0	179.1	181.1	179.1	179.2	185.5	184.6	185.6	189.9	200.2	190.4	221.5	202.1	177.7	177.7	197.0	200.7	179.5	190.4	11353-143	3	SL004101	Mothers against decapentaplegic homolog 2	SMAD2	Q15796	4087	Human	RFU	Protein	20	S1	SMAD2
PLCB1	934.6	658.8	1429.7	1289.2	1528.2	913.0	666.3	1206.9	667.3	682.2	940.4	905.1	1374.4	954.8	769.0	1635.3	765.7	769.7	1285.3	881.6	1060.7	723.8	1172.0	387.8	568.1	542.7	601.0	908.1	927.9	534.6	745.2	514.1	11354-21	3	SL006829	1-phosphatidylinositol 4,5-bisphosphate phosphodiesterase beta-1	Phospholipase C-beta-1	Q9NQ66	23236	Human	RFU	Protein	20	S2	PLCB1
EIF5A2	88.5	68.5	63.0	67.5	70.8	64.7	55.8	57.8	66.6	63.8	65.5	62.2	67.7	65.5	60.2	63.7	70.8	62.7	68.2	114.1	64.8	66.3	54.9	54.8	53.9	60.2	55.2	52.1	56.8	73.4	63.3	60.1	11355-10	3	SL008435	Eukaryotic translation initiation factor 5A-2	IF5A2	Q9GZV4	56648	Human	RFU	Protein	20	S2	EIF5A2
ESS2	210.8	253.4	243.5	258.0	241.7	239.9	250.2	247.5	271.0	286.8	231.4	242.3	240.3	252.4	294.8	226.0	264.4	242.4	238.2	225.0	255.6	301.4	267.7	283.2	258.3	260.6	294.3	283.3	271.2	283.7	308.8	309.9	11356-19	3	SL019423	Protein DGCR14	DGC14	Q96DF8	8220	Human	RFU	Protein	20	S2	ESS2
GRB10	150.6	149.2	151.6	152.6	151.7	146.6	153.3	150.7	148.5	150.7	143.9	149.4	149.4	151.3	151.0	156.7	147.1	153.4	146.5	151.7	150.5	168.2	154.7	159.8	148.3	152.7	151.8	149.1	151.3	151.5	160.8	148.6	11358-15	3	SL013823	Growth factor receptor-bound protein 10	GRB10	Q13322	2887	Human	RFU	Protein	20	S1	GRB10
RRM1	150.8	101.8	95.3	91.8	98.2	98.2	90.3	92.6	99.4	107.9	90.5	95.1	96.4	98.7	103.3	98.8	96.2	101.4	101.6	139.3	87.7	117.6	102.4	106.8	93.6	107.9	112.4	109.1	95.6	109.2	99.1	95.1	11360-39	3	SL009588	Ribonucleoside-diphosphate reductase large subunit	RRM1	P23921	6240	Human	RFU	Protein	20	S2	RRM1
TYMP	398.3	362.6	373.7	373.5	342.4	340.4	346.9	374.5	355.0	404.8	372.0	354.9	383.7	341.5	332.9	374.1	404.2	345.9	396.3	572.0	410.8	287.2	300.3	334.0	351.3	335.0	329.5	296.3	313.2	461.8	329.4	307.6	11361-73	3	SL000155	Thymidine phosphorylase	TP	P19971	1890	Human	RFU	Protein	20	S2	TYMP
AQP4	170.2	177.3	172.5	170.2	173.3	173.8	165.6	169.2	173.5	178.8	172.0	164.3	172.9	172.8	178.9	179.7	176.1	172.1	175.3	169.4	167.0	183.3	167.8	166.4	167.0	167.5	172.8	163.7	172.1	170.1	169.5	174.7	11363-58	3	SL019418	Aquaporin-4	AQP4	P55087	361	Human	RFU	Protein	20	S1	AQP4
MFN1	121.1	128.7	121.1	134.4	122.3	121.2	124.4	129.3	120.9	127.1	126.1	124.5	125.6	115.5	124.5	125.1	121.3	123.2	136.0	121.4	119.0	111.1	133.2	120.9	124.4	132.0	130.4	127.8	114.2	126.9	125.9	127.7	11364-18	3	SL019424	Mitofusin-1	MFN1	Q8IWA4	55669	Human	RFU	Protein	20	S2	MFN1	Q8IWA4	MFN1	MOM	Mitochondrial dynamics and surveillance > Fusion | Mitochondrial dynamics and surveillance > Organelle contact sites
TENM4	299.9	266.6	328.9	338.8	343.4	309.7	298.8	339.3	317.7	274.9	307.9	313.9	327.2	326.7	280.6	356.2	291.9	305.7	305.5	286.6	306.7	351.0	384.9	293.7	317.1	313.1	320.1	347.1	344.7	301.8	307.8	318.5	11365-17	3	SL009091	Teneurin-4	TEN4	Q6N022	26011	Human	RFU	Protein	20	S1	TENM4
AK2	1130.4	776.3	940.4	796.2	1052.5	572.3	525.0	683.0	515.8	776.3	698.8	680.7	950.5	793.2	559.9	1095.2	844.9	684.5	972.1	1380.0	844.7	429.0	622.3	534.0	457.8	670.3	608.1	601.0	530.3	442.4	582.8	488.5	11368-32	3	SL008133	Adenylate kinase 2, mitochondrial	KAD2	P54819	204	Human	RFU	Protein	20	S2	AK2	P54819	AK2	IMS	Metabolism > Nucleotide metabolism > Nucleotide synthesis and processing
ADH5	225.1	216.3	197.2	192.5	189.1	216.0	199.4	193.9	215.3	217.2	198.8	193.8	192.0	190.7	227.4	202.7	193.7	197.5	193.2	215.9	194.4	240.5	206.2	250.6	242.3	228.9	228.4	226.6	226.1	215.4	203.0	220.4	11369-23	3	SL008855	Alcohol dehydrogenase class-3	ADHX	P11766	128	Human	RFU	Protein	20	S2	ADH5
INPP5E	226.9	223.7	219.4	216.0	221.8	219.3	237.4	234.3	230.8	229.1	226.0	228.2	216.7	226.4	226.4	227.4	218.9	221.5	217.2	228.0	225.1	227.5	233.1	228.5	224.4	237.1	231.1	233.8	228.9	209.8	228.5	222.8	11370-20	3	SL019445	72 kDa inositol polyphosphate 5-phosphatase	INP5E	Q9NRR6	56623	Human	RFU	Protein	20	S1	INPP5E
GPR101	89.4	91.6	87.5	87.9	91.0	89.8	87.9	91.0	89.1	89.2	89.3	85.2	92.3	86.0	91.8	90.2	88.6	85.0	90.7	88.1	89.8	82.4	81.9	81.6	87.3	87.1	85.2	84.2	79.7	102.9	78.2	69.1	11371-1	3	SL019419	Probable G-protein coupled receptor 101	GP101	Q96P66	83550	Human	RFU	Protein	20	S1	GPR101
ZNF18	243.6	229.3	253.0	244.5	240.1	254.6	260.0	236.8	230.2	230.8	253.3	230.4	237.6	247.7	260.1	254.3	247.8	227.2	245.9	223.8	395.8	245.0	294.7	259.1	265.4	261.4	234.9	244.0	246.7	252.1	246.7	253.7	11372-2	3	SL019425	Zinc finger protein 18	ZNF18	P17022	7566	Human	RFU	Protein	20	S2	ZNF18
FOXL2	167.6	180.2	178.9	170.5	175.4	165.8	165.8	165.4	170.0	177.2	177.5	167.1	180.3	165.8	177.6	176.5	179.8	172.1	178.0	172.7	174.4	175.0	173.5	173.7	172.6	168.0	171.3	169.5	169.6	179.2	170.2	174.4	11375-49	3	SL019436	Forkhead box protein L2	FOXL2	P58012	668	Human	RFU	Protein	20	S1	FOXL2
ADH7	316.6	302.9	295.2	299.5	294.8	290.0	313.5	296.6	293.0	311.4	307.2	311.1	293.8	304.3	302.9	290.2	299.7	288.5	310.0	301.3	306.5	310.4	292.7	330.5	328.6	319.6	320.5	303.7	322.2	310.1	319.3	337.4	11377-19	3	SL019442	Alcohol dehydrogenase class 4 mu/sigma chain	ADH7	P40394	131	Human	RFU	Protein	20	S1	ADH7
SYK	33.3	43.3	32.8	32.7	33.5	33.4	33.7	32.6	34.9	36.8	33.6	32.7	34.0	33.8	36.7	34.0	34.5	32.5	32.1	42.1	31.6	33.7	30.6	34.3	30.7	29.7	34.0	28.4	28.4	32.3	34.8	29.2	11378-37	3	SL025913	Tyrosine-protein kinase SYK:Src Homology domain	KSYK:SH2, 1 and 2	P43405	6850	Human	RFU	Protein	20	S2	SYK
RBM24	175.3	168.7	165.5	178.9	171.0	174.7	179.9	165.9	179.5	169.9	173.5	168.0	167.2	169.9	166.8	164.3	166.8	161.4	165.4	172.6	166.5	178.0	177.3	176.3	188.3	180.5	169.1	171.7	179.8	163.7	168.4	164.4	11380-84	3	SL019426	RNA-binding protein 24	RBM24	Q9BX46	221662	Human	RFU	Protein	20	S1	RBM24
PRPS1	76.8	83.7	81.5	79.4	76.3	72.7	77.0	75.5	74.7	79.2	76.0	73.0	80.8	80.1	78.8	74.6	86.8	80.7	83.3	80.3	78.2	75.1	78.4	74.8	68.1	79.0	75.4	79.1	73.6	79.1	76.4	77.1	11381-56	3	SL010934	Ribose-phosphate pyrophosphokinase 1	PRPS1	P60891	5631	Human	RFU	Protein	20	S1	PRPS1
BLVRA	325.1	202.6	220.4	232.1	223.7	198.4	192.1	200.3	220.6	248.1	232.5	228.8	238.3	234.6	221.4	262.5	258.4	217.0	243.2	413.1	208.9	254.5	270.2	262.0	252.0	253.9	262.3	236.3	243.0	216.5	237.6	235.1	11382-5	3	SL006491	Biliverdin reductase A	BIEA	P53004	644	Human	RFU	Protein	20	S2	BLVRA
KRT7	72.6	81.3	73.8	78.2	72.9	79.9	79.3	73.1	82.9	79.4	91.5	71.7	83.9	73.2	76.4	73.6	80.1	73.5	74.8	73.5	72.8	78.5	80.3	79.4	105.3	79.2	80.5	68.8	81.5	84.0	72.6	87.7	11383-41	3	SL001732	Keratin, type II cytoskeletal 7	Keratin 7	P08729	3855	Human	RFU	Protein	20	S2	KRT7
ATF6B	684.8	552.0	808.3	767.7	844.6	588.9	511.8	609.2	519.9	377.4	667.8	719.0	826.1	673.3	308.2	904.4	557.2	601.0	688.0	413.5	533.6	376.6	491.8	266.5	415.5	342.7	368.6	482.4	432.2	314.2	484.1	551.4	11387-3	3	SL019420	Cyclic AMP-dependent transcription factor ATF-6 beta	ATF6B	Q99941	1388	Human	RFU	Protein	20	S2	ATF6B
WFDC2	6157.4	3053.2	4497.2	4619.3	6080.2	3734.2	4310.1	5001.0	3263.7	2711.0	4657.4	4732.3	4941.4	5150.4	3319.4	6054.0	3422.9	2851.6	3925.9	3611.8	3812.6	4776.8	6239.1	3276.3	5159.1	4552.2	3866.5	5140.7	7384.2	3424.1	4431.7	3912.3	11388-75	3	SL001690	WAP four-disulfide core domain protein 2	HE4	Q14508	10406	Human	RFU	Protein	20	S3	WFDC2
CA8	122.5	118.3	122.7	114.4	122.8	115.9	117.5	118.0	117.5	115.6	123.1	127.4	133.9	125.5	114.5	122.8	121.8	119.1	124.0	123.9	118.9	119.5	126.1	120.8	108.2	122.9	120.3	115.9	115.5	115.0	123.3	123.3	11390-24	3	SL004870	Carbonic anhydrase-related protein	Carbonic Anhydrase VIII	P35219	767	Human	RFU	Protein	20	S1	CA8
MVK	211.2	203.5	228.0	208.1	219.3	208.4	215.9	223.6	207.5	209.2	222.0	217.8	242.8	220.5	204.6	275.6	196.7	216.1	225.2	181.2	207.1	226.6	247.8	219.7	240.1	201.7	196.0	225.2	230.1	210.0	207.6	226.8	11391-69	3	SL015949	Mevalonate kinase	MVK	Q03426	4598	Human	RFU	Protein	20	S2	MVK
PTK2B	201.3	211.8	201.6	194.2	204.8	201.0	231.7	210.0	205.5	215.3	199.5	209.3	194.7	211.0	215.3	202.5	207.9	211.7	196.5	207.3	214.9	221.2	213.4	254.3	222.8	226.5	218.2	230.1	226.4	229.3	211.0	232.5	11395-5	3	SL025855	Protein-tyrosine kinase 2-beta:4.1 protein, ezrin, radixin, moesin domain	FAK2:FERM	Q14289	2185	Human	RFU	Protein	20	S2	PTK2B
DNAI1	185.5	199.1	195.6	201.3	194.7	206.3	191.9	200.2	200.8	203.4	194.4	185.9	199.7	201.1	204.6	201.1	205.1	192.9	191.3	197.4	190.3	212.8	195.6	196.3	191.8	209.0	191.1	196.0	200.9	200.4	203.4	194.4	11396-39	3	SL019451	Dynein intermediate chain 1, axonemal	DNAI1	Q9UI46	27019	Human	RFU	Protein	20	S1	DNAI1
RNF146	251.9	254.7	256.0	260.5	259.2	258.7	251.6	254.0	251.4	267.5	251.1	258.0	256.7	260.7	269.4	264.4	265.4	254.6	254.8	258.5	262.5	251.8	251.7	259.5	273.0	256.8	265.2	247.0	247.9	260.5	248.7	244.6	11401-181	3	SL019468	E3 ubiquitin-protein ligase RNF146	RN146	Q9NTX7	81847	Human	RFU	Protein	20	S1	RNF146
KMT2C	49.6	56.2	52.7	55.2	50.8	53.4	51.6	55.6	51.9	53.3	53.1	51.5	53.8	49.0	52.7	55.5	58.2	50.6	56.5	49.9	51.1	51.8	53.4	45.7	48.1	50.5	52.9	51.0	48.2	49.1	50.3	52.4	11402-17	3	SL019475	Histone-lysine N-methyltransferase 2C	KMT2C	Q8NEZ4	58508	Human	RFU	Protein	20	S1	KMT2C
CARD9	61.7	64.9	61.2	68.8	68.9	70.9	69.1	67.2	75.7	67.7	69.5	67.5	66.1	67.2	71.3	66.8	67.3	67.3	63.4	67.5	64.7	69.0	62.9	67.4	74.9	65.5	60.5	60.6	66.4	67.8	67.1	67.5	11405-150	3	SL007659	Caspase recruitment domain-containing protein 9	CARD9	Q9H257	64170	Human	RFU	Protein	20	S2	CARD9
ACAD8	260.0	235.6	252.0	244.4	271.9	243.6	262.7	261.3	254.2	238.8	254.8	256.2	253.2	264.5	250.5	275.6	249.5	260.7	250.1	257.5	253.6	280.3	271.0	279.3	280.7	279.6	269.3	267.9	296.4	256.0	265.0	269.3	11406-82	3	SL019452	Isobutyryl-CoA dehydrogenase, mitochondrial	ACAD8	Q9UKU7	27034	Human	RFU	Protein	20	S1	ACAD8	Q9UKU7	ACAD8	Matrix	Metabolism > Amino acid metabolism > Branched-chain amino acid metabolism
PLSCR3	171.9	158.6	157.4	162.3	158.6	160.5	170.9	156.7	166.2	165.5	170.3	163.1	160.3	162.8	166.2	155.8	171.4	160.3	165.7	167.1	161.6	170.3	175.1	169.8	164.0	176.5	169.5	166.7	175.7	165.4	163.6	165.4	11407-57	3	SL015269	Phospholipid scramblase 3	PLS3	Q9NRY6	57048	Human	RFU	Protein	20	S1	PLSCR3	Q9NRY6	PLSCR3	MIM	Metabolism > Lipid metabolism > Cardiolipin synthesis
FBXL4	259.0	289.5	275.4	250.2	244.3	233.9	244.1	253.0	226.5	240.8	282.5	260.7	263.3	236.2	174.9	263.9	232.6	242.9	271.0	210.5	257.7	122.7	229.7	164.8	187.7	230.1	210.7	199.4	187.9	196.8	233.7	266.2	11416-23	3	SL025857	F-box/LRR-repeat protein 4:Leucine-rich repeats 4 and 5	FBXL4:LRR4 and LRR5	Q9UKA2	26235	Human	RFU	Protein	20	S2	FBXL4	Q9UKA2	FBXL4	IMS	0
EHD4	607.7	571.5	596.2	606.5	639.1	579.6	555.7	564.3	615.7	644.3	595.4	593.9	636.5	602.5	636.8	648.5	640.7	596.5	577.6	669.1	591.5	535.1	536.1	572.5	486.8	546.1	587.8	561.1	489.0	563.0	631.7	569.0	11421-10	3	SL008304	EH domain-containing protein 4	EHD4	Q9H223	30844	Human	RFU	Protein	20	S2	EHD4
DLX3	73.4	78.6	74.8	77.3	74.1	73.3	70.2	71.1	79.1	74.9	69.5	70.7	78.5	77.1	73.7	75.0	80.1	74.0	79.7	69.6	72.5	75.7	74.9	68.9	60.7	70.4	76.5	74.7	66.3	75.0	69.8	73.9	11422-2	3	SL019446	Homeobox protein DLX-3	DLX3	O60479	1747	Human	RFU	Protein	20	S1	DLX3
FAH	2253.0	1617.3	1966.9	2309.8	914.7	838.6	1275.2	1999.5	1717.2	6896.0	1775.0	1849.2	2349.1	1719.1	1613.8	1729.4	1732.9	2314.0	3341.6	1496.0	2086.8	1593.5	2082.9	1285.6	1563.6	1409.3	1402.7	1733.9	1901.5	1174.4	812.5	1296.8	11424-4	3	SL008049	Fumarylacetoacetase	FAAA	P16930	2184	Human	RFU	Protein	20	S2	FAH
RUFY1	150.8	153.0	158.4	161.9	172.2	156.1	158.7	161.7	161.3	147.9	158.2	157.2	162.0	161.4	155.3	178.0	163.3	151.7	159.9	143.1	162.2	166.6	172.5	154.9	165.7	160.5	152.1	153.0	165.9	156.3	152.9	150.6	11425-31	3	SL019064	RUN and FYVE domain-containing protein 1	RUFY1	Q96T51	80230	Human	RFU	Protein	20	S2	RUFY1
PDLIM1	197.0	203.6	206.5	197.8	204.9	199.2	203.7	204.5	201.7	209.1	196.8	202.6	201.6	205.8	201.7	204.1	202.0	210.7	205.9	201.4	211.4	210.5	200.9	214.6	203.1	211.9	207.9	208.9	204.1	202.4	203.0	203.5	11428-31	3	SL006955	PDZ and LIM domain protein 1	PDLI1	O00151	9124	Human	RFU	Protein	20	S1	PDLIM1
HNRNPC	169.2	173.5	172.9	173.9	167.8	169.9	175.2	166.4	169.8	170.5	168.9	171.2	172.8	170.5	169.5	168.9	173.1	167.5	171.4	169.6	174.2	175.1	170.1	174.8	183.3	177.5	172.8	170.5	172.6	182.7	174.0	167.2	11429-80	3	SL004923	Heterogeneous nuclear ribonucleoproteins C1/C2	hnRNP C1/C2	P07910	3183	Human	RFU	Protein	20	S1	HNRNPC
DTX1	255.3	253.5	253.0	249.9	243.4	250.2	254.2	252.3	255.9	254.3	241.7	242.6	253.6	250.3	244.3	251.6	264.0	252.0	253.3	256.5	257.2	249.1	261.6	256.8	249.8	258.4	249.3	260.2	253.9	253.8	253.1	255.5	11430-49	3	SL007518	E3 ubiquitin-protein ligase DTX1	DTX1	Q86Y01	1840	Human	RFU	Protein	20	S1	DTX1
RECQL	236.3	143.7	143.5	128.6	128.4	151.5	129.2	125.2	139.5	133.5	129.1	128.7	124.1	120.2	133.0	139.7	132.1	133.7	119.6	197.0	140.8	108.1	78.6	132.2	82.7	99.1	95.2	110.1	88.1	105.8	116.3	91.5	11431-235	3	SL019447	ATP-dependent DNA helicase Q1	RECQ1	P46063	5965	Human	RFU	Protein	20	S2	RECQL
PQBP1	25.5	28.8	25.6	27.2	27.9	28.6	22.4	27.3	27.4	28.8	26.7	24.6	30.6	26.7	24.2	24.7	27.1	24.9	26.3	24.7	23.4	23.0	21.8	21.4	20.3	19.0	21.3	22.8	23.8	21.5	26.2	25.7	11432-11	3	SL019453	Polyglutamine-binding protein 1	PQBP1	O60828	10084	Human	RFU	Protein	20	S1	PQBP1
TCTN2	60.4	65.8	66.1	68.6	69.9	62.4	60.3	64.2	63.8	68.3	66.0	63.8	68.8	65.1	67.4	65.7	70.1	61.4	68.7	63.3	66.4	59.6	62.8	61.5	56.1	60.8	65.5	67.8	59.1	64.6	67.3	67.7	11433-11	3	SL019456	Tectonic-2	TECT2	Q96GX1	79867	Human	RFU	Protein	20	S1	TCTN2
INA	272.9	138.0	135.3	112.0	121.0	123.0	110.5	112.6	117.6	120.4	123.5	130.5	120.7	127.1	121.9	120.4	137.1	133.1	130.0	232.6	126.4	119.6	100.5	124.1	105.3	116.2	117.1	116.5	115.1	123.1	110.7	86.2	11436-6	3	SL008211	Alpha-internexin	AINX	Q16352	9118	Human	RFU	Protein	20	S2	INA
DNAJB2	568.3	488.5	540.5	557.6	630.3	538.9	569.2	570.5	545.7	512.5	543.8	556.7	613.8	581.0	579.7	679.5	533.8	534.7	523.2	519.4	539.2	631.6	625.1	555.2	562.6	555.9	543.9	599.9	587.5	530.8	540.9	563.0	11438-6	3	SL019476	DnaJ homolog subfamily B member 2	DNJB2	P25686	3300	Human	RFU	Protein	20	S2	DNAJB2
RHPN2	128.7	117.0	123.1	124.9	122.6	122.2	118.1	118.7	121.0	123.9	124.7	123.7	125.2	121.4	123.4	129.2	126.0	124.5	124.1	121.4	125.9	115.9	121.4	121.1	117.7	116.9	119.1	118.2	122.5	126.1	122.5	121.6	11439-88	3	SL019482	Rhophilin-2	RHPN2	Q8IUC4	85415	Human	RFU	Protein	20	S1	RHPN2
SOCS3	210.4	204.5	200.6	539.1	205.5	384.4	191.5	210.9	200.7	366.7	457.7	225.7	538.5	525.9	124.8	212.9	213.6	802.4	220.0	171.4	224.5	1321.8	440.7	332.8	1267.0	899.2	308.4	266.8	346.4	368.1	256.5	170.6	11440-58	3	SL004268	Suppressor of cytokine signaling 3	SOCS-3	O14543	9021	Human	RFU	Protein	20	S2	SOCS3
PYGL	1286.4	729.6	745.2	970.9	790.2	691.7	682.6	960.9	782.2	1414.3	857.6	906.9	822.9	909.6	718.4	1024.2	906.8	1082.1	1103.3	1827.4	813.9	1048.4	1253.2	516.4	827.7	722.8	1125.2	749.2	709.5	661.9	1107.6	830.8	11441-11	3	SL007082	Glycogen phosphorylase, liver form	PYGL	P06737	5836	Human	RFU	Protein	20	S2	PYGL
DNER	332.7	287.3	293.0	296.2	311.5	295.4	356.7	302.5	303.7	293.7	308.0	317.5	280.5	313.2	304.7	304.6	301.4	306.3	299.2	307.2	311.5	334.6	325.0	342.3	331.2	314.2	316.5	318.4	317.4	315.4	328.1	328.3	11442-1	3	SL025837	Delta and Notch-like epidermal growth factor-related receptor:Cytoplasmic domain	DNER:CD	Q8NFT8	92737	Human	RFU	Protein	20	S1	DNER
POLR3F	246.2	254.5	251.5	241.6	256.9	248.5	267.7	255.4	242.9	247.0	244.6	246.4	241.0	247.0	262.8	243.6	253.3	254.8	244.1	243.7	251.8	257.9	244.7	265.0	253.1	255.8	245.3	254.2	260.9	254.4	248.0	249.6	11444-49	3	SL019460	DNA-directed RNA polymerase III subunit RPC6	RPC6	Q9H1D9	10621	Human	RFU	Protein	20	S1	POLR3F
GALK1	210.8	187.3	161.8	153.8	162.4	174.0	174.2	161.2	161.7	182.8	167.9	159.1	160.8	164.6	165.4	164.0	166.3	162.8	150.4	212.6	158.7	162.6	152.0	176.2	151.0	166.1	195.1	191.0	158.1	191.0	164.5	140.9	11448-34	3	SL016433	Galactokinase	GALK1	P51570	2584	Human	RFU	Protein	20	S2	GALK1
CAPZA1	922.2	448.1	497.8	411.5	394.8	409.5	367.7	439.1	426.7	300.4	409.4	373.0	489.1	404.1	410.3	533.2	384.0	325.2	502.6	1064.1	433.2	291.9	307.5	302.9	297.0	506.9	382.9	299.0	363.6	342.8	382.7	475.3	11449-22	3	SL008129	F-actin-capping protein subunit alpha-1	CAZA1	P52907	829	Human	RFU	Protein	20	S2	CAPZA1
P4HB	550.5	451.6	529.5	587.6	581.5	521.3	450.3	385.0	507.1	602.5	628.0	599.9	642.6	522.2	486.7	625.5	555.9	489.3	701.3	507.8	481.6	534.4	496.6	458.5	430.1	428.9	442.6	507.2	402.8	390.9	533.0	458.6	11450-110	3	SL004901	Protein disulfide-isomerase	Protein disulfide-isomerase	P07237	5034	Human	RFU	Protein	20	S2	P4HB
EIF3G	786.7	509.4	537.6	579.2	585.2	439.5	404.3	406.0	481.4	437.5	520.8	547.5	581.5	530.0	305.9	604.2	575.2	508.8	615.9	699.0	514.6	271.5	293.4	227.3	250.0	284.8	271.5	239.2	279.7	247.0	400.5	297.6	11454-87	3	SL012996	Eukaryotic translation initiation factor 3 subunit G	EIF3G	O75821	8666	Human	RFU	Protein	20	S2	EIF3G
MAGEB10	42.7	53.2	49.4	51.0	48.5	49.5	42.7	46.4	51.5	53.7	50.2	47.2	49.7	47.4	48.8	44.8	51.0	47.3	50.4	46.4	50.1	54.2	48.4	42.7	50.6	48.8	44.4	45.8	52.2	48.0	42.6	42.2	11456-2	3	SL019448	Melanoma-associated antigen B10	MAGBA	Q96LZ2	139422	Human	RFU	Protein	20	S1	MAGEB10
GALE	152.6	156.1	174.3	162.9	177.3	151.2	141.7	160.6	160.8	155.9	168.1	160.1	196.9	173.4	148.8	197.3	167.4	171.1	175.4	128.1	153.7	767.0	200.6	142.5	173.0	170.0	165.4	195.7	196.8	159.5	160.7	174.8	11457-53	3	SL014942	UDP-glucose 4-epimerase	GALE	Q14376	2582	Human	RFU	Protein	20	S2	GALE
PCBP1	1334.6	528.5	523.2	568.5	546.3	502.5	400.9	412.3	550.8	458.6	584.8	520.3	533.0	548.9	261.9	648.7	529.9	517.5	614.5	1288.9	444.1	382.0	365.9	262.7	281.2	363.6	326.1	278.8	283.1	259.1	453.5	312.6	11458-30	3	SL016460	Poly(rC)-binding protein 1	PCBP1	Q15365	5093	Human	RFU	Protein	20	S2	PCBP1
ELL	278.3	260.5	268.2	263.2	262.2	248.9	284.8	259.7	255.5	269.6	259.1	280.0	254.1	270.3	269.2	268.5	266.6	274.3	260.8	264.7	267.9	263.1	266.7	285.2	272.5	276.9	276.0	268.4	297.8	265.7	278.8	284.7	11459-81	3	SL007290	RNA polymerase II elongation factor ELL	ELL	P55199	8178	Human	RFU	Protein	20	S1	ELL
RBFOX2	158.5	125.8	131.8	141.0	125.9	118.8	138.0	130.4	123.7	126.5	130.4	134.6	134.2	129.8	125.2	139.5	129.5	125.6	136.1	141.0	128.5	121.7	128.0	119.6	126.1	133.1	127.2	128.7	131.8	122.7	125.1	118.2	11462-8	3	SL011160	RNA binding protein fox-1 homolog 2	RBM9	O43251	23543	Human	RFU	Protein	20	S1	RBFOX2
RELB	79.9	76.8	78.2	85.1	74.9	76.2	75.5	78.2	80.2	76.0	79.5	79.3	82.8	79.1	77.8	82.3	75.5	78.1	83.2	76.6	79.7	72.1	82.0	69.9	75.9	70.1	68.6	73.7	77.2	75.5	76.7	76.7	11464-9	3	SL013813	Transcription factor RelB	RELB	Q01201	5971	Human	RFU	Protein	20	S1	RELB
GPR135	57.9	56.0	58.2	61.8	59.9	57.2	54.6	57.9	58.7	58.5	61.1	58.6	61.0	57.6	59.2	62.5	60.4	52.7	58.4	56.7	57.5	57.6	60.1	53.3	58.9	55.4	53.5	52.0	56.7	57.2	53.3	55.2	11465-4	3	SL019454	Probable G-protein coupled receptor 135	GP135	Q8IZ08	64582	Human	RFU	Protein	20	S1	GPR135
RBM19	91.6	103.6	101.9	97.1	109.0	109.3	107.2	103.0	106.3	111.8	99.8	99.8	105.4	107.0	111.8	102.4	108.7	110.1	102.5	104.4	102.8	111.7	111.6	125.1	102.2	111.7	117.1	120.2	119.3	142.4	108.9	107.6	11468-15	3	SL019467	Probable RNA-binding protein 19	RBM19	Q9Y4C8	9904	Human	RFU	Protein	20	S2	RBM19
VPS4A	393.9	365.0	381.9	384.6	410.6	368.5	374.8	376.1	357.8	351.4	366.2	366.0	388.5	369.8	391.3	433.1	372.7	370.2	380.6	397.4	394.9	344.6	374.9	354.6	346.8	384.0	356.0	371.1	375.4	352.4	354.1	388.6	11476-43	3	SL009023	Vacuolar protein sorting-associated protein 4A	VPS4A	Q9UN37	27183	Human	RFU	Protein	20	S2	VPS4A
ALDH3A1	157.2	179.2	163.7	173.0	162.6	165.5	163.6	166.0	159.3	173.5	155.8	164.9	172.1	162.0	163.4	177.2	168.3	168.7	163.6	172.2	169.1	160.4	175.8	175.2	154.8	187.7	173.3	174.2	170.2	175.9	161.7	176.0	11480-1	3	SL006130	Aldehyde dehydrogenase, dimeric NADP-preferring	Aldehyde dehydrogenase, class 3	P30838	218	Human	RFU	Protein	20	S1	ALDH3A1
HAVCR2	186.5	183.3	191.7	208.1	223.4	214.1	186.7	168.8	177.1	184.7	155.8	199.8	247.7	179.1	134.7	252.9	180.1	180.0	188.5	155.5	175.4	158.2	224.9	175.3	151.7	136.2	160.8	162.4	167.6	165.9	159.3	248.9	11481-25	3	SL007547	Hepatitis A virus cellular receptor 2	TIMD3	Q8TDQ0	84868	Human	RFU	Protein	20	S2	HAVCR2
ZNF174	189.8	190.0	189.0	190.6	189.0	195.1	183.9	188.6	186.2	190.7	190.3	185.9	196.7	189.7	193.5	196.4	190.1	188.0	196.9	188.5	191.3	204.3	189.2	195.4	205.5	196.1	189.9	191.9	203.1	192.1	182.7	186.1	11486-26	3	SL019479	Zinc finger protein 174	ZN174	Q15697	7727	Human	RFU	Protein	20	S1	ZNF174
SPOCK1	7772.5	3980.4	7558.6	7734.1	8174.9	5698.4	5350.3	5749.4	5433.5	4272.3	8430.8	7386.9	8998.3	6831.8	4615.3	11941.9	5787.6	5604.4	8607.6	3938.8	5763.3	9871.2	9295.7	4320.7	5965.4	5490.8	4567.5	6832.1	5805.4	3606.4	6212.9	6342.6	11487-4	3	SL010384	Testican-1	Testican-1	Q08629	6695	Human	RFU	Protein	20	S2	SPOCK1
UBL4A	620.9	490.9	670.1	670.6	784.1	594.7	560.8	635.5	536.8	525.1	664.1	649.3	778.5	629.7	464.9	853.7	554.6	540.5	642.1	549.0	605.2	570.2	732.6	489.5	586.6	577.4	512.7	589.7	610.9	440.1	605.1	588.3	11490-42	3	SL019457	Ubiquitin-like protein 4A	UBL4A	P11441	8266	Human	RFU	Protein	20	S2	UBL4A
DYNLL2	122381.8	105083.5	163708.6	169609.0	155674.1	113917.0	85098.0	135907.2	109267.3	107720.6	134896.4	136136.6	191128.1	132883.6	76939.5	189135.7	119108.5	116987.1	152586.1	103063.3	120074.9	85020.6	113584.9	50760.1	74760.2	73343.7	68764.4	102486.3	81415.8	62660.0	85717.6	71635.1	11493-169	3	SL019474	Dynein light chain 2, cytoplasmic	DYL2	Q96FJ2	140735	Human	RFU	Protein	20	S2	DYNLL2
ELL2	138.0	135.9	133.6	129.8	128.5	131.1	138.1	133.9	129.6	160.5	151.6	131.5	126.2	129.9	151.3	130.9	137.5	129.2	146.6	129.4	135.3	124.3	142.1	159.0	131.0	140.1	149.8	137.6	136.9	149.5	153.9	159.5	11494-4	3	SL019480	RNA polymerase II elongation factor ELL2	ELL2	O00472	22936	Human	RFU	Protein	20	S2	ELL2
APOL1	32182.1	25482.4	31810.8	27933.7	21009.8	42423.7	23996.1	52776.9	37477.6	48120.8	33073.3	48677.6	25839.4	28471.7	4684.9	11528.8	24799.8	46504.7	59021.9	46967.1	42323.8	10395.7	20194.0	10397.5	20328.4	13474.6	23724.2	20423.7	20872.1	40065.7	16998.5	19341.9	11510-31	3	SL005699	Apolipoprotein L1	Apo L1	O14791	8542	Human	RFU	Protein	20	S2	APOL1
APOL1	2760.9	1527.2	2001.0	1745.1	1375.0	2996.8	1644.0	3690.0	2478.1	3013.5	2158.7	3630.6	1575.3	1955.5	274.7	679.2	1587.3	3273.7	4430.9	3046.2	2999.4	530.6	1230.8	559.6	1277.6	670.2	1523.9	1180.1	1492.8	2706.3	1077.5	1032.4	11510-51	3	SL005699	Apolipoprotein L1	Apo L1	O14791	8542	Human	RFU	Protein	20	S2	APOL1
CD38	124.8	143.7	135.7	140.9	135.1	139.6	123.8	134.3	142.1	140.0	138.4	132.3	136.4	133.2	134.5	135.5	142.4	134.2	136.3	133.7	139.9	125.7	135.6	127.0	134.0	142.1	125.3	130.5	134.9	138.2	135.0	140.1	11513-92	3	SL002722	ADP-ribosyl cyclase/cyclic ADP-ribose hydrolase 1	CD38	P28907	952	Human	RFU	Protein	20	S1	CD38
CD59	11554.4	6120.2	9776.9	10306.5	12471.8	9114.9	9838.8	8911.1	7887.6	6392.8	11138.0	11037.6	10450.7	11341.0	11270.8	13682.2	8963.2	8164.6	10949.2	7932.7	7517.1	9739.4	11511.9	8355.4	11171.0	8572.4	7831.5	9373.1	13456.0	7874.8	10273.0	8622.7	11514-196	3	SL004557	CD59 glycoprotein	CD59	P13987	966	Human	RFU	Protein	20	S3	CD59
FABP1	126.8	140.0	141.6	148.2	142.2	147.2	138.2	138.8	145.6	193.2	138.1	135.6	137.2	140.7	155.2	128.2	144.3	150.5	159.1	133.5	144.8	139.0	128.8	158.8	142.8	141.9	139.0	154.6	150.7	150.2	145.6	142.3	11516-7	3	SL006131	Fatty acid-binding protein, liver	FABPL	P07148	2168	Human	RFU	Protein	20	S2	FABP1	P07148	FABP1	unknown	Metabolism > Metals and cofactors > Heme synthesis and processing | Metabolism > Lipid metabolism
HMBS	982.7	241.7	357.6	352.7	443.6	224.8	189.7	283.5	234.0	227.8	297.8	318.6	333.6	294.6	195.4	419.8	298.4	288.9	345.3	1871.6	271.8	378.5	433.6	212.3	254.5	299.6	391.1	384.7	324.1	217.6	251.0	257.9	11530-37	3	SL010978	Porphobilinogen deaminase	HEM3	P08397	3145	Human	RFU	Protein	20	S2	HMBS
VSIR	236.4	204.3	255.9	246.5	262.5	243.4	269.7	254.7	230.7	243.2	251.5	278.6	266.9	259.2	211.8	307.3	257.8	248.9	314.2	236.9	228.9	279.9	306.1	264.3	268.0	229.5	252.4	251.6	233.3	243.8	278.5	239.5	11531-24	3	SL025872	V-type immunoglobulin domain-containing suppressor of T-cell activation:Cytoplasmic domain	GI24:CD	Q9H7M9	64115	Human	RFU	Protein	20	S2	VSIR
LRIT3	151.4	148.2	145.3	147.2	149.7	147.0	148.8	145.5	146.8	141.8	144.6	151.3	147.4	145.7	147.5	143.9	141.6	146.5	137.9	144.3	143.5	150.7	144.2	151.1	147.9	153.8	151.7	147.3	147.5	140.7	140.8	149.9	11534-6	3	SL019063	Leucine-rich repeat, immunoglobulin-like domain and transmembrane domain-containing protein 3	LRIT3	Q3SXY7	345193	Human	RFU	Protein	20	S1	LRIT3
MYSM1	268.1	232.4	259.7	242.3	259.6	253.9	293.4	281.8	234.5	239.5	247.5	244.0	252.7	250.2	286.2	269.4	242.2	243.2	245.9	249.8	246.6	259.8	243.6	239.7	224.1	240.9	229.3	248.7	243.5	243.7	235.8	246.6	11536-9	3	SL019540	Histone H2A deubiquitinase MYSM1	MYSM1	Q5VVJ2	114803	Human	RFU	Protein	20	S1	MYSM1
TFR2	114.5	117.4	111.0	113.7	112.9	120.7	113.4	110.9	120.2	113.9	114.3	109.2	119.6	110.7	113.4	110.7	111.1	114.7	113.2	111.3	114.7	112.2	111.3	110.5	118.2	114.9	112.8	116.5	112.8	110.1	112.0	113.9	11537-12	3	SL008830	Transferrin receptor protein 2	TFR2	Q9UP52	7036	Human	RFU	Protein	20	S1	TFR2
MLYCD	219.6	218.4	212.1	216.8	215.1	217.5	226.6	218.2	210.0	224.4	216.0	216.5	218.9	213.9	221.4	219.3	214.2	217.2	216.7	218.4	224.8	228.4	223.0	231.2	231.4	221.9	217.3	213.4	222.2	232.8	223.6	223.0	11538-216	3	SL019512	Malonyl-CoA decarboxylase, mitochondrial	DCMC	O95822	23417	Human	RFU	Protein	20	S1	MLYCD	O95822	MLYCD	Matrix	Metabolism > Lipid metabolism
ATP5MF	168.5	153.7	159.6	165.2	166.9	168.5	167.1	160.0	168.1	158.3	165.9	161.2	159.0	165.7	167.9	157.7	164.9	161.2	155.9	166.7	169.4	171.6	178.5	166.6	184.0	638.2	164.2	162.8	170.9	163.1	154.6	148.7	11539-4	3	SL008136	ATP synthase subunit f, mitochondrial	ATPK	P56134	9551	Human	RFU	Protein	20	S1	ATP5MF	P56134	ATP5MF	MIM	OXPHOS > Complex V > CV subunits | OXPHOS > OXPHOS subunits
FOXO3	83.1	88.4	82.5	83.7	85.5	95.8	89.5	86.1	90.3	91.2	84.7	84.3	86.6	87.6	98.2	83.0	87.8	86.5	81.8	93.9	82.9	99.4	90.0	93.9	91.5	90.4	90.1	88.0	84.7	88.7	89.1	84.9	11540-37	3	SL012328	Forkhead box protein O3	FOXO3A	O43524	2309	Human	RFU	Protein	20	S2	FOXO3
TMEM230	369.6	358.9	365.5	372.3	368.6	360.5	412.3	382.1	358.3	385.6	364.7	375.6	361.3	368.8	393.2	365.2	370.2	373.1	352.4	363.8	373.5	344.8	357.1	396.8	377.2	373.2	379.4	391.2	368.4	381.9	422.1	404.8	11542-11	3	SL019529	Transmembrane protein 230	TM230	Q96A57	29058	Human	RFU	Protein	20	S2	TMEM230
LIMA1	104.7	108.8	105.8	107.1	105.7	114.7	104.0	105.0	109.2	104.5	106.0	107.1	105.6	108.7	107.0	103.6	105.7	102.9	105.2	110.4	110.1	108.2	109.4	106.3	116.1	107.4	109.0	103.1	115.7	104.5	107.9	97.2	11543-84	3	SL006779	LIM domain and actin-binding protein 1	LIMA1	Q9UHB6	51474	Human	RFU	Protein	20	S1	LIMA1
PHF3	113.7	121.0	118.2	119.0	123.6	120.4	128.4	124.0	127.1	152.0	115.2	118.9	120.5	120.8	133.1	123.1	122.2	123.3	115.8	123.2	120.9	120.5	116.0	133.2	114.6	124.0	118.0	115.1	110.7	128.3	122.6	130.5	11544-39	3	SL010933	PHD finger protein 3	PHF3	Q92576	23469	Human	RFU	Protein	20	S2	PHF3
TNFRSF14	158.1	154.2	156.1	160.3	156.5	161.5	154.1	152.0	169.2	171.9	165.3	157.5	163.3	156.7	149.9	161.6	162.7	156.3	155.3	159.0	157.3	162.5	157.7	151.4	161.3	150.0	150.9	148.4	154.7	151.1	146.3	152.3	11545-9	3	SL004145	Tumor necrosis factor receptor superfamily member 14	HVEM	Q92956	8764	Human	RFU	Protein	20	S1	TNFRSF14
CYGB	238.3	212.8	213.8	221.5	217.9	214.6	237.2	222.5	198.6	195.3	206.5	215.6	207.1	206.8	221.9	219.7	201.6	197.9	222.2	200.3	206.5	196.9	208.4	186.1	183.8	201.3	199.1	197.8	191.8	187.2	206.2	210.4	11546-7	3	SL007558	Cytoglobin	CYGB	Q8WWM9	114757	Human	RFU	Protein	20	S1	CYGB
MUSK	170.9	198.0	151.1	171.5	155.6	159.8	145.8	153.0	158.9	152.8	152.6	152.3	145.7	160.2	148.1	151.9	161.8	178.0	171.6	173.8	168.9	154.2	159.0	165.5	154.2	165.5	176.6	159.5	156.1	155.4	153.5	162.6	11547-84	3	SL019518	Muscle, skeletal receptor tyrosine-protein kinase	MUSK	O15146	4593	Human	RFU	Protein	20	S2	MUSK
CDC25A	66.8	69.5	72.4	68.6	69.7	71.7	63.7	69.8	66.0	74.7	73.5	65.9	70.5	73.0	65.4	72.1	69.8	67.5	76.7	67.1	64.4	71.2	68.8	64.1	65.1	64.8	63.4	68.5	65.7	68.6	69.2	68.4	11548-84	3	SL007184	M-phase inducer phosphatase 1	MPIP1	P30304	993	Human	RFU	Protein	20	S1	CDC25A
ISL1	179.9	168.6	162.9	170.8	161.8	169.2	169.1	168.4	167.8	170.2	170.8	167.0	164.3	169.3	168.8	167.5	174.2	163.4	176.2	175.2	164.6	169.1	176.8	171.0	182.7	175.2	167.6	170.1	168.1	172.4	161.5	173.3	11549-6	3	SL007314	Insulin gene enhancer protein ISL-1	ISL1	P61371	3670	Human	RFU	Protein	20	S1	ISL1
HMG20B	137.9	137.9	142.2	141.3	143.4	134.9	139.5	137.8	145.9	133.2	144.2	140.4	142.2	137.6	143.6	143.0	140.6	132.0	139.0	143.0	142.5	127.9	130.4	130.5	126.8	129.7	124.5	125.4	124.7	139.0	139.4	132.8	11551-16	3	SL019534	SWI/SNF-related matrix-associated actin-dependent regulator of chromatin subfamily E member 1-related	HM20B	Q9P0W2	10362	Human	RFU	Protein	20	S1	HMG20B
ARFGAP1	248.8	221.2	229.7	224.3	242.0	219.0	252.1	224.4	222.9	212.2	259.5	250.0	250.7	241.9	203.0	305.0	235.5	235.8	244.3	213.5	219.6	223.5	287.1	247.1	274.0	237.9	233.6	260.1	273.4	232.8	233.2	251.4	11556-19	3	SL015077	ADP-ribosylation factor GTPase-activating protein 1	ARFG1	Q8N6T3	55738	Human	RFU	Protein	20	S2	ARFGAP1
SMURF1	330.4	296.4	331.8	348.9	342.9	307.3	282.3	320.2	291.8	298.6	314.4	312.5	369.5	315.7	283.4	377.6	298.2	296.0	333.7	298.0	302.3	308.7	330.5	272.0	287.5	274.1	274.5	298.5	286.6	288.5	281.8	260.8	11557-3	3	SL007679	E3 ubiquitin-protein ligase SMURF1	SMUF1	Q9HCE7	57154	Human	RFU	Protein	20	S1	SMURF1
NFATC4	183.5	195.7	191.2	186.0	196.2	203.5	184.7	196.9	200.8	189.8	188.5	187.7	201.9	190.3	200.7	197.1	197.1	196.8	190.9	188.3	192.4	196.0	189.7	196.0	194.9	195.0	185.3	183.3	189.1	194.0	180.4	178.2	11560-76	3	SL007428	Nuclear factor of activated T-cells, cytoplasmic 4	NFAC4	Q14934	4776	Human	RFU	Protein	20	S1	NFATC4
POLE2	189.3	192.9	191.1	192.9	194.2	191.5	198.6	196.0	195.9	202.9	196.3	196.5	189.4	189.8	199.7	197.6	196.7	188.7	187.1	191.1	195.0	211.8	203.0	206.7	200.4	213.6	203.2	208.6	194.2	206.6	198.3	209.0	11562-9	3	SL014854	DNA polymerase epsilon subunit 2	DPOE2	P56282	5427	Human	RFU	Protein	20	S1	POLE2
SYTL4	341.7	294.7	303.1	312.9	301.3	295.9	344.0	293.8	302.3	302.6	317.6	330.6	303.5	317.1	309.3	316.4	311.0	313.5	319.1	320.2	312.4	298.5	333.4	329.0	335.5	321.6	309.0	304.2	355.1	318.9	317.9	336.8	11563-51	3	SL025998	Synaptotagmin-like protein 4:Ca2+-dependent membrane-targeting module 2	SYTL4:C2 2	Q96C24	94121	Human	RFU	Protein	20	S1	SYTL4
ZNF23	68.1	67.5	73.6	68.2	72.9	71.5	69.6	71.6	71.4	66.3	69.6	66.0	69.0	68.5	72.3	73.3	73.8	65.4	66.7	69.4	68.8	66.1	64.5	71.2	67.1	70.0	71.7	68.5	62.5	67.6	71.5	70.9	11565-58	3	SL019525	Zinc finger protein 23	ZNF23	P17027	7571	Human	RFU	Protein	20	S1	ZNF23
KRT72	153.7	153.8	153.1	152.5	155.1	151.0	148.6	158.0	157.1	153.5	162.4	156.6	149.8	152.7	153.8	152.1	151.7	156.5	148.0	155.2	152.1	159.8	154.8	165.5	160.1	156.0	147.2	154.1	146.6	152.2	154.0	162.2	11566-48	3	SL009148	Keratin, type II cytoskeletal 72	Keratin 72	Q14CN4	140807	Human	RFU	Protein	20	S1	KRT72
ZNF10	466.2	453.0	463.3	462.5	477.5	447.2	457.8	458.5	476.2	483.5	458.6	465.3	455.6	478.1	463.1	460.1	490.6	471.5	455.6	476.0	481.8	498.9	466.5	514.4	484.0	487.1	501.9	498.5	488.5	512.3	501.8	487.7	11567-23	3	SL019535	Zinc finger protein 10	ZNF10	P21506	7556	Human	RFU	Protein	20	S1	ZNF10
FKBP1B	131.7	131.1	136.6	132.5	139.5	131.0	143.9	134.1	123.7	131.9	121.8	129.3	135.0	132.3	136.4	137.1	132.6	124.8	121.1	135.9	129.1	135.6	122.2	140.4	129.6	132.0	135.0	129.0	127.0	132.1	134.5	132.2	11568-2	3	SL007323	Peptidyl-prolyl cis-trans isomerase FKBP1B	FKB1B	P68106	2281	Human	RFU	Protein	20	S2	FKBP1B
BCAP29	109.2	110.9	111.0	111.2	106.3	109.0	101.2	104.4	105.9	110.7	109.8	107.4	117.5	100.2	103.8	103.3	108.3	106.6	111.5	106.4	112.0	106.8	100.9	102.7	108.1	106.4	101.9	97.6	106.3	106.8	106.2	109.5	11570-94	3	SL019514	B-cell receptor-associated protein 29	BAP29	Q9UHQ4	55973	Human	RFU	Protein	20	S1	BCAP29
KLRC3	136.1	133.9	145.7	139.9	143.1	124.3	120.9	148.6	129.1	119.7	151.5	138.0	156.6	138.0	105.6	164.1	134.6	132.1	161.3	117.4	133.8	124.0	146.7	97.7	108.4	124.7	126.6	133.5	126.9	114.5	141.4	131.3	11571-75	3	SL025943	NKG2-E type II integral membrane protein:Isoform E, Extracellular domain	NKG2E:ECD	Q07444	3823	Human	RFU	Protein	20	S2	KLRC3
DNM2	472.0	394.6	497.4	472.5	546.9	412.8	403.1	462.4	388.5	365.5	451.0	463.4	548.5	470.9	429.0	596.0	408.8	388.6	480.1	423.8	452.7	462.8	509.2	418.5	421.2	448.5	406.1	502.1	480.6	400.9	457.1	460.6	11572-4	3	SL010968	Dynamin-2	DYN2	P50570	1785	Human	RFU	Protein	20	S2	DNM2
SRSF6	48.9	54.7	50.9	54.9	55.2	54.5	51.2	51.5	55.2	59.1	51.4	51.3	55.5	51.6	59.1	50.8	60.1	56.1	52.9	52.0	49.9	45.3	37.8	41.7	35.9	40.9	39.4	41.0	37.7	44.6	53.2	48.9	11573-3	3	SL017909	Serine/arginine-rich splicing factor 6	SRSF6	Q13247	6431	Human	RFU	Protein	20	S2	SRSF6
DNAJA2	206.6	207.0	216.0	208.1	218.6	209.2	205.8	217.9	212.0	199.4	197.2	208.4	217.2	212.9	205.5	213.7	213.0	209.7	211.0	203.3	211.7	201.6	206.7	198.7	173.6	192.2	192.3	202.4	192.2	203.8	210.3	196.5	11582-63	3	SL007975	DnaJ homolog subfamily A member 2	DNJA2	O60884	10294	Human	RFU	Protein	20	S1	DNAJA2
LRRN1	405.3	365.5	376.4	380.5	409.1	386.5	460.0	416.6	417.4	391.6	400.4	412.3	376.0	421.9	425.7	404.5	379.8	411.9	370.1	392.9	416.5	404.6	397.4	430.8	412.0	398.7	380.3	408.5	445.9	417.4	427.5	423.4	11586-2	3	SL025923	Leucine-rich repeat neuronal protein 1:Extracellular domain	LRRN1:ECD	Q6UXK5	57633	Human	RFU	Protein	20	S2	LRRN1
MGA	267.1	248.1	255.4	260.4	266.6	251.6	280.8	263.1	264.0	260.6	274.3	268.3	253.9	264.6	261.4	259.7	266.8	260.4	263.5	263.4	269.5	305.2	277.5	297.7	308.2	270.7	286.5	275.1	295.0	272.6	256.3	274.4	11587-5	3	SL019521	MAX gene-associated protein	MGAP	Q8IWI9	23269	Human	RFU	Protein	20	S1	MGA
RBM23	174.3	162.1	165.9	164.6	168.4	164.0	173.9	163.9	168.0	179.6	161.9	167.2	165.0	167.0	176.7	158.9	168.8	165.1	159.0	168.9	164.6	167.6	154.6	191.7	165.1	156.1	172.6	159.6	155.7	176.5	162.3	169.6	11590-5	3	SL019537	Probable RNA-binding protein 23	RBM23	Q86U06	55147	Human	RFU	Protein	20	S2	RBM23
PRC1	103.2	101.1	100.3	99.0	100.0	101.1	100.2	106.1	107.2	98.5	101.3	101.9	103.5	98.5	97.4	96.9	101.7	98.1	100.3	98.3	97.9	95.6	93.0	95.8	100.7	100.3	103.0	98.4	96.1	101.1	97.0	99.3	11591-43	3	SL007011	Protein regulator of cytokinesis 1	PRC1	O43663	9055	Human	RFU	Protein	20	S1	PRC1
ELAVL1	126.5	115.3	113.7	115.2	114.9	118.7	130.1	121.2	119.3	125.3	119.1	122.2	114.3	123.5	128.9	111.4	117.6	113.9	108.7	122.6	124.4	117.5	100.6	132.1	125.0	108.4	114.0	112.9	118.8	123.7	103.1	99.6	11592-1	3	SL011997	ELAV-like protein 1	ELAV1	Q15717	1994	Human	RFU	Protein	20	S2	ELAVL1
CXCL9	274.3	247.0	259.1	262.4	254.5	247.6	290.4	257.9	253.7	260.9	261.3	271.6	242.3	271.5	259.6	260.3	262.1	261.0	257.2	273.4	264.0	268.9	264.4	281.7	253.3	270.7	282.3	265.7	265.4	272.4	270.8	278.9	11593-21	3	SL003188	C-X-C motif chemokine 9	MIG	Q07325	4283	Human	RFU	Protein	20	S1	CXCL9
ZNF75D	187.8	179.5	200.0	184.4	204.1	198.5	205.7	206.0	203.7	192.1	190.0	198.0	179.6	200.1	206.8	198.1	188.5	203.9	182.6	192.5	203.9	201.6	201.6	210.5	196.5	193.1	200.3	188.3	201.1	205.2	204.3	208.3	11596-47	3	SL019527	Zinc finger protein 75D	ZN75D	P51815	7626	Human	RFU	Protein	20	S1	ZNF75D
DHX8	150.6	175.3	161.3	155.7	169.9	172.9	164.7	164.9	173.6	175.6	153.2	156.0	162.8	156.3	177.7	162.4	174.1	168.6	150.2	165.0	165.7	177.7	161.7	195.2	180.4	177.8	183.7	184.3	173.1	184.6	159.7	174.0	11601-26	3	SL019516	ATP-dependent RNA helicase DHX8	DHX8	Q14562	1659	Human	RFU	Protein	20	S2	DHX8
CPNE1	159.6	160.3	159.6	166.0	164.7	156.8	157.1	155.0	160.2	161.3	170.1	162.1	165.2	158.6	155.5	156.3	161.5	156.6	155.3	158.1	163.7	161.4	164.2	156.5	158.8	160.7	157.7	153.5	166.2	157.4	163.1	157.9	11602-12	3	SL025824	Copine-1:Von Willebrand factor type A domain	CPNE1:VWFA	Q99829	8904	Human	RFU	Protein	20	S1	CPNE1
DNAJB6	214.7	202.8	201.0	203.7	205.4	210.8	209.7	206.1	197.9	205.5	195.7	201.9	207.3	195.0	200.3	205.9	199.7	195.9	202.9	207.2	197.1	198.3	194.6	209.0	200.1	196.2	196.9	203.8	193.9	207.2	203.2	203.0	11606-22	3	SL019538	DnaJ homolog subfamily B member 6	DNJB6	O75190	10049	Human	RFU	Protein	20	S1	DNAJB6
BRD1	164.9	158.7	182.0	158.9	181.5	169.4	175.1	175.4	173.8	170.4	166.8	167.0	166.2	181.4	174.9	175.8	174.1	182.6	167.9	166.6	183.8	175.9	170.5	190.0	184.0	176.8	181.5	184.0	182.8	190.4	179.5	175.4	11607-15	3	SL016389	Bromodomain-containing protein 1	BRD1	O95696	23774	Human	RFU	Protein	20	S1	BRD1
MAP1LC3B	7433.3	5156.4	7032.0	7681.8	8201.0	5590.4	4282.0	5439.1	4565.7	4686.1	6411.4	6252.1	8873.9	6162.4	5150.6	9001.7	5860.6	4733.9	7258.2	5439.8	5789.3	5364.0	6808.1	3317.2	4887.4	5081.3	4306.0	5979.4	5269.6	3131.8	5251.9	4298.8	11608-5	3	SL019511	Microtubule-associated proteins 1A/1B light chain 3B	MLP3B	Q9GZQ8	81631	Human	RFU	Protein	20	S2	MAP1LC3B
ERH	991.6	384.4	391.6	357.7	432.8	386.7	389.2	337.0	386.5	394.6	390.8	441.1	371.6	374.5	337.8	445.0	403.1	402.9	360.0	794.7	381.2	371.7	258.5	337.2	279.9	312.3	337.5	315.3	287.3	895.3	362.1	289.5	11614-29	3	SL013071	Enhancer of rudimentary homolog	ERH	P84090	2079	Human	RFU	Protein	20	S2	ERH
DAPP1	58.0	51.8	49.4	56.2	47.7	55.4	48.0	44.6	52.0	52.2	50.4	51.4	45.1	48.2	46.9	47.3	51.8	49.7	43.1	377.2	49.8	45.0	36.0	28.6	31.6	30.4	32.0	30.5	33.7	31.7	49.2	39.4	11615-16	3	SL016537	Dual adapter for phosphotyrosine and 3-phosphotyrosine and 3-phosphoinositide	DAPP1	Q9UN19	27071	Human	RFU	Protein	20	S2	DAPP1
HSF1	300.1	274.1	281.4	269.1	283.9	278.4	318.1	290.4	287.2	299.2	280.6	295.5	277.2	294.3	288.3	290.1	279.0	280.4	265.9	287.3	282.3	253.6	249.2	265.7	258.6	236.4	252.6	252.1	249.1	261.1	281.8	278.2	11616-9	3	SL013812	Heat shock factor protein 1	HSF1	Q00613	3297	Human	RFU	Protein	20	S2	HSF1
ITGAL	277.3	274.0	290.1	273.5	282.5	281.9	302.9	292.6	291.7	282.6	279.7	285.0	268.6	292.6	297.1	290.6	286.2	285.8	274.5	285.1	292.7	306.8	289.1	313.6	312.9	310.8	308.9	302.9	296.6	305.6	295.3	290.1	11617-1	3	SL004121	Integrin alpha-L	LFA-1 alpha-L chain	P20701	3683	Human	RFU	Protein	20	S1	ITGAL
MYB	137.2	154.4	152.1	150.4	146.6	155.9	139.4	149.6	152.3	157.5	146.8	146.2	152.7	149.8	157.2	146.1	150.5	146.0	151.3	149.1	151.3	156.6	144.4	144.0	145.7	150.9	148.4	158.4	146.7	149.2	144.7	152.1	11618-83	3	SL007101	Transcriptional activator Myb	MYB	P10242	4602	Human	RFU	Protein	20	S1	MYB
UBE2V1	5509.2	3320.1	6419.1	6414.8	6655.7	4322.6	3505.1	4977.3	3686.6	3246.6	5187.3	4980.2	6897.7	5295.1	2351.1	8128.8	4372.1	4144.9	5648.1	4897.0	4362.7	3119.2	4594.8	1610.2	2814.4	2595.3	2455.1	3405.0	3708.2	2078.9	3486.2	2456.3	11626-7	3	SL008563	Ubiquitin-conjugating enzyme E2 variant 1	UB2V1	Q13404	7335	Human	RFU	Protein	20	S2	UBE2V1
TRAF4	93.2	104.0	99.9	99.3	97.7	100.0	92.4	99.9	103.8	104.6	98.8	93.7	105.7	101.4	98.1	97.6	103.4	95.2	101.9	97.6	98.1	101.8	99.6	93.5	91.7	98.9	102.0	98.3	97.6	99.1	98.4	100.6	11629-36	3	SL007634	TNF receptor-associated factor 4	TRAF4	Q9BUZ4	9618	Human	RFU	Protein	20	S1	TRAF4
AHSA1	286.9	295.0	291.0	317.5	303.9	283.9	295.6	302.2	300.4	311.6	299.4	294.9	273.3	305.1	310.1	324.5	320.9	302.7	302.1	308.0	317.2	339.6	325.7	323.9	339.0	303.2	296.4	306.8	312.6	299.8	294.2	284.7	11633-89	3	SL013002	Activator of 90 kDa heat shock protein ATPase homolog 1	AHSA1	O95433	10598	Human	RFU	Protein	20	S2	AHSA1
RGS10	839.0	538.8	778.1	794.6	856.4	639.1	581.7	837.2	674.0	556.7	695.5	573.2	680.7	747.4	492.6	956.5	631.7	661.4	674.8	919.8	724.5	450.0	584.8	352.2	424.4	529.9	364.3	379.7	453.1	331.7	614.8	455.0	11634-32	3	SL016376	Regulator of G-protein signaling 10	RGS10	O43665	6001	Human	RFU	Protein	20	S2	RGS10
TAGLN2	376.0	336.8	372.4	387.2	434.4	405.4	378.9	370.6	345.7	360.2	376.1	384.3	393.4	378.1	408.4	431.6	371.3	371.0	394.0	397.3	382.6	319.9	393.3	345.7	347.0	368.4	411.4	383.7	374.6	355.0	407.6	374.6	11636-33	3	SL004811	Transgelin-2	Transgelin-2	P37802	8407	Human	RFU	Protein	20	S2	TAGLN2
B3GALT2	220.6	192.2	289.7	256.3	294.4	231.5	195.5	254.9	195.7	189.3	218.6	215.0	275.9	234.6	204.8	296.0	195.7	193.6	224.4	197.0	196.4	254.2	546.0	184.1	204.7	199.1	227.9	269.2	239.7	207.1	206.7	208.9	11638-42	3	SL019577	Beta-1,3-galactosyltransferase 2	B3GT2	O43825	8707	Human	RFU	Protein	20	S2	B3GALT2
DTX3L	171.4	178.8	164.8	163.4	171.3	178.9	183.7	175.4	174.7	185.2	161.7	168.6	168.3	169.1	194.0	163.4	168.3	177.2	155.4	172.3	176.3	201.3	174.4	217.0	191.2	192.7	193.1	192.7	196.0	200.5	183.0	180.9	11643-73	3	SL019554	E3 ubiquitin-protein ligase DTX3L	DTX3L	Q8TDB6	151636	Human	RFU	Protein	20	S2	DTX3L
P4HA1	401.0	356.2	360.9	370.8	374.2	341.2	434.8	389.5	381.4	365.5	376.5	395.4	362.0	401.5	375.5	374.0	372.1	368.3	369.7	384.5	375.8	423.9	414.2	415.9	434.7	402.4	413.0	411.7	435.0	377.8	412.3	420.7	11645-9	3	SL012417	Prolyl 4-hydroxylase subunit alpha-1	P4HA1	P13674	5033	Human	RFU	Protein	20	S1	P4HA1
CHST9	108.1	107.9	109.6	109.4	119.3	110.4	107.1	114.9	113.5	109.7	106.6	112.4	111.6	114.8	111.0	117.0	114.0	113.4	114.8	100.7	113.7	102.3	106.5	107.0	100.4	103.2	105.2	107.3	99.4	115.4	110.2	107.5	11646-4	3	SL005434	Carbohydrate sulfotransferase 9	Carbohydrate sulfotransferase 9	Q7L1S5	83539	Human	RFU	Protein	20	S1	CHST9
FZD10	209.3	237.6	255.5	285.6	308.9	249.7	209.5	239.3	225.4	221.4	211.0	209.0	233.0	220.3	228.5	298.2	225.3	239.5	237.1	210.1	232.7	285.1	240.0	219.6	246.6	224.3	208.8	261.2	257.6	212.2	223.3	216.4	11647-6	3	SL025866	Frizzled-10:Cytoplasmic domain	Frizzled-10:CD	Q9ULW2	11211	Human	RFU	Protein	20	S2	FZD10
SMAP1	188.9	165.7	178.6	180.2	184.8	166.5	169.8	169.0	164.2	158.0	176.9	176.7	188.1	173.8	150.3	183.5	180.5	167.8	186.2	187.5	184.9	156.5	148.8	132.8	143.0	152.8	144.5	149.6	140.1	147.2	158.0	148.1	11649-3	3	SL019547	Stromal membrane-associated protein 1	SMAP1	Q8IYB5	60682	Human	RFU	Protein	20	S2	SMAP1
AGO1	143.7	136.2	144.9	140.1	144.3	138.7	144.0	144.7	138.5	135.8	145.7	149.2	140.8	143.8	138.2	151.7	140.6	141.3	139.9	143.4	142.3	146.8	149.9	150.8	142.2	150.9	138.9	141.8	146.6	143.6	148.7	149.1	11651-24	3	SL019555	Protein argonaute-1	AGO1	Q9UL18	26523	Human	RFU	Protein	20	S1	AGO1
SLC6A9	73.4	74.8	73.0	74.5	72.4	71.1	68.4	71.8	74.8	74.4	72.8	75.6	73.0	73.9	71.1	71.9	77.9	76.1	80.7	73.3	76.0	79.1	78.3	69.1	58.0	74.1	74.0	76.0	72.2	76.1	70.6	73.7	11653-69	3	SL019569	Sodium- and chloride-dependent glycine transporter 1	SC6A9	P48067	6536	Human	RFU	Protein	20	S1	SLC6A9
NRSN1	112.8	124.5	124.6	122.9	124.7	133.8	106.4	118.8	124.3	123.4	121.5	117.3	126.0	115.5	120.2	112.3	119.4	127.5	117.5	111.9	118.9	135.9	134.1	114.6	136.3	117.6	119.1	124.6	124.5	127.5	115.8	112.3	11654-77	3	SL019578	Neurensin-1	NRSN1	Q8IZ57	140767	Human	RFU	Protein	20	S1	NRSN1
EVL	141.6	124.2	140.5	156.0	150.5	134.7	123.6	134.6	132.0	119.5	137.8	134.8	146.6	135.7	119.9	158.3	139.2	125.6	140.0	136.8	142.7	123.6	127.4	114.2	128.6	134.4	126.9	125.7	126.2	128.0	117.6	97.0	11656-110	3	SL007751	Ena/VASP-like protein	EVL	Q9UI08	51466	Human	RFU	Protein	20	S1	EVL
SOCS7	241.7	242.0	246.2	242.5	252.1	227.3	243.4	240.2	237.3	249.5	241.5	250.8	244.7	248.0	242.4	250.0	245.5	248.9	245.6	239.1	252.1	246.9	240.4	245.3	250.8	235.9	241.2	237.3	246.7	247.4	236.4	242.8	11657-86	3	SL006979	Suppressor of cytokine signaling 7	SOCS7	O14512	30837	Human	RFU	Protein	20	S1	SOCS7
CLINT1	391.9	327.9	408.9	421.5	446.2	321.5	300.4	378.8	301.7	296.9	350.3	334.3	441.4	348.5	339.8	495.9	315.5	296.8	418.7	325.4	325.6	240.0	302.2	171.8	210.7	227.1	209.3	270.9	264.8	348.9	317.8	280.0	11659-31	3	SL011224	Clathrin interactor 1	EPN4	Q14677	9685	Human	RFU	Protein	20	S2	CLINT1
NLRP1	155.5	154.6	155.9	159.4	148.9	148.5	156.5	159.6	152.1	164.8	146.8	155.8	155.1	158.1	152.9	157.3	156.7	151.9	158.4	161.0	149.9	164.7	159.4	161.9	142.6	160.8	160.2	161.0	151.9	163.3	157.7	164.3	11661-11	3	SL019570	NACHT, LRR and PYD domains-containing protein 1	NALP1	Q9C000	22861	Human	RFU	Protein	20	S1	NLRP1
ARFGAP2	270.4	231.3	272.1	254.9	290.0	255.7	199.2	255.6	246.4	227.0	243.0	244.4	278.6	249.7	247.0	308.4	243.1	248.5	273.4	270.4	260.2	225.2	232.2	181.3	189.6	196.5	215.8	208.4	202.3	191.8	220.0	198.1	11664-32	3	SL019543	ADP-ribosylation factor GTPase-activating protein 2	ARFG2	Q8N6H7	84364	Human	RFU	Protein	20	S1	ARFGAP2
RGS8	254.9	255.9	261.7	273.8	252.1	263.9	267.6	252.1	257.5	260.4	270.6	262.6	256.8	254.0	254.4	266.8	266.5	248.8	270.8	257.8	264.5	259.4	270.5	247.6	259.4	261.1	245.1	239.3	267.2	257.3	256.6	249.5	11666-72	3	SL019551	Regulator of G-protein signaling 8	RGS8	P57771	85397	Human	RFU	Protein	20	S1	RGS8
TNS2	188.8	181.7	186.8	187.7	197.4	187.0	180.0	187.4	190.1	185.8	185.5	183.8	187.6	190.5	183.9	195.3	188.2	192.7	185.8	191.7	190.6	192.9	182.2	196.6	193.0	180.3	179.3	185.2	181.8	181.2	181.3	179.1	11667-29	3	SL019556	Tensin-2	TENC1	Q63HR2	23371	Human	RFU	Protein	20	S1	TNS2
SLCO5A1	99.1	103.0	102.6	102.0	102.1	102.1	98.0	102.6	107.0	117.6	100.6	103.7	107.2	98.5	107.5	100.1	110.6	105.2	102.7	105.5	99.7	97.9	104.1	106.3	99.8	103.8	105.9	99.7	97.2	108.2	102.9	103.4	11669-39	3	SL019571	Solute carrier organic anion transporter family member 5A1	SO5A1	Q9H2Y9	81796	Human	RFU	Protein	20	S1	SLCO5A1
GPR101	121.3	119.5	117.3	118.1	121.2	124.4	124.8	120.3	115.9	121.2	117.8	126.9	119.7	118.9	122.7	118.4	123.1	119.1	120.2	117.9	123.1	126.4	121.5	122.3	131.0	122.8	121.8	116.0	122.8	121.3	117.5	123.2	11670-18	3	SL019419	Probable G-protein coupled receptor 101	GP101	Q96P66	83550	Human	RFU	Protein	20	S1	GPR101
BRPF1	129.1	144.4	143.5	137.7	155.7	154.7	154.5	150.0	159.3	160.5	146.0	138.1	148.4	150.8	169.7	154.4	149.9	157.0	137.1	142.5	155.2	173.8	147.3	169.3	170.1	156.7	162.4	155.2	157.2	162.2	161.2	168.1	11671-19	3	SL019544	Peregrin	BRPF1	P55201	7862	Human	RFU	Protein	20	S2	BRPF1
KIF16B	447.8	399.9	402.2	409.5	412.7	384.0	459.0	408.2	413.4	409.0	418.6	421.9	385.3	429.9	413.5	419.5	414.9	413.0	405.5	429.2	417.9	422.3	414.1	466.6	472.6	433.2	421.6	410.1	472.5	411.6	428.0	441.9	11672-17	3	SL019549	Kinesin-like protein KIF16B	KI16B	Q96L93	55614	Human	RFU	Protein	20	S1	KIF16B
ZDHHC14	51.7	63.0	54.9	59.5	51.8	62.8	49.5	54.4	55.5	58.5	56.8	53.4	60.7	55.5	58.6	55.6	58.7	56.1	57.7	55.0	56.0	50.6	49.7	46.6	48.6	51.6	55.6	48.7	51.3	53.5	51.7	51.4	11677-17	3	SL019579	Probable palmitoyltransferase ZDHHC14	ZDH14	Q8IZN3	79683	Human	RFU	Protein	20	S1	ZDHHC14
GJD2	93.7	107.1	103.4	107.0	108.2	108.4	96.2	100.7	100.3	97.5	104.2	101.5	114.2	104.3	104.8	109.1	103.3	100.6	107.2	96.1	103.8	97.7	100.8	81.5	96.0	83.6	90.5	90.0	93.7	89.5	89.5	89.6	11678-105	3	SL019586	Gap junction delta-2 protein	CXD2	Q9UKL4	57369	Human	RFU	Protein	20	S1	GJD2
AGFG1	383.7	311.2	302.0	335.9	319.8	282.8	283.8	286.5	305.3	305.1	306.2	317.6	335.8	323.7	284.3	347.9	335.4	306.8	340.6	437.4	308.8	252.9	226.5	217.8	212.7	223.0	247.6	219.6	216.6	240.5	287.2	233.2	11681-8	3	SL007271	Arf-GAP domain and FG repeat-containing protein 1	NUPL	P52594	3267	Human	RFU	Protein	20	S2	AGFG1
TXNIP	89.9	88.2	92.9	93.8	89.5	98.2	88.6	82.1	94.5	87.9	91.1	92.0	95.0	87.4	87.0	86.2	94.1	87.2	94.7	90.2	90.8	93.5	93.5	89.8	156.0	95.4	86.0	79.4	91.4	86.8	92.5	87.4	11682-7	3	SL015231	Thioredoxin-interacting protein	TXNIP	Q9H3M7	10628	Human	RFU	Protein	20	S1	TXNIP
GGA3	186.9	175.3	182.8	183.9	191.9	182.6	172.9	174.8	179.0	177.6	178.0	180.3	186.0	176.9	169.1	197.0	184.1	178.0	176.1	190.6	183.3	162.8	170.9	173.3	174.3	172.6	175.4	172.2	168.8	166.2	164.3	160.1	11683-19	3	SL019567	ADP-ribosylation factor-binding protein GGA3	GGA3	Q9NZ52	23163	Human	RFU	Protein	20	S2	GGA3
ANAPC7	309.8	288.0	300.1	303.0	301.5	288.5	306.5	302.2	297.7	299.2	292.3	304.0	292.7	311.8	315.2	306.4	309.6	296.0	292.8	301.3	296.1	311.7	300.7	319.7	335.9	308.3	287.2	299.2	312.1	305.1	301.5	307.9	11690-47	3	SL019558	Anaphase-promoting complex subunit 7	APC7	Q9UJX3	51434	Human	RFU	Protein	20	S1	ANAPC7
SHC4	159.0	175.9	175.3	170.2	190.0	194.5	183.7	181.7	188.8	186.8	180.3	178.7	171.4	191.7	200.4	180.3	182.0	188.8	160.7	168.6	189.4	223.4	196.0	225.0	200.9	210.9	204.0	213.4	205.6	212.3	193.4	196.6	11692-21	3	SL019573	SHC-transforming protein 4	SHC4	Q6S5L8	399694	Human	RFU	Protein	20	S2	SHC4
CRABP2	5443.9	2410.0	1980.0	2230.0	2018.0	1879.4	1466.9	1644.9	2191.8	1800.3	1762.6	2616.1	1973.3	2274.8	664.0	1894.6	2266.7	2561.8	1863.6	2258.9	1636.5	1964.5	1743.1	1070.1	1101.7	1377.8	2351.9	1394.4	1815.2	1289.8	1612.6	1187.0	11696-7	3	SL008838	Cellular retinoic acid-binding protein 2	RABP2	P29373	1382	Human	RFU	Protein	20	S2	CRABP2
PTP4A2	52.6	53.2	56.3	55.5	51.6	50.7	47.8	49.1	53.4	50.3	55.2	52.1	56.5	50.9	46.3	57.8	53.9	56.5	58.7	56.0	49.0	47.2	56.1	44.2	42.9	48.4	50.9	47.5	48.7	48.0	49.2	49.0	11699-16	3	SL014919	Protein tyrosine phosphatase type IVA 2	TP4A2	Q12974	8073	Human	RFU	Protein	20	S1	PTP4A2
LCN1	115.4	128.6	126.3	132.6	121.2	116.7	143.0	136.4	123.4	131.9	118.9	119.8	142.7	121.1	131.3	110.4	126.0	116.9	124.4	117.2	120.9	164.8	129.2	135.1	128.7	146.2	130.1	126.0	123.5	174.4	120.3	128.1	11708-2	3	SL007868	Lipocalin-1	LCN1	P31025	3933	Human	RFU	Protein	20	S2	LCN1
CPT1B	227.0	224.0	230.5	231.7	220.7	223.2	217.0	215.3	223.8	224.8	217.8	229.8	218.3	227.5	215.6	223.6	224.1	233.5	249.6	228.5	238.3	207.8	234.4	227.7	239.1	222.2	218.5	202.5	228.1	221.9	211.3	211.7	11709-29	3	SL015112	Carnitine O-palmitoyltransferase 1, muscle isoform	CPT1B	Q92523	1375	Human	RFU	Protein	20	S1	CPT1B	Q92523	CPT1B	MOM	Metabolism > Lipid metabolism > Fatty acid oxidation | Metabolism > Metals and cofactors > Carnitine synthesis and transport | Metabolism > Metals and cofactors > Carnitine shuttle
UNC45A	131.5	145.6	144.5	134.3	132.8	138.8	127.7	134.7	137.4	143.0	136.8	127.0	141.3	133.8	139.4	135.0	135.6	145.9	136.1	151.9	139.1	134.4	139.8	138.3	125.2	148.3	141.5	152.0	139.8	139.0	141.4	138.7	11712-207	3	SL011294	Protein unc-45 homolog A	UN45A	Q9H3U1	55898	Human	RFU	Protein	20	S1	UNC45A
POU2F1	83.2	94.8	89.6	97.6	89.3	89.2	80.9	84.7	95.0	98.2	89.4	83.1	96.6	89.6	95.4	90.0	96.8	85.5	90.2	88.6	84.8	88.2	87.2	84.2	75.6	89.2	85.0	88.2	80.6	88.5	87.4	86.8	11715-1	3	SL019568	POU domain, class 2, transcription factor 1	PO2F1	P14859	5451	Human	RFU	Protein	20	S1	POU2F1
LRIT2	198.1	193.9	198.6	201.4	201.3	207.6	195.3	196.0	193.5	216.9	196.3	193.9	213.6	209.2	191.9	195.8	203.7	195.1	198.8	193.8	200.1	199.0	199.7	202.5	183.3	200.4	201.5	197.3	196.3	204.9	200.1	205.7	11716-28	3	SL019575	Leucine-rich repeat, immunoglobulin-like domain and transmembrane domain-containing protein 2	LRIT2	A6NDA9	340745	Human	RFU	Protein	20	S1	LRIT2
MET	747.7	726.7	830.7	895.5	858.7	754.3	853.1	839.2	756.5	732.7	782.5	821.1	908.8	853.0	679.7	964.1	684.1	769.9	830.2	767.6	823.2	1038.2	1075.1	704.1	870.7	814.7	781.3	930.6	924.4	769.1	789.5	726.2	11814-29	3	SL000134	Hepatocyte growth factor receptor	Met	P08581	4233	Human	RFU	Protein	20	S2	MET
JAK2	211.6	204.3	199.1	203.4	217.0	204.5	250.3	215.7	208.3	213.1	213.4	226.2	198.2	216.7	224.8	204.1	206.6	218.1	207.9	218.1	217.1	229.2	230.4	246.5	234.9	233.2	227.6	225.9	227.0	228.5	236.0	241.5	11816-84	3	SL007025	Tyrosine-protein kinase JAK2	JAK2	O60674	3717	Human	RFU	Protein	20	S2	JAK2
RPS6KB1	222.9	206.3	207.6	200.2	206.9	193.2	229.2	213.4	207.5	206.9	202.5	216.9	200.3	214.7	208.5	206.5	207.9	209.1	205.2	214.9	214.5	213.7	205.7	233.6	224.7	203.5	216.0	208.4	213.7	217.3	229.1	227.0	11817-1	3	SL018792	Ribosomal protein S6 kinase beta-1	KS6B1	P23443	6198	Human	RFU	Protein	20	S1	RPS6KB1
PPARGC1A	158.2	143.9	149.3	145.0	151.0	141.8	168.4	151.0	147.8	149.6	150.8	154.9	142.0	159.0	159.6	146.9	148.8	150.1	146.2	153.1	147.1	146.4	154.7	154.0	149.9	150.6	157.1	151.9	155.6	148.0	151.4	154.0	11825-27	3	SL013877	Peroxisome proliferator-activated receptor gamma coactivator 1-alpha	PRGC1	Q9UBK2	10891	Human	RFU	Protein	20	S1	PPARGC1A
RORC	72.3	84.9	77.9	80.7	83.3	78.2	73.7	76.5	78.4	85.8	78.0	72.7	81.5	79.5	78.2	79.3	82.5	76.6	78.2	79.7	76.8	74.9	78.0	72.4	67.2	77.9	78.7	75.6	73.0	78.9	79.5	79.5	11827-7	3	SL019486	Nuclear receptor ROR-gamma	RORG	P51449	6097	Human	RFU	Protein	20	S1	RORC
PTPN11	649.1	376.6	425.7	510.3	454.9	331.0	235.8	319.9	427.7	334.5	515.4	409.9	539.2	522.7	269.9	675.0	497.9	384.2	635.2	757.2	334.5	540.3	677.9	229.8	416.5	321.0	441.5	339.0	370.3	328.0	349.2	298.2	11830-48	3	SL010616	Tyrosine-protein phosphatase non-receptor type 11	SHP-2	Q06124	5781	Human	RFU	Protein	20	S1	PTPN11
FXN	192.8	196.0	202.6	205.8	202.6	196.0	195.7	193.7	196.4	204.3	192.0	195.8	199.9	197.0	193.7	202.1	195.2	188.4	199.1	194.7	204.0	169.7	176.2	173.3	179.7	180.3	183.0	180.5	174.8	183.0	181.1	179.2	11833-83	3	SL012513	Frataxin, mitochondrial	FRDA	Q16595	2395	Human	RFU	Protein	20	S1	FXN	Q16595	FXN	Matrix	Metabolism > Metals and cofactors > Fe-S cluster biosynthesis
DDR1	11766.7	13986.8	12906.0	9921.9	10292.8	7458.5	7993.8	9545.7	7015.2	5699.1	11015.4	6921.9	10618.6	8847.3	9529.1	12987.9	7748.4	8506.8	10789.1	7975.7	12901.7	11825.9	10768.2	6601.5	8037.7	7708.0	10008.1	11244.9	10273.0	10039.8	8872.9	8245.5	11836-144	3	SL004119	Epithelial discoidin domain-containing receptor 1	discoidin domain receptor 1	Q08345	780	Human	RFU	Protein	20	S2	DDR1
TNFRSF18	77.4	79.8	85.8	85.9	81.2	74.3	73.8	77.3	75.9	87.4	77.3	78.2	83.9	77.5	78.4	83.9	82.4	68.1	84.4	74.2	74.7	85.3	88.4	76.1	61.8	79.9	76.2	83.1	77.9	77.4	84.5	76.4	11837-7	3	SL004859	Tumor necrosis factor receptor superfamily member 18	GITR	Q9Y5U5	8784	Human	RFU	Protein	20	S1	TNFRSF18
PIEZO1	101.5	99.6	101.4	106.5	101.0	97.1	98.8	93.0	101.3	105.4	99.4	98.8	102.3	99.5	99.3	101.2	102.5	94.4	99.2	98.8	98.7	94.2	96.6	98.7	92.5	99.2	97.8	95.4	114.6	105.5	104.6	96.4	11838-130	3	SL010815	Piezo-type mechanosensitive ion channel component 1	FA38A	Q92508	9780	Human	RFU	Protein	20	S1	PIEZO1
TREM2	23971.6	31470.6	28492.8	42283.9	33723.5	22522.1	16333.9	25625.4	18743.0	13139.3	18931.1	21811.1	36309.1	18862.1	6472.9	42192.4	37540.2	30726.6	28432.3	22340.6	27172.9	5044.3	13047.5	4482.5	4818.6	2701.5	6155.1	7645.5	6227.3	5539.8	14927.8	18772.7	11851-21	3	SL017099	Triggering receptor expressed on myeloid cells 2	TREM2	Q9NZC2	54209	Human	RFU	Protein	20	S2	TREM2
PCDHGB1	72.2	76.0	74.3	78.3	73.0	73.1	70.8	71.6	77.2	79.1	73.1	75.1	74.9	73.3	67.7	72.1	72.0	74.6	74.1	75.4	71.5	74.8	72.4	70.5	72.6	77.2	72.5	71.6	77.1	69.9	80.5	78.5	11872-9	3	SL019027	Protocadherin gamma-B1	PCDGD	Q9Y5G3	56104	Human	RFU	Protein	20	S1	PCDHGB1
DLX4	81.7	83.3	79.1	81.1	79.9	76.6	74.3	74.8	84.0	77.5	76.6	73.7	80.4	75.1	77.8	77.9	81.5	76.9	78.8	79.8	74.0	78.9	80.1	75.9	73.6	77.9	76.6	78.5	76.1	80.5	80.6	79.1	11910-27	3	SL019039	Homeobox protein DLX-4	DLX4	Q92988	1748	Human	RFU	Protein	20	S1	DLX4
LRRC4B	85.1	92.2	88.8	86.2	88.1	93.2	85.5	86.9	90.2	91.2	93.0	86.0	90.7	85.8	89.3	91.3	96.0	89.4	89.1	88.6	88.3	84.5	89.1	85.5	88.0	91.0	87.5	92.0	83.7	92.5	81.4	92.5	11911-13	3	SL025919	Leucine-rich repeat-containing protein 4B:Cytoplasmic domain	LRC4B:CD	Q9NT99	94030	Human	RFU	Protein	20	S1	LRRC4B
AAGAB	275.0	260.9	314.0	288.5	300.0	250.1	237.5	261.2	241.2	226.1	269.3	256.4	301.0	274.1	228.8	320.6	260.6	260.5	272.5	332.5	269.9	201.6	245.3	179.8	213.1	214.0	196.4	208.3	223.5	214.2	250.9	214.5	11926-23	3	SL012582	Alpha- and gamma-adaptin-binding protein p34	P34	Q6PD74	79719	Human	RFU	Protein	20	S2	AAGAB
INTS3	62.3	77.5	68.8	72.9	66.7	78.9	64.0	69.1	72.8	69.3	69.4	68.1	69.6	64.6	73.0	72.3	70.7	68.9	70.3	65.7	65.4	65.1	66.1	65.1	66.6	64.5	61.2	63.0	62.6	66.3	66.0	62.2	11934-9	3	SL015014	Integrator complex subunit 3	INT3	Q68E01	65123	Human	RFU	Protein	20	S1	INTS3
EGF	137.2	145.1	142.1	146.9	136.3	139.9	132.9	144.0	142.9	154.2	137.8	132.0	140.0	133.0	128.1	140.9	140.6	136.7	145.9	133.1	132.6	122.4	128.3	115.7	119.4	130.3	124.0	122.5	123.9	131.5	139.9	139.1	11949-25	3	SL025843	Epidermal growth factor:Cytoplasmic domain	EGF:CD	P01133	1950	Human	RFU	Protein	20	S1	EGF
IGDCC3	224.8	207.0	228.5	223.2	229.0	224.2	231.2	227.0	229.3	219.1	223.9	229.9	222.6	232.3	228.5	232.9	220.4	228.4	218.9	216.9	233.5	224.8	219.9	234.4	233.3	229.8	235.2	219.8	227.5	226.9	231.8	222.8	11952-1	3	SL025881	Immunoglobulin superfamily DCC subclass member 3:Cytoplasmic domain	IGDC3:CD	Q8IVU1	9543	Human	RFU	Protein	20	S1	IGDCC3
ARHGAP1	136.3	114.4	126.1	125.2	119.3	101.6	101.2	116.6	107.8	120.8	131.8	120.5	132.9	122.3	108.7	133.8	128.4	114.4	171.7	150.0	115.8	83.6	117.5	104.1	102.6	119.1	105.5	103.5	128.8	96.2	109.0	101.1	11955-1	3	SL025968	Rho GTPase-activating protein 1:Rho-GTPase activating protein domain	RHG01:Rho-GAP	Q07960	392	Human	RFU	Protein	20	S2	ARHGAP1
CRABP1	216.2	182.5	169.3	159.3	150.2	163.5	154.1	151.2	160.4	180.0	159.2	167.4	156.2	159.7	153.2	145.2	160.6	160.5	145.8	171.8	162.6	148.7	161.8	175.1	167.0	184.0	152.9	140.3	169.4	189.4	181.9	176.6	11967-23	3	SL013765	Cellular retinoic acid-binding protein 1	RABP1	P29762	1381	Human	RFU	Protein	20	S2	CRABP1
S100A2	145.5	147.7	150.0	150.4	143.0	145.6	150.4	144.1	147.1	152.5	143.4	149.0	146.7	153.9	147.3	151.5	146.4	154.9	147.4	144.8	155.3	140.4	145.9	153.2	143.0	152.1	151.6	155.5	147.7	155.3	149.7	149.7	11969-5	3	SL004807	Protein S100-A2	S100A2	P29034	6273	Human	RFU	Protein	20	S1	S100A2
PTPRH	189.0	179.4	181.4	190.4	181.5	182.0	187.3	182.5	185.2	177.7	189.0	186.5	175.3	177.5	186.1	184.9	175.6	178.0	183.8	187.1	184.1	180.5	194.1	187.5	209.5	189.3	170.6	170.6	188.7	185.9	181.4	172.2	11988-24	3	SL015251	Receptor-type tyrosine-protein phosphatase H	PTPRH	Q9HD43	5794	Human	RFU	Protein	20	S1	PTPRH
EMC1	133.1	153.8	135.9	138.8	140.7	154.1	132.0	144.9	144.4	139.6	169.4	137.6	149.6	140.5	135.9	142.9	141.2	144.2	139.7	133.4	143.5	133.3	135.9	127.3	147.2	132.4	132.8	136.8	131.4	128.1	131.7	124.6	11989-35	3	SL019200	ER membrane protein complex subunit 1	EMC1	Q8N766	23065	Human	RFU	Protein	20	S1	EMC1
TJP1	360.2	265.6	311.3	427.3	286.8	267.7	245.2	263.3	324.5	264.8	339.6	340.5	366.5	318.2	273.6	401.7	269.9	223.2	357.3	243.3	229.6	94.5	135.2	66.8	89.9	89.5	96.1	99.5	96.2	83.1	162.4	127.4	12001-7	3	SL006520	Tight junction protein ZO-1	ZO1	Q07157	7082	Human	RFU	Protein	20	S1	TJP1
CD7	80.9	104.1	107.6	100.6	107.5	94.9	87.1	90.2	105.7	92.8	102.5	99.2	110.6	109.6	93.3	93.9	99.3	92.9	103.9	82.5	94.2	72.2	94.5	83.9	90.3	78.8	76.5	70.4	86.1	85.4	80.8	75.4	12008-3	3	SL007098	T-cell antigen CD7	CD7	P09564	924	Human	RFU	Protein	20	S2	CD7
PTS	49.4	54.4	49.8	54.9	51.2	57.9	51.7	50.4	54.2	53.0	49.9	51.0	50.6	51.3	55.6	50.1	56.4	51.6	50.5	55.3	53.8	60.1	59.0	58.4	57.4	62.7	52.8	53.6	53.0	66.5	55.2	62.3	12014-19	3	SL019226	6-pyruvoyl tetrahydrobiopterin synthase	PTPS	Q03393	5805	Human	RFU	Protein	20	S2	PTS
CBL	349.6	280.0	252.8	313.2	252.3	223.1	204.0	243.5	356.2	222.4	289.3	234.9	282.3	325.3	192.4	362.1	328.8	276.2	360.6	429.5	219.8	175.4	162.4	115.9	133.7	166.1	144.5	123.0	138.3	149.7	183.2	165.6	12016-60	3	SL013756	E3 ubiquitin-protein ligase CBL	CBL	P22681	867	Human	RFU	Protein	20	S2	CBL
TPK1	264.4	255.9	264.4	267.7	284.5	264.0	267.1	258.2	259.1	261.7	264.2	270.0	261.5	258.8	254.2	280.9	256.8	268.9	270.3	263.8	264.7	268.4	276.1	255.4	268.4	274.7	252.5	259.4	278.1	261.3	265.9	269.5	12018-84	3	SL019230	Thiamin pyrophosphokinase 1	TPK1	Q9H3S4	27010	Human	RFU	Protein	20	S1	TPK1
BPGM	1304.8	178.1	168.0	228.5	217.0	175.0	132.6	153.8	159.1	160.0	180.8	240.0	187.9	172.7	147.5	200.0	171.7	172.0	215.7	2301.1	149.3	202.1	203.6	118.0	144.7	165.1	232.4	229.0	178.2	142.8	180.4	130.0	12020-39	3	SL010883	Bisphosphoglycerate mutase	PMGE	P07738	669	Human	RFU	Protein	20	S2	BPGM
SMAD4	64.2	55.8	53.4	56.6	53.3	59.0	47.7	53.2	51.1	54.2	53.6	52.1	59.9	50.9	50.0	57.5	55.0	50.7	61.9	57.7	53.0	53.3	56.9	44.5	49.9	50.0	53.0	49.6	45.7	49.7	51.4	48.1	12022-12	3	SL000132	Mothers against decapentaplegic homolog 4	SMAD4	Q13485	4089	Human	RFU	Protein	20	S1	SMAD4
DES	116.1	137.2	127.2	140.2	118.2	131.5	125.0	118.8	137.2	142.3	125.4	122.1	120.4	128.5	139.5	120.4	136.6	129.3	124.8	130.4	131.0	120.3	129.8	150.0	153.9	165.1	110.3	125.7	160.1	163.5	139.0	148.0	12030-82	3	SL004900	Desmin	Desmin	P17661	1674	Human	RFU	Protein	20	S2	DES
BUB1	107.9	111.9	104.0	115.1	104.2	123.6	105.5	108.9	110.9	112.0	110.2	109.0	111.9	101.1	107.1	106.4	103.7	109.0	104.3	110.0	105.4	104.7	94.0	99.2	102.6	100.6	96.0	94.4	100.2	100.2	107.4	103.6	12033-3	3	SL007012	Mitotic checkpoint serine/threonine-protein kinase BUB1	BUB1	O43683	699	Human	RFU	Protein	20	S1	BUB1
CAP1	19.1	23.7	22.0	20.7	19.9	23.0	11.2	16.5	23.0	24.0	18.8	16.5	20.3	19.2	17.4	11.0	14.9	19.6	14.5	35.3	18.3	40.9	25.2	21.6	34.3	41.6	21.6	26.7	41.2	19.9	38.6	37.2	12034-28	3	SL004613	Adenylyl cyclase-associated protein 1	CAP 1	Q01518	10487	Human	RFU	Protein	20	S2	CAP1
HSPA1L	29.4	33.2	33.3	36.9	30.3	29.9	26.3	30.0	31.9	35.4	33.4	33.6	33.1	30.0	34.1	34.8	33.1	30.6	32.2	31.9	32.0	49.3	38.8	30.6	32.5	37.1	22.3	26.8	35.6	40.7	33.2	36.0	12041-33	3	SL013773	Heat shock 70 kDa protein 1-like	HS71L	P34931	3305	Human	RFU	Protein	20	S2	HSPA1L
TARDBP	149.8	144.9	142.4	154.3	146.7	138.1	150.6	143.3	144.1	144.0	143.6	148.2	145.6	149.4	144.6	145.1	151.1	151.0	148.4	149.0	141.1	148.4	146.8	158.2	143.7	147.8	147.8	146.7	160.1	153.6	162.2	150.6	12046-51	3	SL011216	TAR DNA-binding protein 43	TADBP	Q13148	23435	Human	RFU	Protein	20	S1	TARDBP
MSTN	307.2	323.5	305.5	287.7	319.1	353.2	343.2	312.9	353.5	281.3	323.6	301.8	322.9	305.3	392.0	320.1	272.9	316.6	288.5	269.5	294.0	365.6	336.3	424.0	451.0	329.7	322.8	307.6	356.3	273.4	321.8	312.3	12077-32	3	SL004357	Growth/differentiation factor 8	Myostatin	O14793	2660	Human	RFU	Protein	20	S2	MSTN
RPS6KA1	79.6	80.2	76.0	79.1	80.8	85.7	86.2	80.8	82.4	80.2	82.4	80.7	79.6	77.2	86.9	74.6	81.2	75.2	69.7	79.7	79.7	93.1	86.5	92.8	92.8	86.6	86.2	91.2	89.6	90.0	82.8	82.1	12329-21	3	SL013834	Ribosomal protein S6 kinase alpha-1	KS6A1	Q15418	6195	Human	RFU	Protein	20	S2	RPS6KA1
EEF2K	130.3	124.0	132.1	142.0	139.6	122.3	130.7	122.5	124.7	125.2	128.0	133.8	132.5	134.8	123.4	139.7	127.2	127.4	137.0	115.3	124.6	113.8	135.7	110.3	133.5	116.1	122.9	127.0	121.2	125.2	132.0	122.0	12332-7	3	SL019680	Eukaryotic elongation factor 2 kinase	EF2K	O00418	29904	Human	RFU	Protein	20	S2	EEF2K
RPIA	143.4	113.9	110.3	112.6	110.8	115.6	112.8	113.9	115.2	119.2	115.0	117.7	110.6	110.9	122.6	114.7	117.8	112.5	119.5	203.5	113.4	112.8	115.3	115.9	112.4	108.7	118.9	109.4	119.9	113.3	112.7	103.7	12333-87	3	SL010958	Ribose-5-phosphate isomerase	RPIA	P49247	22934	Human	RFU	Protein	20	S2	RPIA	P49247	RPIA	Matrix	Metabolism > Carbohydrate metabolism
SHMT1	146.3	103.2	105.2	111.7	102.4	104.9	105.3	101.1	105.7	105.8	105.9	104.8	107.4	104.8	98.7	112.9	101.9	104.9	108.9	133.6	102.9	118.5	113.5	99.3	104.8	112.9	112.7	110.6	101.0	105.7	109.0	109.0	12334-25	3	SL004695	Serine hydroxymethyltransferase, cytosolic	cSHMT	P34896	6470	Human	RFU	Protein	20	S1	SHMT1
EGFLAM	7133.9	10545.0	8080.0	9375.2	8780.2	7485.0	6752.9	8925.6	6794.6	4516.6	6089.8	7111.3	8768.6	5973.4	4342.6	9337.8	15240.0	11150.5	8660.5	9211.3	10452.8	8504.3	9027.0	3781.7	7222.4	6213.9	8985.1	5298.0	4535.2	6553.0	5736.7	5439.8	12338-27	3	SL019671	Pikachurin	EGFLA	Q63HQ2	133584	Human	RFU	Protein	20	S2	EGFLAM
AARS1	259.5	177.2	161.1	162.6	167.3	180.5	139.7	146.7	190.0	171.5	200.1	167.1	190.1	188.2	155.1	194.7	173.6	171.0	194.4	275.4	143.9	169.1	190.9	145.2	176.5	199.3	193.7	159.4	168.5	157.5	166.8	149.5	12340-17	3	SL011196	Alanine--tRNA ligase, cytoplasmic	SYAC	P49588	16	Human	RFU	Protein	20	S2	AARS1
DUSP6	164.0	181.4	170.5	164.9	170.8	186.7	180.4	176.4	170.4	178.5	174.4	166.0	160.6	177.3	175.1	171.4	175.3	181.8	172.8	166.9	172.4	181.0	173.5	192.3	180.4	182.0	173.6	181.0	179.3	185.9	179.4	177.3	12341-8	3	SL007465	Dual specificity protein phosphatase 6	DUS6	Q16828	1848	Human	RFU	Protein	20	S2	DUSP6
ACAP2	193.7	199.3	201.3	192.2	202.2	203.1	221.7	207.0	201.3	220.3	192.3	206.7	185.0	197.1	228.9	204.4	204.9	214.8	187.3	208.6	205.0	238.6	214.4	266.4	235.0	227.5	222.9	231.7	224.4	232.9	224.3	229.6	12343-14	3	SL011226	Arf-GAP with coiled-coil, ANK repeat and PH domain-containing protein 2	CENB2	Q15057	23527	Human	RFU	Protein	20	S2	ACAP2
ANAPC10	356.6	357.3	361.3	339.8	386.1	360.9	341.1	367.5	371.8	321.1	328.4	363.8	357.5	359.8	340.3	395.0	362.4	364.8	350.0	363.2	354.6	343.4	340.1	336.0	349.0	346.9	335.8	366.1	344.9	339.5	350.6	326.9	12345-4	3	SL019703	Anaphase-promoting complex subunit 10	APC10	Q9UM13	10393	Human	RFU	Protein	20	S1	ANAPC10
CCM2	209.3	213.3	218.5	233.7	223.7	204.9	212.0	209.7	213.1	208.3	218.5	222.2	229.7	211.4	195.5	227.1	214.7	208.3	217.2	216.7	211.1	213.2	212.5	197.6	205.5	234.4	215.6	215.7	218.6	216.7	203.8	205.6	12347-29	3	SL019675	Cerebral cavernous malformations 2 protein	CCM2	Q9BSQ5	83605	Human	RFU	Protein	20	S2	CCM2
SARS2	336.8	306.5	322.9	315.6	332.3	323.6	341.8	328.4	326.2	306.6	313.2	331.1	308.5	336.5	338.1	335.2	316.5	334.4	308.6	331.8	343.4	265.2	262.2	268.1	271.2	265.4	263.5	259.9	273.3	284.3	297.3	266.4	12348-46	3	SL019681	Serine--tRNA ligase, mitochondrial	SYSM	Q9NP81	54938	Human	RFU	Protein	20	S1	SARS2	Q9NP81	SARS2	Matrix	Mitochondrial central dogma > Translation > mt-tRNA synthetases
ETS2	147.0	159.9	155.6	167.8	154.2	155.0	142.0	144.5	153.9	143.9	150.2	155.7	159.2	153.3	131.4	163.8	168.9	150.0	172.0	141.4	169.3	146.0	163.5	126.4	137.7	139.6	151.8	142.0	143.3	131.4	135.6	152.3	12350-86	3	SL018899	Protein C-ets-2	ETS2	P15036	2114	Human	RFU	Protein	20	S2	ETS2
STAT1	1076.7	665.0	659.9	650.3	654.5	641.3	793.8	649.7	678.0	699.8	686.8	709.3	623.1	707.3	685.5	682.4	648.6	685.6	641.5	1065.4	655.1	524.9	355.0	428.4	388.6	374.3	387.3	385.1	369.5	398.2	607.6	478.5	12351-25	3	SL004396	Signal transducer and activator of transcription 1-alpha/beta	STAT1	P42224	6772	Human	RFU	Protein	20	S2	STAT1
ARRDC3	62.0	74.8	69.5	72.3	69.7	70.0	59.2	67.0	71.2	73.0	67.4	65.6	76.1	64.9	68.5	65.9	71.5	69.9	72.0	67.6	65.1	66.3	68.0	60.1	59.5	66.1	67.4	69.9	68.8	67.9	66.2	67.1	12352-70	3	SL019698	Arrestin domain-containing protein 3	ARRD3	Q96B67	57561	Human	RFU	Protein	20	S1	ARRDC3
MRRF	278.9	255.2	254.0	262.1	265.2	269.9	276.8	255.0	274.2	256.1	276.4	266.2	243.8	262.2	254.9	248.0	263.0	255.1	262.5	274.2	263.5	261.6	259.6	281.8	284.6	270.9	257.4	267.6	274.2	260.7	273.6	263.8	12355-223	3	SL019676	Ribosome-recycling factor, mitochondrial	RRFM	Q96E11	92399	Human	RFU	Protein	20	S1	MRRF	Q96E11	MRRF	Matrix	Mitochondrial central dogma > Translation > Translation factors
SRI	78.0	49.1	53.0	63.7	68.9	61.7	51.6	47.0	66.9	55.7	64.1	65.2	64.5	63.4	39.9	81.6	62.5	59.7	49.1	143.8	55.1	33.1	48.1	29.9	30.3	38.0	36.6	37.2	30.8	50.0	59.4	44.1	12356-65	3	SL005002	Sorcin	Sorcin	P30626	6717	Human	RFU	Protein	20	S2	SRI
SNAP29	166.6	165.7	173.0	164.4	167.0	168.2	165.8	166.5	164.6	163.6	164.2	165.2	166.4	169.3	166.4	164.0	166.8	171.6	171.6	160.6	166.2	159.2	169.9	165.5	167.3	157.5	164.3	164.5	166.3	157.1	165.3	162.0	12357-41	3	SL016390	Synaptosomal-associated protein 29	SNP29	O95721	9342	Human	RFU	Protein	20	S1	SNAP29	O95721	SNAP29	IMS	Mitochondrial dynamics and surveillance > Autophagy
IGBP1	203.0	155.3	161.9	172.3	138.6	145.5	141.2	150.5	147.2	138.2	155.9	157.9	171.9	162.2	130.4	176.1	170.2	147.1	168.7	277.1	162.9	118.0	116.3	118.8	117.4	122.3	120.6	116.6	115.1	128.9	125.7	108.4	12358-6	3	SL007325	Immunoglobulin-binding protein 1	IGBP1	P78318	3476	Human	RFU	Protein	20	S2	IGBP1
RRAS2	285.5	259.3	265.1	257.3	272.0	255.8	276.7	272.9	258.5	267.7	260.7	275.7	255.5	263.4	259.5	264.6	262.0	265.5	256.0	260.7	280.6	289.4	299.2	289.3	271.4	292.6	301.4	305.6	294.9	281.3	278.7	288.9	12361-102	3	SL008513	Ras-related protein R-Ras2	RRAS2	P62070	22800	Human	RFU	Protein	20	S1	RRAS2
TRIB2	323.1	283.5	311.2	304.6	305.3	292.4	326.0	297.2	300.7	292.1	308.1	311.7	292.8	312.1	294.7	308.0	300.4	308.4	309.6	304.7	298.8	300.7	325.0	306.1	312.1	313.8	325.4	320.0	312.5	294.8	319.9	322.5	12363-70	3	SL015111	Tribbles homolog 2	TRIB2	Q92519	28951	Human	RFU	Protein	20	S1	TRIB2
RUVBL1	227.0	207.5	209.7	193.9	195.1	192.0	218.2	217.2	198.6	263.2	232.0	207.4	198.6	195.4	232.5	188.7	192.8	204.1	240.4	205.3	216.9	191.6	221.7	270.9	215.8	253.1	318.0	241.9	223.7	263.4	247.6	250.1	12365-108	3	SL009453	RuvB-like 1	RUVB1	Q9Y265	8607	Human	RFU	Protein	20	S2	RUVBL1
CRYGD	277.4	307.7	330.8	306.4	335.6	291.6	297.9	334.2	283.5	277.9	296.2	286.0	337.1	327.4	335.8	342.3	297.0	288.8	279.4	262.5	325.7	477.0	429.6	343.7	340.8	391.1	406.4	442.8	366.6	367.9	332.7	329.7	12366-16	3	SL008832	Gamma-crystallin D	CRGD	P07320	1421	Human	RFU	Protein	20	S2	CRYGD
MACO1	102.5	103.8	99.1	106.8	101.4	97.2	101.1	96.5	102.4	102.7	101.9	98.4	108.2	99.9	98.1	101.2	102.6	100.8	101.5	102.7	98.9	107.3	102.0	97.3	86.3	102.8	104.2	99.6	92.2	99.5	99.7	99.2	12367-52	3	SL019694	Macoilin	MACOI	Q8N5G2	55219	Human	RFU	Protein	20	S1	MACO1
KAT2B	286.1	277.7	275.6	269.7	289.8	266.5	302.1	286.9	281.9	282.9	274.0	287.1	273.4	293.5	283.0	289.5	290.9	285.4	276.3	288.2	293.5	300.4	312.3	317.6	307.1	307.0	297.2	299.2	301.9	314.7	298.2	291.7	12368-18	3	SL013848	Histone acetyltransferase KAT2B	PCAF	Q92831	8850	Human	RFU	Protein	20	S1	KAT2B
APOF	119.4	159.6	145.2	125.1	138.8	158.7	136.9	127.1	132.2	135.2	125.8	135.3	124.6	128.4	141.0	134.1	132.7	129.5	229.9	175.1	135.6	135.8	129.5	140.3	130.6	139.6	140.5	141.0	135.4	148.8	135.9	138.6	12370-30	3	SL006348	Apolipoprotein F	Apo F	Q13790	319	Human	RFU	Protein	20	S2	APOF
TPM3	100.1	98.2	98.8	99.7	93.8	91.0	83.7	98.1	93.4	98.6	96.5	91.5	99.4	89.8	96.8	104.1	95.8	89.6	95.6	94.6	90.7	79.2	76.0	72.8	69.9	70.9	70.0	77.6	72.1	75.4	82.6	79.0	12372-50	3	SL005671	Tropomyosin alpha-3 chain	Tropomyosin alpha-3 chain	P06753	7170	Human	RFU	Protein	20	S1	TPM3
TRA2B	276.8	249.5	256.7	243.9	258.3	210.9	202.4	243.9	212.7	233.8	233.2	215.9	268.9	241.5	239.0	265.1	253.0	228.2	241.6	249.0	258.5	216.8	204.6	188.0	175.6	213.3	221.5	232.5	191.8	234.0	217.4	169.9	12373-73	3	SL014875	Transformer-2 protein homolog beta	TRA2B	P62995	6434	Human	RFU	Protein	20	S2	TRA2B
PAFAH1B3	286.1	218.8	208.3	232.6	222.5	213.2	211.6	205.3	215.0	255.1	229.4	236.2	221.9	220.4	220.1	234.2	223.4	217.2	210.5	366.5	193.2	258.0	246.6	261.5	235.0	247.1	247.0	252.2	234.2	237.7	227.2	243.9	12374-8	3	SL019686	Platelet-activating factor acetylhydrolase IB subunit gamma	PA1B3	Q15102	5050	Human	RFU	Protein	20	S2	PAFAH1B3
CDKN2D	167.7	174.4	167.5	173.2	168.9	171.7	176.7	172.2	171.6	176.1	172.1	169.8	176.1	164.2	182.6	173.6	168.7	168.1	166.6	182.5	167.2	209.2	195.2	206.8	195.2	205.5	202.7	200.7	196.3	192.8	178.5	174.3	12376-85	3	SL003762	Cyclin-dependent kinase 4 inhibitor D	p19-INK4d	P55273	1032	Human	RFU	Protein	20	S2	CDKN2D
TAPBP	229.8	254.4	247.5	248.7	244.9	235.3	237.7	256.3	249.6	245.2	244.8	241.6	256.2	249.4	254.0	253.7	246.1	241.8	235.7	242.1	252.6	312.1	298.0	284.7	276.9	308.6	311.1	311.6	275.0	278.7	254.1	260.8	12378-71	3	SL012578	Tapasin	TPSN	O15533	6892	Human	RFU	Protein	20	S2	TAPBP
CBR1	678.5	748.0	833.3	584.1	706.3	553.5	565.3	685.9	513.5	532.3	621.0	607.7	724.5	622.7	664.0	636.1	551.7	585.5	731.7	653.2	715.1	459.6	431.1	468.1	394.5	565.8	494.3	464.5	502.4	429.8	583.7	680.0	12381-26	3	SL008046	Carbonyl reductase [NADPH] 1	CBR1	P16152	873	Human	RFU	Protein	20	S2	CBR1
DDX58	99.7	101.2	99.0	99.7	94.4	111.9	96.5	100.0	101.1	104.3	102.3	100.0	99.8	95.6	97.5	92.7	98.7	95.2	99.9	100.4	98.8	105.8	103.2	100.0	103.6	101.7	98.9	99.5	101.1	99.4	100.7	91.0	12382-2	3	SL019687	Probable ATP-dependent RNA helicase DDX58	DDX58	O95786	23586	Human	RFU	Protein	20	S1	DDX58
COPS7B	119.7	116.4	127.2	118.9	123.4	115.3	118.6	117.4	115.5	109.5	118.1	120.1	122.0	110.1	104.4	117.2	107.2	114.3	122.1	118.7	120.6	104.8	117.6	104.0	117.5	120.2	113.7	117.3	124.2	105.9	107.3	117.1	12384-92	3	SL019700	COP9 signalosome complex subunit 7b	CSN7B	Q9H9Q2	64708	Human	RFU	Protein	20	S2	COPS7B
CAPN3	152.2	165.0	154.7	151.3	157.9	165.8	175.3	162.9	168.2	164.3	165.2	157.3	156.8	161.6	166.3	168.9	153.8	156.9	152.8	159.8	159.7	176.2	176.3	186.2	190.9	180.9	182.9	177.7	180.3	170.2	163.9	169.7	12385-4	3	SL006471	Calpain-3	CAN3	P20807	825	Human	RFU	Protein	20	S2	CAPN3
RNPEP	251.8	239.7	228.6	236.1	244.5	236.0	270.6	250.5	239.6	253.5	239.5	242.8	225.1	241.9	255.5	233.0	232.4	236.7	228.4	265.6	243.9	149.6	145.0	209.2	192.4	191.9	194.7	181.1	182.7	213.6	187.5	164.1	12386-11	3	SL012837	Aminopeptidase B	AMPB	Q9H4A4	6051	Human	RFU	Protein	20	S2	RNPEP
PDLIM4	318.8	242.9	244.5	233.6	221.3	200.5	208.0	212.5	234.1	195.0	244.0	234.9	285.9	267.4	187.9	271.3	262.6	228.5	288.7	348.3	235.4	166.0	167.3	145.2	161.3	164.0	167.3	163.9	171.9	164.4	181.5	165.5	12387-7	3	SL013045	PDZ and LIM domain protein 4	PDLI4	P50479	8572	Human	RFU	Protein	20	S1	PDLIM4
ORC6	176.5	204.5	187.7	187.5	187.8	207.9	194.8	196.4	203.0	214.1	189.5	186.5	189.5	185.0	213.8	182.6	192.8	194.6	174.5	192.9	189.0	219.9	207.1	234.9	245.3	213.9	211.6	208.1	226.8	207.1	188.4	188.2	12389-4	3	SL007790	Origin recognition complex subunit 6	ORC6	Q9Y5N6	23594	Human	RFU	Protein	20	S2	ORC6
PDZD7	105.4	115.1	118.0	116.0	123.4	131.9	109.4	116.6	126.0	115.0	116.3	115.6	115.0	118.4	124.2	106.1	110.5	119.4	113.7	107.6	121.9	139.7	119.4	109.2	135.4	124.3	111.2	122.0	135.0	119.5	119.7	122.3	12391-27	3	SL019695	PDZ domain-containing protein 7	PDZD7	Q9H5P4	79955	Human	RFU	Protein	20	S1	PDZD7
ARL1	346.3	333.9	379.5	333.5	341.3	314.7	374.9	405.8	319.5	326.9	361.3	359.4	374.8	347.1	281.8	404.4	334.6	354.7	396.2	308.0	332.1	389.6	356.0	289.6	325.6	370.3	306.7	343.1	344.3	328.0	338.9	351.6	12392-30	3	SL019701	ADP-ribosylation factor-like protein 1	ARL1	P40616	400	Human	RFU	Protein	20	S2	ARL1
C16orf54	113.0	117.5	116.3	112.8	110.8	117.4	111.0	115.1	116.5	114.0	113.9	107.4	117.1	116.8	115.8	107.7	110.4	110.7	111.2	112.8	114.1	114.5	112.5	111.0	111.4	114.3	110.2	113.8	107.9	115.1	114.0	108.6	12394-53	3	SL006601	Transmembrane protein C16orf54	CP054	Q6UWD8	283897	Human	RFU	Protein	20	S1	C16orf54
DARS2	103.3	61.3	55.9	51.8	54.1	58.1	52.5	55.8	57.3	57.3	55.0	55.5	55.6	53.0	59.0	56.4	61.1	56.7	49.6	101.8	53.7	62.4	56.6	75.6	51.5	59.0	66.6	70.5	49.6	64.5	52.2	57.2	12395-86	3	SL019677	Aspartate--tRNA ligase, mitochondrial	SYDM	Q6PI48	55157	Human	RFU	Protein	20	S2	DARS2	Q6PI48	DARS2	Matrix	Mitochondrial central dogma > Translation > mt-tRNA synthetases
HIBCH	275.2	175.9	205.3	168.0	185.3	146.2	141.6	190.7	155.5	210.3	175.7	167.0	217.7	189.3	192.1	160.5	169.2	146.4	178.2	241.8	181.6	260.3	295.9	254.0	206.9	322.4	267.5	258.2	236.8	191.8	195.9	266.6	12396-19	3	SL006368	3-hydroxyisobutyryl-CoA hydrolase, mitochondrial	HIBCH	Q6NVY1	26275	Human	RFU	Protein	20	S2	HIBCH	Q6NVY1	HIBCH	Matrix	Metabolism > Amino acid metabolism > Branched-chain amino acid metabolism
PAX4	280.0	300.5	308.3	287.2	306.6	311.7	290.0	296.4	303.0	291.9	288.2	294.2	306.7	302.5	312.2	321.3	295.0	307.2	289.7	286.0	320.7	367.6	336.9	302.9	337.3	323.6	333.9	344.4	337.5	316.0	295.6	300.5	12398-15	3	SL019692	Paired box protein Pax-4	PAX4	O43316	5078	Human	RFU	Protein	20	S1	PAX4
CCDC50	241.1	203.3	217.1	225.1	236.7	216.0	192.8	198.3	208.2	192.1	217.0	211.0	240.1	222.0	190.8	236.7	212.9	209.3	236.0	218.2	203.7	187.4	206.2	158.5	171.6	192.7	166.2	174.2	189.1	177.7	200.8	172.0	12399-194	3	SL013198	Coiled-coil domain-containing protein 50	CCD50	Q8IVM0	152137	Human	RFU	Protein	20	S2	CCDC50
UBE2T	157.7	170.6	152.3	160.9	158.7	175.3	153.4	162.0	167.8	163.8	159.8	155.5	162.9	150.4	159.8	162.6	162.7	151.0	161.3	157.6	162.0	163.1	154.7	161.8	163.8	157.4	160.2	159.5	156.9	151.1	148.7	155.5	12400-25	3	SL015259	Ubiquitin-conjugating enzyme E2 T	UBE2T	Q9NPD8	29089	Human	RFU	Protein	20	S1	UBE2T
STAMBPL1	574.4	473.1	753.0	720.2	814.5	528.7	524.3	688.2	484.2	486.0	579.8	565.3	746.8	587.9	555.5	822.5	538.1	560.2	686.9	507.5	559.9	676.9	825.2	464.8	616.3	566.2	570.6	777.7	781.6	525.0	563.4	558.2	12401-3	3	SL019706	AMSH-like protease	STALP	Q96FJ0	57559	Human	RFU	Protein	20	S2	STAMBPL1
RAB39B	355.2	318.6	344.7	360.6	352.0	335.3	314.7	356.2	321.7	323.5	362.0	347.8	357.1	338.6	286.0	380.4	322.1	328.1	350.4	312.5	319.6	322.2	395.3	297.8	364.6	307.4	309.3	318.9	345.4	294.8	348.1	338.8	12403-30	3	SL019678	Ras-related protein Rab-39B	RB39B	Q96DA2	116442	Human	RFU	Protein	20	S1	RAB39B
DIRAS3	226.3	212.8	210.0	213.8	206.8	196.4	234.0	219.1	207.7	203.0	215.0	236.2	202.8	225.0	212.7	210.4	208.1	208.3	211.1	217.2	213.3	216.0	226.0	227.5	221.5	210.9	227.1	223.6	230.4	221.6	220.8	229.4	12406-119	3	SL000635	GTP-binding protein Di-Ras3	ARHI	O95661	9077	Human	RFU	Protein	20	S1	DIRAS3
RAB22A	213.8	159.5	196.4	194.7	193.6	199.9	167.5	185.9	182.2	186.3	200.8	190.6	216.3	180.6	172.5	256.1	174.7	174.6	210.5	179.2	172.7	251.8	240.6	170.4	189.3	187.5	170.0	189.2	176.1	163.9	213.4	199.2	12408-333	3	SL015330	Ras-related protein Rab-22A	RB22A	Q9UL26	57403	Human	RFU	Protein	20	S1	RAB22A
RAB7B	209.9	194.0	202.7	202.5	199.2	190.5	218.3	200.0	191.7	195.8	197.2	211.3	199.9	203.5	195.3	202.4	189.3	207.0	212.6	203.4	203.3	214.1	235.5	233.5	210.9	214.1	215.1	213.4	223.7	234.1	215.7	212.8	12409-90	3	SL019707	Ras-related protein Rab-7b	RAB7B	Q96AH8	338382	Human	RFU	Protein	20	S1	RAB7B
MAX	229.6	231.9	218.0	222.6	231.6	239.8	232.2	483.6	224.0	229.2	214.3	218.4	221.1	218.4	243.8	222.1	228.9	227.4	214.8	224.5	425.6	194.0	183.5	204.1	191.6	180.0	183.7	179.1	173.0	195.7	223.2	214.1	12411-60	3	SL019679	Protein max	MAX	P61244	4149	Human	RFU	Protein	20	S2	MAX
YWHAB	4001.2	2519.9	3471.0	3684.6	3381.1	2367.4	1975.3	2679.3	2570.1	2098.8	3745.8	2671.2	3702.5	3479.3	4365.4	3949.6	3481.9	2808.2	3750.3	5089.9	3390.0	2963.0	3295.9	2049.1	2758.4	3308.4	3248.7	2870.8	3324.1	2416.7	2709.0	2107.1	12414-31	3	SL004815	14-3-3 protein beta/alpha	14-3-3 protein beta/alpha	P31946	7529	Human	RFU	Protein	20	S2	YWHAB
EDF1	297.8	305.2	288.2	300.8	302.1	307.6	358.5	301.8	315.8	327.5	299.8	309.7	282.2	307.8	340.3	291.2	308.2	322.2	278.6	310.4	313.8	350.4	323.5	383.0	394.4	343.9	334.9	321.0	351.4	320.4	329.5	300.8	12415-122	3	SL011710	Endothelial differentiation-related factor 1	EDF1	O60869	8721	Human	RFU	Protein	20	S2	EDF1
TPRKB	258.1	196.9	239.3	240.1	254.1	248.9	225.9	212.3	230.2	219.0	253.4	247.6	256.1	246.6	225.5	287.0	248.6	219.0	223.7	287.8	219.6	143.0	185.7	143.4	147.4	156.2	154.4	153.4	176.4	161.5	241.1	222.5	12417-46	3	SL019708	EKC/KEOPS complex subunit TPRKB	TPRKB	Q9Y3C4	51002	Human	RFU	Protein	20	S2	TPRKB
GPD1L	182.7	198.5	204.1	237.5	175.2	191.7	176.3	192.6	212.9	216.3	215.0	196.3	202.0	193.4	215.5	220.5	203.2	180.1	198.3	201.6	191.3	170.2	231.1	191.0	194.0	239.4	145.0	178.9	200.2	275.2	180.2	186.6	12420-10	3	SL019684	Glycerol-3-phosphate dehydrogenase 1-like protein	GPD1L	Q8N335	23171	Human	RFU	Protein	20	S2	GPD1L
ALOX15B	67.9	76.9	78.1	78.0	74.1	83.3	70.8	71.1	79.2	87.9	74.5	69.8	77.4	68.4	81.9	66.5	87.9	75.5	69.4	70.9	97.1	46.7	39.4	42.2	50.7	40.4	42.8	43.0	43.1	51.9	67.1	55.0	12422-143	3	SL019693	Arachidonate 15-lipoxygenase B	LX15B	O15296	247	Human	RFU	Protein	20	S2	ALOX15B
A1CF	208.2	196.8	206.8	208.2	207.4	202.1	202.2	205.2	204.8	198.4	200.2	202.5	205.8	201.4	193.8	216.5	202.0	203.7	206.0	202.0	203.3	216.1	195.3	194.2	207.6	200.7	205.6	203.5	214.5	197.2	216.7	198.1	12423-38	3	SL019697	APOBEC1 complementation factor	A1CF	Q9NQ94	29974	Human	RFU	Protein	20	S1	A1CF
THYN1	217.9	207.3	213.5	199.1	210.3	214.1	204.0	209.4	201.9	211.7	205.5	204.8	202.2	208.7	208.3	212.6	204.8	208.3	205.7	214.1	217.6	212.2	206.9	213.5	206.7	217.5	206.0	207.1	202.2	206.6	209.8	194.6	12424-107	3	SL019702	Thymocyte nuclear protein 1	THYN1	Q9P016	29087	Human	RFU	Protein	20	S1	THYN1
ARF6	188.5	188.2	187.1	191.0	194.5	193.7	205.9	191.4	190.9	198.9	194.8	190.7	189.6	195.8	216.3	197.2	192.6	196.5	181.7	198.9	201.4	230.8	223.7	242.4	231.5	231.1	235.4	242.2	220.3	229.5	198.9	221.4	12425-104	3	SL008834	ADP-ribosylation factor 6	ARF6	P62330	382	Human	RFU	Protein	20	S2	ARF6
MOB1A	229.2	228.0	229.5	216.2	229.5	234.6	248.9	224.8	238.4	238.1	223.5	231.8	222.9	228.3	244.7	226.2	230.7	230.8	215.3	240.7	236.5	199.0	196.0	233.7	214.8	224.7	213.1	208.9	207.8	223.4	219.1	200.8	12426-19	3	SL016520	MOB kinase activator 1A	MOL1B	Q9H8S9	55233	Human	RFU	Protein	20	S2	MOB1A
CDC25B	550.6	526.4	544.2	542.8	569.2	512.4	538.8	544.1	510.1	506.1	545.7	530.1	534.3	554.7	513.5	573.3	524.2	534.1	558.2	505.7	535.5	555.8	565.9	521.6	557.3	539.3	524.6	543.2	558.3	493.5	552.0	545.2	12427-8	3	SL007185	M-phase inducer phosphatase 2	MPIP2	P30305	994	Human	RFU	Protein	20	S1	CDC25B
LYPLAL1	204.8	205.2	197.1	202.3	202.9	215.7	208.4	205.7	197.8	198.8	197.2	197.5	205.8	197.6	192.9	202.4	204.7	213.0	200.4	196.7	197.3	218.9	206.2	215.9	208.9	206.0	197.2	192.8	211.6	209.2	198.8	200.2	12428-2	3	SL015008	Lysophospholipase-like protein 1	LYPL1	Q5VWZ2	127018	Human	RFU	Protein	20	S1	LYPLAL1	Q5VWZ2	LYPLAL1	unknown	Metabolism > Lipid metabolism
PAIP1	188.8	191.3	191.8	197.5	187.7	183.8	190.3	190.7	188.2	196.7	188.3	195.4	196.8	187.6	196.7	192.0	184.9	185.2	196.0	188.7	190.5	173.2	178.2	177.8	182.4	183.3	183.8	173.6	189.4	187.8	192.8	189.5	12430-78	3	SL011150	Polyadenylate-binding protein-interacting protein 1	PAIP1	Q9H074	10605	Human	RFU	Protein	20	S1	PAIP1
PELO	227.5	206.2	230.4	226.8	219.3	215.9	237.4	220.8	207.5	206.3	223.1	223.0	229.9	218.3	208.0	230.7	206.1	214.7	232.0	213.7	217.6	186.1	218.9	201.1	210.7	205.0	213.3	211.3	213.7	199.6	218.7	218.6	12431-13	3	SL019737	Protein pelota homolog	PELO	Q9BRX2	53918	Human	RFU	Protein	20	S1	PELO
CACYBP	747.9	501.7	695.3	809.0	787.4	586.5	515.2	635.1	499.7	488.3	632.2	636.6	769.0	624.8	548.4	921.2	543.8	547.9	723.0	491.2	538.2	544.8	636.2	360.7	459.2	432.7	394.2	511.6	483.5	367.2	614.2	509.0	12432-23	3	SL010232	Calcyclin-binding protein	CYBP	Q9HB71	27101	Human	RFU	Protein	20	S2	CACYBP
ARL11	1062.2	1041.5	1302.3	1235.4	1249.4	1068.8	1073.5	1361.3	1012.1	915.8	962.4	1109.5	1180.1	1092.0	861.5	1237.0	1014.0	1081.2	1315.2	962.2	1109.4	661.5	962.6	693.0	816.4	800.5	781.7	1172.0	879.8	842.8	968.8	1008.5	12433-8	3	SL019709	ADP-ribosylation factor-like protein 11	ARL11	Q969Q4	115761	Human	RFU	Protein	20	S2	ARL11
IST1	229.6	236.4	215.8	217.2	231.3	236.8	242.2	229.2	236.5	245.1	221.3	221.5	216.7	228.7	242.1	225.0	239.6	246.6	209.3	257.3	231.6	241.2	220.9	267.8	246.7	245.3	248.5	239.2	243.9	254.0	228.2	235.2	12434-25	3	SL008617	IST1 homolog	K0174	P53990	9798	Human	RFU	Protein	20	S2	IST1
GSTO1	637.7	592.4	999.0	611.6	1072.2	711.1	406.0	546.6	404.5	690.1	629.6	309.9	373.3	303.4	553.8	449.7	560.0	647.9	1000.2	1065.1	582.1	463.8	526.0	478.0	413.3	541.9	553.5	493.2	625.8	386.1	272.5	819.0	12436-84	3	SL005847	Glutathione S-transferase omega-1	GST omega-1	P78417	9446	Human	RFU	Protein	20	S2	GSTO1
ULK3	232.1	223.0	225.1	224.0	226.9	222.0	228.4	221.3	224.4	225.0	223.5	232.5	213.7	226.0	226.1	226.0	224.5	219.2	219.7	225.6	230.7	218.4	229.1	237.2	235.2	224.4	222.9	227.3	220.9	224.6	225.9	230.3	12437-18	3	SL019726	Serine/threonine-protein kinase ULK3	ULK3	Q6PHR2	25989	Human	RFU	Protein	20	S1	ULK3
MPG	91.5	94.9	93.4	88.3	91.1	94.5	88.0	89.6	91.4	99.0	88.4	86.1	91.9	90.9	97.8	89.1	94.4	98.4	87.0	95.8	92.4	106.6	99.0	105.4	91.3	98.3	104.1	100.6	95.5	101.0	90.7	99.3	12438-127	3	SL014754	DNA-3-methyladenine glycosylase	3MG	P29372	4350	Human	RFU	Protein	20	S2	MPG
IRF9	197.0	181.0	205.1	185.1	193.8	187.7	204.1	202.6	186.8	189.0	187.1	195.0	181.5	200.5	203.3	197.6	188.3	188.3	181.3	194.3	199.0	199.6	193.3	212.6	199.7	191.8	198.2	197.2	193.3	207.8	203.0	203.6	12439-67	3	SL004395	Interferon regulatory factor 9	ISGF3	Q00978	10379	Human	RFU	Protein	20	S1	IRF9
RHOD	70.6	82.8	73.5	75.0	69.6	76.7	70.1	73.2	76.4	72.7	73.9	70.8	78.2	71.8	68.9	73.6	76.2	70.9	76.6	75.7	72.6	78.0	70.9	70.8	63.4	67.6	76.4	73.0	68.5	89.2	72.2	72.2	12442-4	3	SL019715	Rho-related GTP-binding protein RhoD	RHOD	O00212	29984	Human	RFU	Protein	20	S1	RHOD
NR5A2	154.0	151.8	152.0	149.3	146.4	146.0	148.3	150.0	141.1	147.1	147.2	156.2	144.6	150.1	138.2	147.2	145.7	156.4	166.5	179.6	146.2	133.2	145.6	147.4	145.4	141.8	141.6	140.4	137.8	144.6	151.0	140.9	12444-39	3	SL006967	Nuclear receptor subfamily 5 group A member 2	NR5A2	O00482	2494	Human	RFU	Protein	20	S1	NR5A2
ANKRD27	201.5	200.7	197.5	201.3	194.6	191.1	196.9	195.6	197.8	200.9	196.8	203.9	193.0	196.8	201.2	200.0	198.1	196.4	200.0	196.7	196.4	195.5	197.4	205.6	203.2	206.8	203.9	205.6	205.2	198.1	201.5	199.0	12445-50	3	SL019727	Ankyrin repeat domain-containing protein 27	ANR27	Q96NW4	84079	Human	RFU	Protein	20	S1	ANKRD27
GSTA1	338.0	292.7	308.1	325.6	328.2	296.2	326.5	327.7	309.3	332.4	320.3	326.0	343.0	318.6	310.9	327.6	313.4	313.3	321.4	313.7	327.0	339.0	292.5	297.4	308.9	300.3	322.7	318.5	335.9	322.7	332.5	292.8	12446-49	3	SL005253	Glutathione S-transferase A1	GST A1-1	P08263	2938	Human	RFU	Protein	20	S1	GSTA1
NMT1	281.1	194.9	209.5	186.0	219.1	217.8	228.0	213.2	219.6	207.2	204.0	209.3	177.5	222.0	227.9	207.0	201.8	222.2	180.4	271.2	223.8	236.2	214.8	249.0	233.0	225.1	236.5	216.3	217.4	217.0	218.2	220.1	12448-246	3	SL006476	Glycylpeptide N-tetradecanoyltransferase 1	NMT1	P30419	4836	Human	RFU	Protein	20	S2	NMT1
PPIH	131.7	93.2	100.0	104.8	100.0	92.9	84.8	88.3	97.0	98.7	102.8	99.2	107.7	97.0	113.7	117.1	93.1	87.5	96.7	140.6	94.7	127.2	114.9	117.5	105.7	112.9	114.5	110.6	103.6	103.8	115.4	105.4	12449-16	3	SL012991	Peptidyl-prolyl cis-trans isomerase H	PPIH	O43447	10465	Human	RFU	Protein	20	S2	PPIH
PMVK	165.6	167.9	165.9	179.2	168.6	174.5	164.8	157.4	165.8	170.5	167.4	169.6	166.5	161.4	164.0	163.1	168.8	169.8	167.7	172.2	166.8	165.1	166.9	161.3	167.0	163.0	163.1	162.1	158.2	164.4	161.1	167.0	12450-42	3	SL016459	Phosphomevalonate kinase	PMVK	Q15126	10654	Human	RFU	Protein	20	S1	PMVK
BACH1	161.9	173.3	169.0	174.0	168.5	178.3	154.8	159.6	172.3	173.6	170.1	155.4	165.4	164.9	173.8	169.8	171.3	168.9	166.3	169.0	165.5	157.4	165.5	168.5	171.1	163.3	158.3	161.0	161.7	165.4	168.2	163.9	12451-62	3	SL018858	Transcription regulator protein BACH1	BACH1	O14867	571	Human	RFU	Protein	20	S1	BACH1
KMT5C	181.8	196.4	196.2	186.2	188.1	197.5	182.2	188.1	185.5	191.1	183.4	185.9	195.4	192.1	183.1	194.7	193.5	194.9	184.5	183.4	188.3	184.8	189.7	187.9	182.9	184.1	172.7	180.7	180.3	193.7	184.0	181.4	12452-32	3	SL019721	Histone-lysine N-methyltransferase SUV420H2	SV422	Q86Y97	84787	Human	RFU	Protein	20	S1	KMT5C
NXF1	219.4	221.8	226.5	214.4	218.7	229.7	217.9	223.3	222.2	225.7	216.6	216.9	217.7	223.4	224.2	215.5	212.8	215.7	219.5	223.5	218.4	219.4	223.8	229.6	224.4	220.8	219.4	223.9	220.5	221.5	225.3	226.7	12453-161	3	SL019728	Nuclear RNA export factor 1	NXF1	Q9UBU9	10482	Human	RFU	Protein	20	S1	NXF1
NTMT1	224.1	206.6	213.6	207.5	222.0	205.7	223.0	216.2	210.4	214.6	221.4	219.9	207.8	216.2	216.8	219.2	210.9	213.3	218.0	217.3	221.4	219.7	208.4	213.8	208.1	209.9	208.9	209.1	206.1	209.1	213.7	219.3	12454-105	3	SL019732	N-terminal Xaa-Pro-Lys N-methyltransferase 1	NTM1A	Q9BV86	28989	Human	RFU	Protein	20	S1	NTMT1
MYNN	122.1	121.0	126.1	121.2	120.5	120.5	120.1	122.4	117.7	123.7	119.7	122.8	125.4	122.5	115.3	127.4	115.7	121.7	125.0	124.0	120.7	112.4	115.8	124.5	116.7	116.5	117.4	117.6	114.3	129.2	124.7	120.2	12455-48	3	SL019739	Myoneurin	MYNN	Q9NPC7	55892	Human	RFU	Protein	20	S1	MYNN
PFKFB3	125.3	133.7	127.2	124.8	127.8	133.9	122.5	133.4	133.2	143.7	127.6	122.8	124.8	119.8	133.4	126.0	128.8	128.1	119.1	137.5	129.1	124.3	139.8	133.8	143.0	143.9	126.2	125.7	136.7	138.2	132.5	134.8	12456-5	3	SL019744	6-phosphofructo-2-kinase/fructose-2,6-bisphosphatase 3	F263	Q16875	5209	Human	RFU	Protein	20	S2	PFKFB3
ADI1	79.2	67.1	69.0	73.4	72.1	67.2	62.1	65.9	71.5	70.9	76.3	70.0	77.2	70.5	71.3	74.0	75.8	67.0	76.5	68.3	65.8	69.0	63.1	54.1	66.4	66.2	65.2	66.2	78.9	56.7	70.0	64.5	12457-10	3	SL019711	1,2-dihydroxy-3-keto-5-methylthiopentene dioxygenase	MTND	Q9BV57	55256	Human	RFU	Protein	20	S2	ADI1
CHP1	1317.4	881.7	1385.1	1496.1	1647.0	1248.8	1039.8	1270.0	991.2	936.1	1216.1	1299.0	1716.9	1222.5	923.1	1860.0	1013.2	1044.4	1440.1	890.0	957.6	1299.0	1525.0	765.1	1060.8	946.6	887.0	1162.7	1039.2	1116.9	1306.5	995.9	12458-79	3	SL016506	Calcineurin B homologous protein 1	CHP1	Q99653	11261	Human	RFU	Protein	20	S2	CHP1
PLEKHA1	161.1	167.3	165.5	160.3	160.2	160.6	165.0	167.5	157.6	159.4	165.0	162.1	167.4	167.1	162.5	165.0	164.3	165.2	164.9	163.0	163.6	173.6	163.3	164.1	155.4	171.2	168.1	172.0	168.3	165.1	160.5	172.4	12459-13	3	SL007671	Pleckstrin homology domain-containing family A member 1	PKHA1	Q9HB21	59338	Human	RFU	Protein	20	S1	PLEKHA1
PSMA7	829.1	346.6	435.9	282.4	344.3	267.6	304.8	357.7	217.8	289.8	297.9	263.6	313.0	260.5	383.8	337.0	277.5	331.3	360.9	974.5	286.3	255.6	719.8	260.4	351.6	453.0	300.4	387.1	404.3	486.3	419.2	496.5	12460-18	3	SL008613	Proteasome subunit alpha type-7	PSA7	O14818	5688	Human	RFU	Protein	20	S2	PSMA7
SIRT5	210.6	188.3	209.5	243.2	197.9	183.6	209.1	204.1	176.3	158.8	178.6	172.3	186.6	187.4	159.4	242.6	182.5	187.8	219.7	225.4	215.3	129.4	202.6	172.3	219.3	235.2	223.7	236.8	152.0	188.8	195.4	195.2	12461-8	3	SL013283	NAD-dependent protein deacylase sirtuin-5, mitochondrial	SIRT5	Q9NXA8	23408	Human	RFU	Protein	20	S2	SIRT5	Q9NXA8	SIRT5	Matrix	Metabolism > Metals and cofactors > NAD biosynthesis and metabolism
SETMAR	203.2	189.9	194.4	193.2	838.8	257.1	207.7	195.9	183.4	183.6	187.5	404.2	185.1	194.5	197.4	219.7	224.2	214.0	194.1	238.9	191.9	196.5	201.8	198.9	203.6	190.6	187.9	197.1	190.3	202.6	188.3	193.0	12462-20	3	SL019733	Histone-lysine N-methyltransferase SETMAR	SETMR	Q53H47	6419	Human	RFU	Protein	20	S1	SETMAR
KLHL13	189.7	204.7	201.5	193.7	192.7	206.2	201.7	198.2	202.9	205.6	198.3	199.4	200.2	196.4	215.1	199.4	194.0	203.1	201.0	187.2	199.3	195.2	205.5	230.0	227.7	216.5	199.0	203.5	218.1	220.8	205.2	208.0	12463-7	3	SL019740	Kelch-like protein 13	KLH13	Q9P2N7	90293	Human	RFU	Protein	20	S2	KLHL13
HNRNPA1	5049.3	1458.7	1467.1	1413.3	1410.0	1024.5	850.5	974.9	1033.3	882.5	1153.1	1421.8	1239.2	1105.7	617.1	1549.6	1615.8	1681.8	1370.2	3427.1	1521.6	942.1	706.8	806.6	598.2	844.5	883.4	702.9	829.9	591.3	724.2	603.5	12466-7	3	SL008019	Heterogeneous nuclear ribonucleoprotein A1	ROA1	P09651	3178	Human	RFU	Protein	20	S2	HNRNPA1
MAPRE1	5223.0	3429.5	3809.8	4329.3	3859.8	2680.6	2114.3	2936.4	3377.2	2405.2	3954.1	3323.9	4738.1	4180.7	1787.2	5537.9	4475.6	3346.6	5181.4	7817.7	3625.4	1609.8	2007.7	1075.5	1430.9	1883.7	1795.6	1417.2	1807.8	1385.5	2183.8	1723.4	12469-19	3	SL011230	Microtubule-associated protein RP/EB family member 1	MARE1	Q15691	22919	Human	RFU	Protein	20	S2	MAPRE1
STAU1	926.3	858.0	1052.1	1095.2	1090.9	891.0	836.6	993.3	857.7	777.0	937.9	1107.7	1255.7	1002.2	760.3	1403.3	827.0	875.1	829.6	782.6	942.4	1213.4	1182.8	702.0	805.5	828.7	911.3	1041.5	833.4	784.8	869.8	889.5	12471-47	3	SL007061	Double-stranded RNA-binding protein Staufen homolog 1	STAU1	O95793	6780	Human	RFU	Protein	20	S2	STAU1
KCTD5	172.4	175.9	181.6	174.6	178.2	183.7	177.8	176.3	174.6	177.9	180.9	171.9	174.5	175.5	179.6	160.1	177.8	171.9	171.4	178.3	179.0	195.7	185.5	177.5	192.2	174.2	177.9	185.4	186.8	177.2	177.2	174.3	12473-48	3	SL015285	BTB/POZ domain-containing protein KCTD5	KCTD5	Q9NXV2	54442	Human	RFU	Protein	20	S1	KCTD5
CLIC5	370.9	244.8	364.2	398.2	339.1	302.0	250.2	327.2	348.9	368.7	378.8	435.4	436.0	354.6	286.4	355.0	342.1	374.8	611.9	330.7	276.9	639.2	521.2	373.2	462.6	574.1	505.5	416.4	403.0	516.5	527.6	391.4	12475-48	3	SL019722	Chloride intracellular channel protein 5	CLIC5	Q9NZA1	53405	Human	RFU	Protein	20	S2	CLIC5
TIGAR	344.8	294.8	296.4	309.0	299.9	290.1	346.2	315.7	297.1	300.6	320.6	332.4	293.3	310.8	308.8	309.2	301.4	299.3	315.1	334.7	331.9	280.1	289.2	291.5	287.7	286.0	298.6	281.3	296.0	281.3	293.5	303.4	12476-50	3	SL013278	Fructose-2,6-bisphosphatase TIGAR	TIGAR	Q9NQ88	57103	Human	RFU	Protein	20	S1	TIGAR
TSN	198.0	183.1	167.5	160.7	166.2	176.3	172.8	164.6	167.7	180.7	171.8	166.7	163.3	175.4	183.5	163.0	171.8	175.0	169.5	209.3	173.7	187.6	181.4	202.2	181.6	190.2	202.3	189.9	190.2	193.6	162.2	184.2	12477-42	3	SL019734	Translin	TSN	Q15631	7247	Human	RFU	Protein	20	S2	TSN
RPL30	841.1	316.8	286.9	269.3	312.7	284.0	260.4	243.0	289.5	281.3	257.9	295.9	231.3	242.3	224.6	294.4	280.3	315.3	209.8	665.9	242.3	206.3	236.9	346.4	217.3	362.9	259.2	251.2	190.2	297.2	297.3	229.6	12478-15	3	SL008862	60S ribosomal protein L30	RL30	P62888	6156	Human	RFU	Protein	20	S2	RPL30
PRKAR1B	234.2	192.2	289.3	248.0	249.5	204.8	180.0	213.6	170.2	165.4	203.0	222.6	354.9	210.3	190.4	312.9	214.9	223.3	273.4	179.1	214.4	228.3	264.9	175.4	209.3	186.4	170.9	241.1	234.5	168.4	189.8	179.9	12479-50	3	SL014768	cAMP-dependent protein kinase type I-beta regulatory subunit	KAP1	P31321	5575	Human	RFU	Protein	20	S2	PRKAR1B
OTUD5	139.6	164.9	151.8	155.4	153.1	185.1	149.2	153.9	175.9	173.2	153.8	151.4	157.7	153.5	173.5	134.6	155.6	160.1	145.2	149.6	167.0	196.6	153.9	172.4	208.3	180.9	177.0	163.4	212.6	177.3	165.7	168.6	12480-9	3	SL019713	OTU domain-containing protein 5	OTUD5	Q96G74	55593	Human	RFU	Protein	20	S2	OTUD5
BPTF	401.4	361.4	368.0	370.8	374.7	358.9	423.5	377.2	369.8	374.7	383.9	406.1	365.0	401.7	386.3	385.4	376.6	377.4	382.6	391.0	388.5	415.9	388.9	392.3	425.5	396.4	402.8	394.5	420.4	387.1	415.1	392.6	12482-5	3	SL007512	Nucleosome-remodeling factor subunit BPTF	BPTF	Q12830	2186	Human	RFU	Protein	20	S1	BPTF
RORB	180.2	108.1	99.2	97.8	106.6	108.7	109.2	106.1	106.4	111.7	99.8	106.4	100.6	103.5	115.8	104.2	103.5	108.9	101.1	103.8	105.6	119.3	111.5	128.5	116.9	120.3	123.3	122.9	116.9	123.5	111.0	117.2	12483-62	3	SL007576	Nuclear receptor ROR-beta	RORB	Q92753	6096	Human	RFU	Protein	20	S2	RORB
PITPNB	180.9	180.5	173.7	182.0	178.2	186.9	208.9	184.7	191.0	200.5	182.8	189.8	168.2	184.1	206.6	180.6	187.8	185.0	174.5	192.2	189.9	193.9	201.7	253.1	252.6	214.5	208.8	196.7	207.8	206.0	204.1	197.0	12484-67	3	SL011194	Phosphatidylinositol transfer protein beta isoform	PIPNB	P48739	23760	Human	RFU	Protein	20	S2	PITPNB
GLRX2	456.0	380.7	518.3	489.9	540.0	396.4	397.1	446.7	385.0	368.9	422.5	444.5	542.5	454.7	385.2	605.1	403.8	386.9	461.5	382.1	421.8	493.4	538.5	386.0	424.9	433.2	437.4	494.2	527.2	400.9	436.6	389.7	12486-8	3	SL007708	Glutaredoxin-2, mitochondrial	GLRX2	Q9NS18	51022	Human	RFU	Protein	20	S2	GLRX2	Q9NS18	GLRX2	Matrix	Metabolism > Metals and cofactors > Fe-S-containing proteins | Metabolism > Vitamin metabolism > Vitamin C metabolism | Metabolism > Detoxification > ROS and glutathione metabolism
MCTS1	182.9	178.9	184.1	172.6	181.8	162.4	181.0	185.9	172.2	174.2	169.3	182.2	178.3	181.3	178.4	178.5	175.6	177.5	184.0	179.7	181.5	169.7	163.1	191.1	163.1	178.0	194.5	180.9	180.6	192.0	183.3	177.3	12488-9	3	SL015331	Malignant T-cell-amplified sequence 1	MCTS1	Q9ULC4	28985	Human	RFU	Protein	20	S1	MCTS1
LAMTOR3	120.0	112.5	130.6	123.9	123.1	116.5	113.2	114.4	101.9	98.9	127.8	113.9	128.8	114.5	83.0	136.1	110.1	106.5	122.0	105.3	109.7	67.8	106.1	73.5	86.0	90.1	87.0	89.7	82.7	86.4	104.7	103.8	12490-92	3	SL019720	Ragulator complex protein LAMTOR3	LTOR3	Q9UHA4	8649	Human	RFU	Protein	20	S2	LAMTOR3
CLIC4	13278.6	14513.2	16257.6	11987.0	13356.7	7713.5	5884.9	10570.7	12386.0	9450.7	15392.7	10053.9	19295.1	17188.7	13719.3	17530.6	14856.4	11391.5	23710.0	17769.5	9549.8	8640.0	8522.9	6176.6	8723.9	10601.6	9449.0	6221.5	11557.4	7068.0	8917.1	6429.5	12491-23	3	SL008340	Chloride intracellular channel protein 4	CLIC4	Q9Y696	25932	Human	RFU	Protein	20	S2	CLIC4
OTUB2	147.8	153.7	150.7	150.1	150.6	150.5	163.2	160.2	151.9	152.8	149.9	147.7	144.2	154.8	167.5	152.5	146.2	151.4	137.5	145.9	153.2	183.7	171.8	192.1	196.0	176.4	191.9	182.1	185.6	176.9	165.5	158.4	12493-42	3	SL019735	Ubiquitin thioesterase OTUB2	OTUB2	Q96DC9	78990	Human	RFU	Protein	20	S2	OTUB2
GABARAPL2	38048.6	32340.9	41871.0	45401.6	42919.8	35365.5	26357.4	37072.4	30728.5	29708.7	37419.8	36763.4	54461.6	35061.4	27073.4	55203.9	31500.1	30193.3	42790.0	31859.0	32368.4	30644.3	39787.4	22304.3	27619.1	28420.0	24080.7	33370.7	26176.0	20581.6	32508.9	28443.2	12494-99	3	SL019741	Gamma-aminobutyric acid receptor-associated protein-like 2	GBRL2	P60520	11345	Human	RFU	Protein	20	S2	GABARAPL2
NUDT16L1	392.7	315.8	324.1	380.3	388.3	310.1	271.0	353.7	304.5	296.3	338.8	361.0	409.9	356.1	316.1	433.2	302.3	310.5	357.8	348.9	335.2	333.4	376.6	274.7	291.5	313.0	290.8	347.6	315.6	274.5	322.8	267.6	12497-29	3	SL015180	Tudor-interacting repair regulator protein	SDOS	Q9BRJ7	84309	Human	RFU	Protein	20	S2	NUDT16L1
TAX1BP3	513.6	449.2	454.5	460.3	466.0	399.6	389.7	415.4	436.1	402.3	427.7	440.3	481.6	469.2	366.4	497.4	454.4	456.6	484.1	516.9	484.7	394.8	381.9	381.7	368.3	397.4	424.8	380.6	395.7	352.0	419.2	333.6	12498-12	3	SL019719	Tax1-binding protein 3	TX1B3	O14907	30851	Human	RFU	Protein	20	S2	TAX1BP3
SH3GL2	241.8	165.7	153.7	180.4	170.6	160.3	140.3	147.3	159.3	170.9	167.3	164.7	182.7	175.6	134.0	207.2	173.6	164.4	202.3	286.9	157.1	139.6	152.8	120.6	113.0	126.8	134.2	117.3	121.8	130.6	152.6	129.7	12499-108	3	SL015171	Endophilin-A1	SH3G2	Q99962	6456	Human	RFU	Protein	20	S2	SH3GL2
UBA2	131.4	125.4	125.7	116.5	114.3	101.4	655.8	1383.8	111.9	112.6	139.1	122.5	131.9	121.8	89.4	110.3	114.6	114.5	128.0	105.5	115.6	4825.0	109.7	68.1	109.7	541.3	98.3	111.1	116.8	96.6	111.1	109.7	12500-88	3	SL019730	SUMO-activating enzyme subunit 2	SAE2	Q9UBT2	10054	Human	RFU	Protein	20	S2	UBA2
TBCA	925.4	804.7	1125.1	630.2	727.2	423.8	13102.6	13422.9	774.9	669.3	1070.5	935.4	1223.4	1120.8	432.2	1347.0	962.9	1077.7	1485.3	475.6	550.9	2574.4	1154.4	600.8	848.3	3478.2	290.4	965.9	1016.2	739.9	866.8	978.2	12501-10	3	SL008849	Tubulin-specific chaperone A	TBCA	O75347	6902	Human	RFU	Protein	20	S2	TBCA
GPR68	176.9	186.8	183.3	171.8	183.9	188.2	183.8	189.5	199.7	171.1	189.7	184.0	187.0	182.2	173.2	186.2	204.3	191.1	188.5	165.9	215.7	188.7	173.5	172.4	208.9	177.5	179.3	180.3	180.1	176.7	177.2	183.0	12503-5	3	SL007451	Ovarian cancer G-protein coupled receptor 1	SPR1	Q15743	8111	Human	RFU	Protein	20	S2	GPR68
LMOD1	471.7	440.7	444.4	439.1	440.2	411.6	452.5	438.5	437.5	441.1	447.8	442.9	429.9	447.6	446.5	447.5	443.4	431.8	455.1	462.3	434.5	464.2	466.1	463.8	470.6	469.2	467.0	461.2	496.9	438.3	466.6	472.1	12504-26	3	SL008078	Leiomodin-1	LMOD1	P29536	25802	Human	RFU	Protein	20	S1	LMOD1
ITPKC	149.1	147.7	151.2	153.4	140.9	146.7	145.3	146.5	146.9	149.5	154.9	152.4	155.6	151.0	152.1	154.3	150.7	147.4	154.5	155.5	148.9	147.7	160.4	145.7	147.7	145.7	142.5	147.3	153.2	158.4	156.0	153.4	12507-16	3	SL019723	Inositol-trisphosphate 3-kinase C	IP3KC	Q96DU7	80271	Human	RFU	Protein	20	S1	ITPKC
CHMP3	584.6	479.6	486.4	504.5	501.8	479.9	572.3	494.7	487.9	496.2	490.9	533.7	478.6	520.4	510.7	528.1	512.8	513.8	488.3	585.5	503.9	433.6	446.6	520.8	511.4	461.6	465.9	463.7	485.2	469.1	520.6	517.5	12508-9	3	SL008756	Charged multivesicular body protein 3	CHMP3	Q9Y3E7	51652	Human	RFU	Protein	20	S2	CHMP3
COMMD1	147.7	150.6	151.5	153.8	142.7	150.4	139.2	142.3	147.8	145.4	149.0	151.9	150.5	141.1	144.9	164.9	149.9	148.5	155.1	148.0	144.8	130.5	130.7	118.8	134.7	130.7	132.6	136.7	129.9	136.9	142.5	131.2	12509-115	3	SL019736	COMM domain-containing protein 1	COMD1	Q8N668	150684	Human	RFU	Protein	20	S1	COMMD1
STAP1	343.1	329.7	313.6	308.2	319.7	320.7	368.2	331.6	333.5	368.3	325.7	347.7	300.5	336.2	371.4	306.2	329.9	347.1	330.7	351.7	335.9	374.9	371.5	445.3	389.5	376.8	395.5	371.3	379.6	384.6	373.4	400.3	12510-3	3	SL019742	Signal-transducing adaptor protein 1	STAP1	Q9ULZ2	26228	Human	RFU	Protein	20	S2	STAP1
SLC41A2	144.1	146.6	143.4	156.9	141.1	146.7	146.0	133.6	145.0	150.2	147.5	144.1	148.3	141.8	143.7	131.3	146.4	139.7	145.3	142.8	140.8	159.2	147.1	144.0	157.8	151.6	148.8	147.3	160.2	137.3	154.0	142.3	12511-83	3	SL019747	Solute carrier family 41 member 2	S41A2	Q96JW4	84102	Human	RFU	Protein	20	S1	SLC41A2
GLTP	236.0	259.1	248.2	227.2	243.0	234.9	250.3	241.8	236.6	252.9	240.0	237.5	239.8	249.0	259.1	224.7	246.6	253.8	239.7	247.5	261.6	248.9	248.3	270.0	268.1	272.5	276.2	261.3	267.5	293.1	296.7	268.3	12513-8	3	SL008826	Glycolipid transfer protein	GLTP	Q9NZD2	51228	Human	RFU	Protein	20	S2	GLTP
METTL1	299.5	267.4	290.0	285.7	276.9	272.3	295.8	289.8	278.4	288.3	295.1	296.3	293.4	288.3	272.3	337.1	291.5	283.9	288.8	277.4	283.5	293.7	326.3	296.3	309.0	283.4	272.8	298.9	295.6	293.7	293.6	303.0	12514-16	3	SL004624	tRNA (guanine-N(7)-)-methyltransferase	METTL1	Q9UBP6	4234	Human	RFU	Protein	20	S1	METTL1
UCK2	138.2	155.0	144.4	141.0	145.1	146.4	133.7	138.7	140.3	148.1	142.8	140.9	155.8	134.7	133.0	147.8	142.9	143.5	156.1	143.7	141.4	128.5	137.2	131.9	135.2	124.5	136.2	130.8	130.0	137.0	150.4	145.5	12515-45	3	SL019724	Uridine-cytidine kinase 2	UCK2	Q9BZX2	7371	Human	RFU	Protein	20	S1	UCK2
TEAD4	200.8	203.3	205.8	204.5	206.1	209.1	191.1	204.2	200.4	206.3	202.9	196.6	204.5	193.9	198.2	206.6	199.7	205.5	197.6	203.2	202.1	198.2	217.3	202.4	198.9	211.8	196.2	201.9	204.5	279.6	205.1	191.8	12516-13	3	SL019731	Transcriptional enhancer factor TEF-3	TEAD4	Q15561	7004	Human	RFU	Protein	20	S1	TEAD4
PDCD5	2894.6	1858.3	2638.9	2739.5	2946.1	2084.2	1682.5	2230.9	2047.5	1435.3	2188.9	2307.1	3197.4	2560.7	1093.7	3434.0	2588.6	2167.5	2820.5	3016.2	2311.3	1187.0	1808.7	941.6	1229.2	1554.5	1316.4	1324.5	1440.0	985.3	1743.2	1258.6	12517-52	3	SL003787	Programmed cell death protein 5	TFAR19	O14737	9141	Human	RFU	Protein	20	S2	PDCD5
PBRM1	306.4	293.0	287.0	287.2	294.4	292.0	356.9	299.0	292.6	325.3	290.4	313.8	284.7	305.0	326.2	289.5	294.6	306.3	284.4	315.6	299.1	277.5	256.4	315.8	276.3	290.4	280.5	293.7	280.6	307.1	299.7	311.2	12518-289	3	SL011258	Protein polybromo-1	PB1	Q86U86	55193	Human	RFU	Protein	20	S2	PBRM1
CDKN2C	45.9	51.1	48.6	51.2	49.4	47.3	52.3	52.0	50.1	51.7	49.8	48.7	44.6	49.3	51.4	49.9	48.3	50.3	50.3	48.3	50.7	50.9	48.8	54.5	51.5	57.4	51.5	49.1	51.6	53.5	54.0	52.2	12521-3	3	SL007230	Cyclin-dependent kinase 4 inhibitor C	CDN2C	P42773	1031	Human	RFU	Protein	20	S2	CDKN2C
RAD23B	323.8	205.7	314.1	329.3	358.7	238.4	184.2	261.9	209.6	191.8	266.3	251.3	358.4	268.8	209.9	423.6	265.8	215.2	323.7	289.7	252.8	207.4	274.8	168.9	208.2	208.1	188.2	229.0	238.0	176.0	219.2	180.0	12522-6	3	SL011201	UV excision repair protein RAD23 homolog B	RD23B	P54727	5887	Human	RFU	Protein	20	S2	RAD23B
SAT2	195.4	148.5	147.4	147.5	144.9	141.3	150.9	146.1	149.2	140.8	153.3	153.2	143.6	145.6	135.3	148.3	146.4	143.4	171.4	161.2	142.6	150.7	153.1	141.0	153.2	153.9	152.7	139.4	145.3	148.0	143.7	141.6	12524-18	3	SL019774	Diamine acetyltransferase 2	SAT2	Q96F10	112483	Human	RFU	Protein	20	S1	SAT2
THRA	114.1	108.0	105.3	116.0	106.6	109.1	107.5	106.9	113.3	109.3	111.2	105.1	108.5	107.6	111.2	111.3	108.9	102.2	106.9	113.4	110.9	102.3	113.4	118.1	126.3	120.6	104.2	103.2	114.9	118.4	104.6	111.1	12527-50	3	SL013736	Thyroid hormone receptor alpha	THA	P10827	7067	Human	RFU	Protein	20	S1	THRA
WRNIP1	100.3	92.6	96.0	95.3	94.4	89.4	101.8	92.4	96.7	93.7	96.2	96.9	97.3	95.9	91.7	93.6	93.5	92.5	98.5	96.5	95.2	95.9	95.4	93.9	104.7	96.3	96.8	89.5	101.4	90.3	95.1	97.1	12528-40	3	SL019761	ATPase WRNIP1	WRIP1	Q96S55	56897	Human	RFU	Protein	20	S1	WRNIP1
FKBP6	386.9	353.2	371.6	357.1	343.4	326.2	357.8	369.7	330.6	320.3	360.8	355.5	342.0	362.1	254.8	368.8	322.3	336.7	402.6	324.2	358.2	241.9	323.3	254.3	270.2	300.2	296.9	294.8	277.1	324.0	317.0	354.0	12529-32	3	SL019753	Inactive peptidyl-prolyl cis-trans isomerase FKBP6	FKBP6	O75344	8468	Human	RFU	Protein	20	S2	FKBP6
CKS1B	539.2	1427.7	506.4	533.6	527.3	532.8	544.0	538.0	546.5	517.3	559.3	567.2	525.9	514.2	495.4	530.5	546.1	538.2	549.1	581.0	540.1	418.9	470.6	485.7	486.3	516.9	519.3	497.8	449.2	492.1	499.7	498.4	12530-14	3	SL005032	Cyclin-dependent kinases regulatory subunit 1	CKS-1	P61024	1163	Human	RFU	Protein	20	S2	CKS1B
ERVV-1	118.6	128.1	127.2	132.1	123.3	130.3	118.4	119.5	132.9	132.8	131.9	123.8	129.3	121.2	123.1	122.1	123.5	124.7	129.1	121.9	126.9	121.4	121.4	115.8	124.1	118.6	118.7	116.8	125.1	123.0	131.2	120.2	12531-5	3	SL019768	Endogenous retrovirus group V member 1 Env polyprotein	ERVV1	B6SEH8	147664	Human	RFU	Protein	20	S1	ERVV-1
CDC34	99.1	98.0	97.5	99.1	92.8	92.6	93.3	97.0	85.1	81.6	97.0	87.1	97.3	84.6	69.0	98.7	82.6	89.1	104.0	81.5	94.9	54.6	79.9	60.5	66.7	71.1	68.2	73.3	62.9	65.3	87.0	90.4	12532-28	3	SL013788	Ubiquitin-conjugating enzyme E2 R1	UB2R1	P49427	997	Human	RFU	Protein	20	S2	CDC34
CYTH2	120.1	118.0	123.4	125.2	120.4	123.0	123.3	120.8	123.1	129.0	123.1	124.8	116.6	119.5	127.3	128.3	124.9	119.4	123.1	124.9	127.5	115.3	122.3	124.3	122.4	123.8	130.7	120.6	118.3	121.6	125.0	127.4	12533-135	3	SL019781	Cytohesin-2	CYH2	Q99418	9266	Human	RFU	Protein	20	S1	CYTH2
CALCOCO2	1896.1	1667.4	2078.6	2031.8	2510.7	1638.8	1325.3	1786.9	1790.1	1426.0	2052.2	2200.0	2506.8	2207.0	1312.3	2822.8	1734.1	1490.5	2466.1	1598.3	2152.8	1842.1	2564.5	1507.9	1859.9	1371.9	1727.6	2003.4	1794.4	1483.4	2044.2	1677.9	12534-10	3	SL019796	Calcium-binding and coiled-coil domain-containing protein 2	CACO2	Q13137	10241	Human	RFU	Protein	20	S2	CALCOCO2
XRCC1	233.8	226.5	215.7	218.0	215.3	215.7	238.9	217.6	221.0	218.9	222.1	226.2	217.8	221.5	213.5	217.6	214.8	220.8	223.7	225.9	219.6	234.3	226.6	242.4	221.7	240.4	246.8	234.0	234.9	230.8	237.4	230.8	12535-2	3	SL013748	DNA repair protein XRCC1	XRCC1	P18887	7515	Human	RFU	Protein	20	S1	XRCC1
MTMR6	208.1	195.7	199.0	198.1	192.4	186.5	223.2	208.4	195.9	201.1	191.8	210.8	196.2	204.7	188.4	198.4	191.0	200.2	209.8	211.3	200.6	218.9	219.3	223.3	204.2	223.5	225.4	235.3	228.7	224.4	217.7	221.5	12536-46	3	SL019758	Myotubularin-related protein 6	MTMR6	Q9Y217	9107	Human	RFU	Protein	20	S1	MTMR6
PURA	415.1	334.0	338.4	362.3	349.5	329.9	409.6	353.3	351.4	349.2	366.1	382.8	324.2	360.0	365.9	336.6	342.1	347.6	348.8	392.4	364.7	352.9	349.4	376.6	401.9	350.4	356.2	350.4	381.9	351.4	366.4	361.7	12537-88	3	SL013811	Transcriptional activator protein Pur-alpha	PURA	Q00577	5813	Human	RFU	Protein	20	S1	PURA
RGS7	48.7	47.0	51.8	57.1	77.1	53.1	48.5	53.8	51.3	45.3	50.9	70.1	59.0	48.9	40.1	55.2	54.7	47.7	49.9	43.5	47.8	42.9	52.5	34.2	42.6	42.3	48.8	41.8	51.0	33.7	49.1	43.8	12538-19	3	SL019759	Regulator of G-protein signaling 7	RGS7	P49802	6000	Human	RFU	Protein	20	S2	RGS7
RHOG	357.2	338.5	363.6	341.6	341.2	328.0	318.5	346.7	299.7	319.3	370.7	332.0	356.4	306.3	255.3	387.9	314.0	316.5	381.7	294.1	329.1	190.2	352.0	249.0	271.6	307.3	307.0	294.9	285.3	296.0	315.4	327.6	12540-25	3	SL019775	Rho-related GTP-binding protein RhoG	RHOG	P84095	391	Human	RFU	Protein	20	S2	RHOG
ZNF560	110.7	115.1	113.3	118.0	113.7	118.2	111.1	115.3	115.1	115.0	114.4	113.9	117.9	111.2	116.5	115.5	110.5	114.4	123.1	117.4	115.8	106.3	111.6	107.3	134.8	114.5	116.7	109.4	106.8	115.6	126.9	110.5	12543-76	3	SL019752	Zinc finger protein 560	ZN560	Q96MR9	147741	Human	RFU	Protein	20	S1	ZNF560
SMTN	97.6	114.4	106.7	107.2	103.3	98.9	99.0	103.1	104.7	112.0	102.9	99.9	108.5	108.9	111.5	105.5	116.3	106.0	117.5	126.4	103.5	118.3	104.7	120.0	100.9	122.3	117.7	102.8	112.1	115.6	104.3	117.6	12546-1	3	SL014839	Smoothelin	SMTN	P53814	6525	Human	RFU	Protein	20	S2	SMTN
RRAGC	123.8	125.8	125.9	130.4	124.0	118.7	120.8	123.2	117.8	125.2	122.4	123.3	128.4	123.7	122.7	132.2	126.6	119.5	127.1	131.1	117.5	116.4	126.3	118.2	114.2	116.3	116.5	123.9	118.7	125.4	123.0	125.4	12548-75	3	SL019776	Ras-related GTP-binding protein C	RRAGC	Q9HB90	64121	Human	RFU	Protein	20	S1	RRAGC
HPGDS	150.8	116.2	109.2	116.2	109.7	114.9	124.7	117.6	126.2	129.6	118.4	125.3	117.3	119.7	120.2	131.8	121.8	121.7	119.9	132.3	110.7	137.8	111.4	121.2	117.5	122.3	144.5	119.0	119.8	117.2	131.5	114.1	12549-33	3	SL014636	Hematopoietic prostaglandin D synthase	PTGD2	O60760	27306	Human	RFU	Protein	20	S2	HPGDS
ITCH	172.0	191.1	192.4	183.8	185.7	187.6	174.4	184.7	192.6	178.5	190.2	178.8	191.6	176.0	175.9	197.9	190.2	179.0	175.7	172.7	192.6	199.4	237.9	178.5	179.7	171.0	178.7	182.2	172.6	180.1	176.3	172.4	12551-3	3	SL007599	E3 ubiquitin-protein ligase Itchy homolog	ITCH	Q96J02	83737	Human	RFU	Protein	20	S1	ITCH
VRK1	252.1	258.3	264.2	258.0	267.1	260.0	268.8	261.0	268.8	276.5	258.5	263.3	252.2	267.2	272.5	268.5	260.9	264.8	244.1	258.0	262.4	270.2	260.3	275.3	275.7	266.8	270.7	274.1	278.2	277.1	256.3	260.5	12553-5	3	SL010954	Serine/threonine-protein kinase VRK1	VRK1	Q99986	7443	Human	RFU	Protein	20	S1	VRK1
RAD51D	50.9	58.4	50.2	52.1	51.8	57.9	72.6	60.3	49.4	440.1	50.8	48.7	52.6	49.9	76.5	56.8	52.2	48.1	53.1	57.3	54.7	48.8	57.9	55.9	54.5	58.9	66.6	67.4	51.7	62.2	61.9	71.5	12554-10	3	SL013725	DNA repair protein RAD51 homolog 4	RA51D	O75771	5892	Human	RFU	Protein	20	S2	RAD51D
UBE2C	68.3	72.2	71.0	78.0	70.6	78.4	74.1	72.0	79.3	75.8	74.2	72.7	74.7	72.4	79.3	76.6	77.5	74.4	75.4	72.7	72.6	74.6	80.5	90.3	88.8	79.2	82.1	75.8	77.7	87.8	80.7	77.9	12556-7	3	SL006252	Ubiquitin-conjugating enzyme E2 C	UBE2C	O00762	11065	Human	RFU	Protein	20	S2	UBE2C
NOVA1	104.2	101.1	109.0	107.7	96.6	98.2	93.1	99.7	100.9	95.4	98.2	101.6	103.3	93.1	99.0	100.7	95.1	97.8	109.6	98.4	97.5	117.6	105.9	85.8	92.6	95.0	97.9	102.3	87.1	92.1	91.6	95.9	12557-18	3	SL019782	RNA-binding protein Nova-1	NOVA1	P51513	4857	Human	RFU	Protein	20	S1	NOVA1
UBASH3B	73.3	81.5	78.8	75.7	77.5	72.1	78.1	78.2	77.4	83.4	72.0	79.0	74.6	76.8	84.8	77.1	80.5	77.2	71.7	235.1	73.0	92.9	84.6	100.7	87.8	88.4	88.2	90.0	83.5	84.7	84.0	84.9	12558-3	3	SL011269	Ubiquitin-associated and SH3 domain-containing protein B	UBS3B	Q8TF42	84959	Human	RFU	Protein	20	S2	UBASH3B
NT5C	250.3	174.9	184.6	206.0	200.9	154.6	137.3	156.1	161.6	159.9	194.9	171.3	201.4	194.6	203.4	212.6	183.7	150.7	207.6	225.6	167.1	188.4	149.9	189.0	199.8	276.7	215.1	189.9	215.3	160.4	187.6	188.6	12560-9	3	SL008415	5'(3')-deoxyribonucleotidase, cytosolic type	NT5C	Q8TCD5	30833	Human	RFU	Protein	20	S2	NT5C
PKN1	172.7	166.1	161.1	162.3	160.3	158.4	174.0	163.6	168.0	160.6	170.5	176.5	158.7	171.0	149.4	152.9	160.2	164.4	234.0	170.9	160.6	162.6	167.1	158.1	173.4	168.7	157.1	155.1	183.6	162.2	159.3	170.7	12562-1	3	SL014979	Serine/threonine-protein kinase N1	PKN1	Q16512	5585	Human	RFU	Protein	20	S2	PKN1
TNFAIP8	553.2	466.5	491.1	512.3	470.1	457.0	458.9	521.2	504.2	513.9	565.2	522.2	474.2	515.8	406.4	530.2	468.0	501.7	549.6	585.0	456.3	311.9	392.1	340.9	335.3	446.0	367.1	321.0	366.8	391.3	456.0	421.1	12563-2	3	SL019770	Tumor necrosis factor alpha-induced protein 8	TFIP8	O95379	25816	Human	RFU	Protein	20	S2	TNFAIP8
NIP7	133.9	126.9	123.7	123.6	133.5	128.8	140.2	131.8	124.9	132.3	125.7	150.5	124.1	128.6	130.3	129.6	124.3	129.8	123.2	146.1	125.7	143.9	144.8	152.0	134.0	157.0	147.0	145.7	145.0	147.1	133.7	146.6	12564-9	3	SL019777	60S ribosome subunit biogenesis protein NIP7 homolog	NIP7	Q9Y221	51388	Human	RFU	Protein	20	S2	NIP7
KEAP1	48.2	48.2	47.5	48.4	49.6	44.7	48.3	48.7	50.8	45.2	46.1	48.6	49.7	49.1	48.2	47.4	47.3	45.4	47.6	53.0	46.4	45.2	52.4	44.5	39.0	46.0	48.7	50.0	46.0	51.5	44.4	50.8	12568-14	3	SL017529	Kelch-like ECH-associated protein 1	KEAP1	Q14145	9817	Human	RFU	Protein	20	S1	KEAP1
CCT5	261.1	137.5	129.4	122.4	123.7	138.3	129.1	127.0	120.5	128.3	134.7	142.3	118.4	126.3	114.9	151.5	121.9	120.4	120.4	523.2	123.7	125.2	177.3	145.7	153.0	165.9	185.5	165.3	143.5	170.5	142.6	148.2	12569-25	3	SL004993	T-complex protein 1 subunit epsilon	TCP-1-epsilon	P48643	22948	Human	RFU	Protein	20	S1	CCT5
ARL3	157.2	119.1	117.7	119.3	121.3	125.5	128.3	106.0	133.2	120.2	127.2	130.5	119.0	123.4	108.6	131.0	128.2	118.5	111.4	158.2	121.6	129.8	147.6	135.9	120.4	157.4	139.9	138.8	117.1	138.8	134.1	137.0	12571-14	3	SL019778	ADP-ribosylation factor-like protein 3	ARL3	P36405	403	Human	RFU	Protein	20	S2	ARL3
EFS	184.9	181.2	172.6	169.3	173.1	169.3	196.0	187.4	176.5	174.4	172.4	176.4	173.2	174.7	176.1	179.5	173.9	180.0	171.3	175.3	176.8	179.3	187.1	193.7	194.0	190.0	194.9	192.0	192.3	186.5	187.8	198.7	12572-236	3	SL019783	Embryonal Fyn-associated substrate	EFS	O43281	10278	Human	RFU	Protein	20	S2	EFS
TRIM3	251.6	246.3	252.4	242.1	243.9	244.9	266.0	243.5	251.2	252.9	246.8	248.3	241.6	249.4	256.8	252.5	247.9	247.8	242.4	259.9	242.5	260.0	251.2	273.4	274.1	245.6	244.4	245.3	259.9	250.4	253.7	263.5	12573-80	3	SL019797	Tripartite motif-containing protein 3	TRIM3	O75382	10612	Human	RFU	Protein	20	S1	TRIM3
EDN2	9785.9	7474.0	10395.1	12069.2	13067.8	8676.1	8060.7	9637.5	8106.8	5017.9	9662.6	10209.5	12534.2	9707.4	3071.1	14285.4	8373.9	8845.9	11337.6	6027.3	9246.2	7301.0	8948.2	3397.0	4974.6	5094.2	4744.5	6310.9	5443.9	3892.9	7004.2	5832.4	12574-36	3	SL000405	Endothelin-2	Endothelin 2	P20800	1907	Human	RFU	Protein	20	S2	EDN2
MTHFD1	162.1	107.1	100.3	91.5	96.4	101.2	96.1	94.0	97.7	100.7	94.7	97.5	97.8	94.0	95.8	98.3	101.5	99.7	95.5	202.1	91.8	80.2	95.3	86.8	82.9	89.4	98.4	91.3	81.3	98.1	96.0	70.4	12575-30	3	SL008027	C-1-tetrahydrofolate synthase, cytoplasmic	C1TC	P11586	4522	Human	RFU	Protein	20	S2	MTHFD1
MAGEA3	107.2	104.9	100.7	115.6	107.8	90.0	105.9	104.7	110.0	102.7	109.8	118.3	108.7	117.2	86.6	117.1	100.0	113.5	112.7	102.7	103.3	79.5	98.1	85.4	84.7	89.4	97.4	90.9	95.6	86.0	96.0	102.0	12576-21	3	SL002732	Melanoma-associated antigen 3	MAGE-3	P43357	4102	Human	RFU	Protein	20	S2	MAGEA3
FEN1	113.5	118.7	116.6	118.0	120.9	116.4	113.1	111.3	112.0	112.4	116.6	112.4	117.2	112.7	115.6	122.4	122.1	116.7	120.2	114.2	111.7	106.0	117.6	101.4	107.6	106.9	108.7	108.0	109.9	105.3	111.3	109.0	12577-100	3	SL002091	Flap endonuclease 1	FLAP endonuclease-1	P39748	2237	Human	RFU	Protein	20	S1	FEN1
ARF3	130.1	131.3	130.0	129.6	128.7	132.6	132.7	131.7	128.9	142.9	141.0	129.4	133.2	130.2	139.7	133.3	131.6	133.5	129.9	140.8	127.5	126.4	127.2	132.8	131.2	136.8	136.8	125.9	129.9	127.5	134.5	129.6	12578-13	3	SL006497	ADP-ribosylation factor 3	ARF3	P61204	377	Human	RFU	Protein	20	S2	ARF3
PSMB5	112.2	94.6	111.5	102.9	103.0	93.8	95.8	102.6	94.2	94.9	112.8	95.1	100.5	95.3	102.5	113.6	102.4	105.2	102.2	125.6	94.6	123.6	197.7	116.1	148.5	112.8	116.7	125.6	116.8	141.6	118.1	117.4	12580-7	3	SL012949	Proteasome subunit beta type-5	PSB5	P28074	5693	Human	RFU	Protein	20	S2	PSMB5
IMPA2	93.3	71.9	69.5	73.5	66.7	70.9	60.0	65.1	69.5	66.9	65.4	65.3	71.7	65.8	66.2	68.4	71.1	67.4	71.0	68.1	66.6	63.4	67.8	61.7	61.9	63.3	64.6	65.2	63.7	62.5	70.0	67.3	12581-39	3	SL014587	Inositol monophosphatase 2	IMPA2	O14732	3613	Human	RFU	Protein	20	S1	IMPA2
ARAF	73.7	77.6	78.5	74.6	75.3	74.9	76.1	78.7	76.6	79.3	73.7	73.8	76.9	74.4	79.4	78.0	74.2	70.3	76.8	77.5	75.8	69.8	78.8	78.3	65.6	74.7	75.7	79.2	83.9	76.7	76.0	81.8	12583-77	3	SL019755	Serine/threonine-protein kinase A-Raf	ARAF	P10398	369	Human	RFU	Protein	20	S2	ARAF
ERCC1	63.4	62.6	61.8	63.6	62.4	60.4	58.5	59.3	62.9	63.9	63.1	61.5	62.5	60.0	62.9	62.0	65.5	60.6	60.5	62.6	61.6	58.8	59.5	61.3	62.3	59.8	59.9	61.1	56.9	61.1	65.6	63.4	12585-39	3	SL009589	DNA excision repair protein ERCC-1	ERCC1	P07992	2067	Human	RFU	Protein	20	S1	ERCC1
ARL2	102.0	84.1	124.3	82.3	94.8	54.3	61.5	69.7	83.6	76.2	134.3	109.7	155.1	118.2	50.9	166.9	108.1	110.9	162.5	51.6	61.8	47.6	159.7	57.5	103.2	65.8	36.7	113.6	163.4	68.7	96.0	108.7	12587-65	3	SL019779	ADP-ribosylation factor-like protein 2	ARL2	P36404	402	Human	RFU	Protein	20	S2	ARL2	P36404	ARL2	IMS	Mitochondrial dynamics and surveillance > Fusion
OPHN1	88.1	98.5	88.4	97.8	94.6	87.3	84.2	88.3	127.2	96.0	93.6	87.6	95.8	89.7	83.6	97.2	94.2	87.5	98.6	91.8	93.3	82.9	91.0	81.9	82.0	90.3	91.1	95.9	83.5	89.5	87.9	86.6	12591-27	3	SL002050	Oligophrenin-1	Oligophrenin-1	O60890	4983	Human	RFU	Protein	20	S1	OPHN1
PDRG1	189.7	169.2	163.4	155.5	164.2	172.4	175.7	169.6	169.4	168.8	154.2	164.4	159.2	160.3	173.9	160.5	160.2	166.2	156.7	181.8	159.4	152.8	147.8	151.2	147.9	147.6	146.1	139.7	153.1	157.7	170.7	150.9	12593-33	3	SL019751	p53 and DNA damage-regulated protein 1	PDRG1	Q9NUG6	81572	Human	RFU	Protein	20	S2	PDRG1
GCA	60.6	64.8	60.8	59.6	62.1	61.1	64.8	60.6	61.2	60.3	62.1	59.3	60.4	60.2	67.5	63.5	62.3	59.4	61.9	62.0	60.3	65.5	63.7	72.1	66.4	67.9	69.4	63.9	62.9	69.1	65.5	66.8	12594-5	3	SL019772	Grancalcin	GRAN	P28676	25801	Human	RFU	Protein	20	S2	GCA
TMOD1	332.5	226.4	218.4	211.4	222.7	221.6	224.7	220.0	221.6	233.3	211.8	229.8	213.1	223.5	237.1	217.4	224.1	224.1	205.9	403.5	218.0	238.2	198.7	256.3	221.7	233.3	224.3	230.5	222.8	376.4	230.0	209.0	12595-11	3	SL010848	Tropomodulin-1	TMOD1	P28289	7111	Human	RFU	Protein	20	S2	TMOD1
ATG5	94.8	98.9	93.2	93.2	93.2	93.8	97.5	107.1	109.4	100.4	92.5	96.6	94.5	96.7	100.8	95.7	97.4	91.3	93.7	99.2	93.5	102.2	96.9	116.3	104.4	98.7	103.1	96.5	170.7	102.5	94.0	104.5	12597-68	3	SL019171	Autophagy protein 5	Autophagy protein 5	Q9H1Y0	9474	Human	RFU	Protein	20	S2	ATG5
FERMT3	275.4	248.6	250.5	258.8	240.5	237.2	209.2	245.8	258.5	226.0	244.9	250.5	249.6	221.6	213.4	250.3	225.3	236.1	287.6	334.7	239.6	134.7	185.9	163.9	164.8	195.1	193.3	177.2	175.6	190.7	175.0	220.3	12599-10	3	SL010979	Fermitin family homolog 3	URP2	Q86UX7	83706	Human	RFU	Protein	20	S2	FERMT3
PABPC4	223.3	167.5	159.2	165.8	162.3	165.8	145.4	155.3	170.7	166.7	165.2	165.0	167.1	162.7	150.8	171.7	164.8	164.3	165.6	213.3	154.9	124.6	122.6	122.3	121.8	135.3	131.9	117.1	128.6	135.7	141.2	125.4	12603-87	3	SL019780	Polyadenylate-binding protein 4	PABP4	Q13310	8761	Human	RFU	Protein	20	S2	PABPC4
SCMH1	167.0	184.8	182.3	176.3	171.1	166.0	163.4	177.0	170.3	173.8	179.5	171.9	192.5	165.0	160.5	190.2	174.0	170.9	185.1	173.5	175.5	164.4	177.3	162.0	153.8	175.8	158.8	166.4	164.2	183.7	176.0	173.7	12604-16	3	SL019785	Polycomb protein SCMH1	SCMH1	Q96GD3	22955	Human	RFU	Protein	20	S1	SCMH1
EXOSC3	146.5	162.1	159.3	160.7	155.6	172.5	149.3	155.9	153.0	167.3	159.1	151.5	158.8	150.1	158.5	160.0	157.8	160.8	154.6	151.9	156.2	181.4	157.5	155.9	161.6	161.3	156.3	159.3	160.3	165.9	161.1	163.9	12605-1	3	SL005742	Exosome complex component RRP40	Exosome component 3	Q9NQT5	51010	Human	RFU	Protein	20	S1	EXOSC3
PSMB1	663.9	422.7	560.7	707.0	575.9	461.7	578.9	604.0	485.5	297.2	598.6	659.0	687.8	587.9	110.1	836.8	479.3	525.9	607.2	438.5	398.1	217.6	342.5	132.0	171.8	182.9	180.9	208.1	129.6	210.1	332.9	290.6	12612-37	3	SL008624	Proteasome subunit beta type-1	PSB1	P20618	5689	Human	RFU	Protein	20	S2	PSMB1
NRBP1	72.3	70.0	73.1	74.3	77.9	70.4	64.8	67.3	71.1	70.2	73.7	69.4	77.6	71.1	66.8	79.7	72.7	70.3	73.7	65.9	70.3	63.4	75.0	65.3	70.9	75.2	65.5	69.6	76.9	63.2	71.3	73.1	12616-45	3	SL019803	Nuclear receptor-binding protein	NRBP	Q9UHY1	29959	Human	RFU	Protein	20	S1	NRBP1
STK24	221.7	150.9	159.7	162.7	208.9	163.3	132.2	129.7	176.2	125.8	160.2	174.7	163.6	181.5	118.4	196.7	171.6	161.7	190.6	356.9	128.4	152.7	156.7	129.9	141.7	218.4	159.3	132.2	155.9	147.7	136.7	150.4	12617-2	3	SL008369	Serine/threonine-protein kinase 24	STK24	Q9Y6E0	8428	Human	RFU	Protein	20	S2	STK24
AKR1C1	62.0	55.7	55.6	54.2	57.5	56.6	48.6	56.1	53.5	55.2	53.2	56.2	57.8	52.8	50.8	49.7	56.7	53.7	54.0	52.7	54.1	59.8	48.3	49.9	50.7	55.2	62.3	51.9	52.7	52.5	55.2	59.0	12618-50	3	SL008344	Aldo-keto reductase family 1 member C1	Aldo-keto reductase 1C1	Q04828	1645	Human	RFU	Protein	20	S1	AKR1C1
PPM1A	227.3	225.3	234.5	214.8	223.5	204.3	219.3	219.9	208.8	220.7	210.2	219.2	227.3	217.9	206.3	222.3	229.2	213.1	234.9	232.7	223.3	169.8	191.9	204.3	199.2	222.8	210.2	201.5	195.0	206.2	209.1	215.5	12619-14	3	SL004719	Protein phosphatase 1A	Protein phophatase 2Ca	P35813	5494	Human	RFU	Protein	20	S2	PPM1A
SEPTIN11	1034.6	725.9	1153.5	1097.3	1340.7	953.3	857.3	978.9	786.4	604.9	1006.0	1005.2	1219.0	978.8	559.0	1574.3	825.5	831.3	1068.7	691.3	785.8	807.8	1040.1	327.2	693.7	532.4	496.0	643.4	765.5	408.9	758.8	598.4	12620-3	3	SL011301	Septin-11	Septin-11	Q9NVA2	55752	Human	RFU	Protein	20	S2	SEPTIN11
PPP2R1A	246.5	181.2	177.0	179.9	168.7	168.7	157.7	160.3	190.0	177.7	220.7	180.0	203.5	195.7	183.1	210.6	194.9	177.8	203.2	334.8	158.3	162.2	188.0	164.5	171.1	193.4	179.6	149.0	170.7	161.3	183.5	169.4	12621-55	3	SL008081	Serine/threonine-protein phosphatase 2A 65 kDa regulatory subunit A alpha isoform	PP2AAA	P30153	5518	Human	RFU	Protein	20	S2	PPP2R1A
ASH1L	77.0	81.1	77.5	79.1	79.7	77.0	75.9	77.2	77.0	76.1	78.4	77.3	78.3	76.4	80.6	85.3	79.6	80.7	80.5	78.4	78.5	73.6	74.5	79.0	75.7	79.8	78.0	78.3	78.7	83.5	83.1	80.4	12622-96	3	SL019786	Histone-lysine N-methyltransferase ASH1L	ASH1L	Q9NR48	55870	Human	RFU	Protein	20	S1	ASH1L
JARID2	65.4	63.1	67.0	67.7	63.4	64.6	64.4	59.8	63.6	62.9	65.4	62.5	62.9	64.5	60.2	64.4	61.2	66.2	67.6	62.8	62.8	69.0	67.9	57.7	65.4	70.2	62.6	64.7	72.9	60.0	69.4	64.3	12623-84	3	SL019793	Protein Jumonji	JARD2	Q92833	3720	Human	RFU	Protein	20	S1	JARID2
KLHL7	77.6	83.8	76.5	79.7	79.4	91.9	81.8	83.4	87.6	82.9	80.9	77.7	81.0	78.1	90.2	77.0	81.3	75.1	78.2	78.0	76.8	99.0	87.4	87.0	96.8	85.7	88.9	85.5	89.7	89.8	82.2	85.0	12625-138	3	SL019811	Kelch-like protein 7	KLHL7	Q8IXQ5	55975	Human	RFU	Protein	20	S2	KLHL7
SENP7	58.0	62.6	63.7	65.5	65.2	62.9	61.1	63.9	62.3	65.4	63.8	60.0	62.7	62.1	61.3	64.6	66.9	62.2	65.9	60.1	61.3	63.2	63.3	59.7	57.7	62.1	65.1	63.8	60.3	64.8	63.7	62.5	12626-6	3	SL019816	Sentrin-specific protease 7	SENP7	Q9BQF6	57337	Human	RFU	Protein	20	S1	SENP7
ATG7	90.5	88.9	87.6	78.1	82.2	74.5	91.2	81.8	78.5	86.5	81.1	81.6	85.1	82.8	79.0	85.1	85.0	87.0	90.7	88.8	82.9	69.2	81.3	90.0	74.7	81.3	77.2	81.9	82.8	78.9	80.2	89.6	12627-97	3	SL019821	Ubiquitin-like modifier-activating enzyme ATG7	ATG7	O95352	10533	Human	RFU	Protein	20	S2	ATG7
LANCL2	522.5	193.7	194.7	183.4	198.1	170.3	135.2	163.5	153.8	149.5	158.6	182.8	183.5	175.2	115.9	232.4	179.5	186.6	164.5	666.3	156.9	287.7	248.7	168.8	167.1	261.2	270.9	224.3	223.5	177.6	181.6	164.2	12628-31	3	SL019826	LanC-like protein 2	LANC2	Q9NS86	55915	Human	RFU	Protein	20	S2	LANCL2
ARFIP2	108.9	108.5	107.1	106.5	112.7	97.4	102.4	109.6	99.1	95.9	103.2	107.2	107.9	106.4	94.3	106.9	107.1	109.7	129.4	107.8	100.6	134.3	97.2	82.5	91.0	99.3	91.6	99.0	101.9	93.3	106.9	98.4	12630-8	3	SL019787	Arfaptin-2	ARFP2	P53365	23647	Human	RFU	Protein	20	S2	ARFIP2
NAT1	198.9	191.0	189.0	188.9	183.4	179.3	190.5	185.8	167.1	170.7	190.0	174.9	185.6	164.9	151.8	173.8	166.5	175.8	186.9	178.9	196.3	126.7	176.7	136.3	174.4	193.4	178.5	177.9	161.7	149.4	199.8	208.9	12632-14	3	SL019805	Arylamine N-acetyltransferase 1	ARY1	P18440	9	Human	RFU	Protein	20	S2	NAT1
PTPN9	103.0	95.6	96.8	100.2	96.1	93.2	100.3	102.4	94.8	94.7	95.8	97.9	94.3	96.5	93.5	99.7	96.0	92.6	102.0	102.4	94.8	90.7	91.9	94.1	91.7	89.7	91.2	89.0	92.6	92.8	92.5	92.1	12633-3	3	SL019812	Tyrosine-protein phosphatase non-receptor type 9	PTN9	P43378	5780	Human	RFU	Protein	20	S1	PTPN9
BCAR3	98.7	95.4	95.1	97.6	97.0	93.7	92.5	93.9	98.9	91.7	99.4	95.5	99.4	90.7	94.2	96.8	94.3	95.8	96.7	97.5	97.6	85.7	93.2	91.0	94.6	94.0	85.7	82.0	91.9	91.6	86.9	90.0	12634-79	3	SL025804	Breast cancer anti-estrogen resistance protein 3:Guanine Nucleotide Exchange Factor Domain	BCAR3:Ras-GEF	O75815	8412	Human	RFU	Protein	20	S1	BCAR3
TRDMT1	218.8	217.8	220.4	223.6	224.2	211.1	213.8	221.2	217.2	213.0	215.3	220.3	223.6	229.7	206.6	224.2	217.2	219.9	225.4	216.5	228.7	219.2	236.6	213.2	210.8	225.7	234.3	228.2	221.3	220.9	210.8	230.2	12635-9	3	SL019822	tRNA (cytosine(38)-C(5))-methyltransferase	TRDMT	O14717	1787	Human	RFU	Protein	20	S1	TRDMT1
SMYD2	81.7	86.7	83.1	80.2	81.8	88.7	78.1	86.0	82.2	83.6	84.9	83.7	86.2	80.2	84.7	82.7	80.9	82.6	84.0	82.0	83.1	80.3	80.9	82.1	77.4	76.8	79.8	81.7	78.7	86.2	83.2	84.4	12636-113	3	SL019827	N-lysine methyltransferase SMYD2	SMYD2	Q9NRG4	56950	Human	RFU	Protein	20	S1	SMYD2
CRAT	272.4	222.3	215.1	218.2	220.3	217.8	230.1	215.8	208.8	235.6	220.4	231.4	211.2	218.7	227.2	216.9	218.2	221.4	206.8	254.7	218.5	242.8	234.8	248.6	236.0	228.3	243.5	241.3	233.0	241.2	228.2	235.4	12637-7	3	SL019832	Carnitine O-acetyltransferase	CACP	P43155	1384	Human	RFU	Protein	20	S1	CRAT	P43155	CRAT	MIM	Metabolism > Lipid metabolism > Fatty acid oxidation
INPP5B	31.4	26.2	26.4	25.5	25.1	26.1	26.0	25.7	25.9	29.5	26.8	27.1	26.2	26.9	28.4	27.3	27.2	25.4	27.5	75.4	23.4	29.9	32.1	31.2	24.5	30.9	30.5	28.7	23.4	32.4	27.2	27.2	12641-3	3	SL019813	Type II inositol 1,4,5-trisphosphate 5-phosphatase	I5P2	P32019	3633	Human	RFU	Protein	20	S2	INPP5B
ARRB1	984.4	513.6	507.7	581.9	502.5	476.8	411.8	497.1	578.9	455.7	488.7	554.7	498.0	543.9	300.1	588.8	496.6	571.2	487.2	1343.9	444.4	980.8	871.5	490.1	577.4	740.1	680.2	586.8	540.6	524.0	563.7	478.2	12643-4	3	SL011195	Beta-arrestin-1	ARRB1	P49407	408	Human	RFU	Protein	20	S2	ARRB1
ADSS2	107.9	128.9	123.7	113.2	111.6	119.4	118.7	124.3	125.5	123.3	117.1	112.9	115.5	111.0	126.5	120.0	119.6	124.0	112.2	125.8	114.8	120.2	112.7	133.6	113.8	125.9	129.6	127.9	122.5	122.9	115.8	117.1	12644-63	3	SL019828	Adenylosuccinate synthetase isozyme 2	PURA2	P30520	159	Human	RFU	Protein	20	S2	ADSS2
RPE	115.0	93.8	93.2	93.3	96.5	87.9	100.4	87.8	89.5	87.3	96.2	95.7	94.3	98.4	90.5	105.9	96.1	93.6	97.4	118.2	89.2	80.4	85.4	83.8	72.3	79.4	85.0	85.0	86.7	84.9	83.1	73.3	12646-2	3	SL013233	Ribulose-phosphate 3-epimerase	RPE	Q96AT9	6120	Human	RFU	Protein	20	S2	RPE
SETD2	104.0	114.4	112.4	104.3	110.2	111.9	107.1	110.8	110.3	114.0	112.9	106.2	105.4	104.2	110.2	106.3	103.8	108.2	108.0	108.2	107.8	108.7	108.2	111.3	102.6	112.7	105.7	105.9	106.7	108.1	109.6	106.9	12647-52	3	SL016514	Histone-lysine N-methyltransferase SETD2	SETD2	Q9BYW2	29072	Human	RFU	Protein	20	S1	SETD2
MDH2	18328.7	12489.2	19790.9	19754.0	18594.8	13835.8	11497.2	16449.6	9236.1	11152.3	16272.2	13589.3	20174.3	14229.1	17421.6	24954.3	11750.4	13804.2	17294.6	13443.0	11415.5	17017.8	18323.5	10638.4	11809.5	14902.1	11227.7	15794.9	12773.4	14607.0	13654.5	13495.4	12649-80	3	SL004917	Malate dehydrogenase, mitochondrial	Malate dehydrogenase 2	P40926	4191	Human	RFU	Protein	20	S2	MDH2	P40926	MDH2	Matrix	Metabolism > Carbohydrate metabolism > Gluconeogenesis | Metabolism > Carbohydrate metabolism > Malate-aspartate shuttle | Metabolism > Carbohydrate metabolism > TCA cycle
GNAI3	60.8	55.4	57.2	56.7	53.4	54.7	92.4	106.3	56.3	52.1	58.1	59.0	58.5	53.6	45.8	60.8	55.2	55.8	61.3	54.5	52.8	81.9	58.1	45.8	50.4	95.1	50.5	49.5	53.7	53.6	53.2	57.3	12650-43	3	SL008873	Guanine nucleotide-binding protein G(k) subunit alpha	GNAI3	P08754	2773	Human	RFU	Protein	20	S2	GNAI3
PDK2	136.1	128.4	134.6	134.2	129.3	127.0	132.4	131.4	127.1	128.9	137.6	136.1	134.8	132.1	132.9	136.9	128.8	126.8	139.3	128.0	130.3	123.2	128.2	129.1	134.8	129.4	128.5	117.9	126.3	126.8	127.2	128.4	12651-21	3	SL019823	[Pyruvate dehydrogenase (acetyl-transferring)] kinase isozyme 2, mitochondrial	PDK2	Q15119	5164	Human	RFU	Protein	20	S1	PDK2	Q15119	PDK2	Matrix	Metabolism > Carbohydrate metabolism > Pyruvate metabolism
AHCYL1	94.3	87.5	84.4	86.2	86.4	92.5	89.4	83.6	89.5	89.4	85.7	89.4	82.9	84.5	92.9	82.4	88.3	89.7	80.8	99.2	84.1	116.8	108.4	110.2	116.5	106.8	116.1	106.3	110.7	107.3	88.3	93.9	12652-37	3	SL019829	Adenosylhomocysteinase 2	SAHH2	O43865	10768	Human	RFU	Protein	20	S2	AHCYL1	O43865	AHCYL1	MOM	Mitochondrial dynamics and surveillance > Organelle contact sites
CSNK1G2	129.3	126.8	125.4	124.1	126.4	133.1	123.9	123.5	123.8	121.5	128.0	123.0	126.1	121.6	123.9	126.5	122.8	124.6	124.9	126.3	128.0	122.5	125.4	129.0	136.7	124.5	124.6	118.1	121.7	128.1	117.1	129.3	12653-13	3	SL010497	Casein kinase I isoform gamma-2	CSNK1G2	P78368	1455	Human	RFU	Protein	20	S1	CSNK1G2
NAPB	215.6	219.4	221.7	211.1	225.7	227.1	228.0	220.2	221.2	231.2	213.4	217.6	217.7	218.6	228.8	225.9	223.1	226.4	212.8	211.3	230.0	230.8	224.1	254.7	250.6	240.3	243.5	246.8	246.1	238.9	234.7	233.3	12655-30	3	SL010994	Beta-soluble NSF attachment protein	SNAB	Q9H115	63908	Human	RFU	Protein	20	S2	NAPB
KLC1	98.9	85.5	78.1	77.9	77.0	83.7	74.2	75.3	81.2	79.2	76.7	78.1	78.5	76.4	76.0	79.7	81.1	79.6	77.9	101.2	71.3	77.0	82.1	73.2	74.5	76.8	79.3	75.1	74.7	78.4	75.3	74.3	12656-1	3	SL019807	Kinesin light chain 1	KLC1	Q07866	3831	Human	RFU	Protein	20	S1	KLC1
GFUS	64.2	63.3	63.4	67.7	67.0	70.7	69.4	62.3	66.2	64.5	66.6	64.9	66.8	64.6	68.6	69.7	64.3	66.3	66.4	66.3	64.6	66.4	78.1	69.7	80.4	74.9	77.8	71.5	74.5	65.5	66.0	70.0	12657-2	3	SL010919	GDP-L-fucose synthase	FCL	Q13630	7264	Human	RFU	Protein	20	S2	GFUS
PANK3	211.1	189.2	194.1	193.1	190.7	185.0	195.7	186.4	179.6	177.0	205.7	195.8	195.4	186.3	153.8	200.9	187.4	188.3	209.7	213.6	192.6	130.8	177.0	157.5	165.8	176.3	176.4	168.8	150.9	171.9	184.9	201.3	12658-72	3	SL019818	Pantothenate kinase 3	PANK3	Q9H999	79646	Human	RFU	Protein	20	S2	PANK3
OLA1	909.6	434.0	448.3	457.2	430.2	369.1	420.3	392.5	426.2	432.8	487.3	458.1	431.6	513.2	430.7	468.4	500.5	440.3	612.6	1253.2	457.2	362.2	366.3	367.5	358.2	438.6	505.6	335.8	478.3	358.5	355.1	315.7	12659-13	3	SL008839	Obg-like ATPase 1	GTPB9	Q9NTK5	29789	Human	RFU	Protein	20	S2	OLA1
GABARAPL1	22129.5	16827.5	21949.6	24625.1	24091.6	20687.9	13347.4	18853.3	14931.5	15112.8	20099.9	18251.5	27789.1	18047.4	17930.7	27767.2	15914.1	15514.2	24697.2	14297.5	15980.1	15668.4	21351.7	10967.5	15542.4	15057.9	13585.1	19857.2	14658.4	10935.0	15626.9	13872.6	12661-44	3	SL019788	Gamma-aminobutyric acid receptor-associated protein-like 1	GBRL1	Q9H0R8	23710	Human	RFU	Protein	20	S2	GABARAPL1
ECH1	177.6	157.6	152.6	153.0	157.4	156.7	154.1	156.9	149.7	144.6	151.4	153.2	159.8	144.5	156.5	153.2	152.4	154.0	164.2	161.2	152.9	147.7	156.2	161.1	165.8	151.5	166.6	154.8	152.6	172.5	151.2	157.7	12662-82	3	SL004998	Delta(3,5)-Delta(2,4)-dienoyl-CoA isomerase, mitochondrial	ECH1	Q13011	1891	Human	RFU	Protein	20	S1	ECH1	Q13011	ECH1	Matrix	Metabolism > Lipid metabolism
TST	31.7	36.4	43.0	37.1	40.3	34.2	34.6	35.8	34.6	39.1	39.4	39.0	38.8	40.3	29.3	36.8	40.1	45.4	41.7	30.5	40.8	70.2	53.0	39.6	43.2	45.0	56.7	49.8	48.4	41.0	35.0	39.9	12663-1	3	SL011234	Thiosulfate sulfurtransferase	THTR	Q16762	7263	Human	RFU	Protein	20	S2	TST	Q16762	TST	Matrix	Metabolism > Detoxification > Xenobiotic metabolism | Metabolism > Sulfur metabolism
PTPN13	60.3	60.2	59.7	57.1	55.7	61.1	57.3	58.3	61.7	60.5	59.3	63.7	58.2	57.4	60.2	61.4	60.9	58.0	59.2	58.7	57.3	58.9	60.6	57.1	59.5	59.1	64.1	59.5	58.9	61.2	64.2	60.4	12664-19	3	SL014918	Tyrosine-protein phosphatase non-receptor type 13	PTN13	Q12923	5783	Human	RFU	Protein	20	S1	PTPN13
ILF2	115.1	116.4	118.4	122.0	116.3	116.6	113.6	115.9	113.5	114.9	114.2	116.4	119.1	115.8	115.2	121.1	119.9	115.2	124.1	115.5	115.4	105.9	106.9	106.6	107.0	103.6	108.4	107.8	108.8	108.9	107.6	110.1	12665-16	3	SL014917	Interleukin enhancer-binding factor 2	ILF2	Q12905	3608	Human	RFU	Protein	20	S1	ILF2
GDA	253.1	237.0	262.9	286.8	297.6	259.2	264.9	269.3	253.1	268.9	279.0	245.2	288.0	277.7	300.1	336.4	271.8	250.8	237.9	246.5	248.6	362.4	469.9	319.3	329.9	347.4	334.7	402.2	307.8	318.0	314.4	300.6	12667-2	3	SL009095	Guanine deaminase	GUAD	Q9Y2T3	9615	Human	RFU	Protein	20	S2	GDA
VPS4B	224.3	202.5	197.6	214.9	196.6	198.5	216.0	195.3	209.3	203.0	216.3	217.9	194.9	205.9	198.1	202.4	202.1	203.0	205.1	207.2	215.8	196.5	207.3	225.8	252.4	223.1	205.9	186.4	244.4	209.3	201.3	203.7	12668-7	3	SL019834	Vacuolar protein sorting-associated protein 4B	VPS4B	O75351	9525	Human	RFU	Protein	20	S1	VPS4B
HECW1	143.2	143.9	147.5	143.3	142.6	138.1	147.9	142.0	138.8	145.5	140.0	146.3	144.8	139.7	142.5	142.8	139.3	143.0	146.4	146.2	141.8	144.6	141.5	147.5	140.7	142.9	145.1	148.4	146.3	157.2	140.3	150.1	12669-30	3	SL019789	E3 ubiquitin-protein ligase HECW1	HECW1	Q76N89	23072	Human	RFU	Protein	20	S1	HECW1
RAD1	55.7	53.6	50.7	54.4	52.1	52.9	48.7	49.9	53.6	53.8	52.5	51.0	54.7	52.5	50.9	50.0	52.0	52.4	51.9	51.0	48.1	53.8	50.4	49.3	50.2	48.4	50.6	51.9	59.6	52.2	52.7	53.9	12670-15	3	SL019800	Cell cycle checkpoint protein RAD1	RAD1	O60671	5810	Human	RFU	Protein	20	S1	RAD1
SULT1B1	55.5	54.6	54.1	58.5	60.5	59.1	59.7	54.8	55.1	59.3	54.3	58.7	59.0	58.9	68.7	58.5	59.7	55.3	56.5	58.9	56.9	64.4	65.6	66.0	63.7	61.4	71.1	66.7	58.7	64.8	57.9	59.5	12671-35	3	SL019808	Sulfotransferase family cytosolic 1B member 1	ST1B1	O43704	27284	Human	RFU	Protein	20	S2	SULT1B1
DARS1	265.5	127.9	125.1	120.7	111.3	117.7	92.6	99.3	133.7	117.5	125.0	129.2	122.9	119.8	89.3	137.4	122.5	137.0	127.9	440.9	104.5	157.8	137.4	107.2	103.3	142.6	152.7	122.9	119.4	106.2	123.0	109.7	12675-14	3	SL010893	Aspartate--tRNA ligase, cytoplasmic	SYDC	P14868	1615	Human	RFU	Protein	20	S2	DARS1
PACSIN1	179.0	173.9	172.3	158.6	174.6	173.6	184.8	182.2	166.6	175.8	167.0	179.4	167.4	173.0	176.3	168.9	165.4	172.4	169.2	178.9	177.0	175.5	169.9	178.4	180.2	171.8	169.4	161.0	172.3	168.5	169.5	171.3	12676-1	3	SL019835	Protein kinase C and casein kinase substrate in neurons protein 1	PACN1	Q9BY11	29993	Human	RFU	Protein	20	S1	PACSIN1
FLII	226.5	222.8	234.2	233.1	240.7	233.9	231.0	237.3	214.7	237.4	234.6	222.8	245.6	236.6	232.0	257.1	233.0	223.8	247.4	241.8	234.6	192.3	200.2	202.2	199.1	192.3	184.1	196.0	192.3	319.0	222.3	196.4	12677-164	3	SL006530	Protein flightless-1 homolog	FLII	Q13045	2314	Human	RFU	Protein	20	S2	FLII
SNRPA	165.7	118.9	108.7	109.9	118.3	112.0	112.3	110.3	108.3	113.5	102.7	107.0	106.9	103.1	104.3	111.0	108.4	117.9	103.5	128.7	107.4	88.9	79.7	97.4	84.2	89.1	87.3	83.0	70.1	89.7	106.5	93.4	12678-66	3	SL013011	U1 small nuclear ribonucleoprotein A	SNRPA	P09012	6626	Human	RFU	Protein	20	S2	SNRPA
USP21	213.4	190.6	199.7	204.6	205.5	190.9	219.3	200.4	197.1	190.0	203.4	204.9	206.6	201.4	188.1	214.5	192.8	193.9	196.1	189.5	194.5	202.0	208.3	219.0	228.0	205.9	202.5	208.0	219.9	195.4	204.0	210.1	12681-63	3	SL019819	Ubiquitin carboxyl-terminal hydrolase 21	UBP21	Q9UK80	27005	Human	RFU	Protein	20	S2	USP21
KYAT3	103.0	93.9	108.8	98.3	91.3	92.0	91.7	94.4	92.7	98.3	92.4	88.5	98.8	88.6	104.2	97.0	89.8	89.7	112.6	86.5	87.9	97.7	99.5	97.8	99.6	104.3	97.6	103.4	95.6	92.1	86.7	90.5	12682-5	3	SL019824	Kynurenine--oxoglutarate transaminase 3	KAT3	Q6YP21	56267	Human	RFU	Protein	20	S2	KYAT3	Q6YP21	KYAT3	Matrix	Metabolism > Amino acid metabolism > Kynurenine metabolism | Metabolism > Metals and cofactors > NAD biosynthesis and metabolism
DPYSL5	150.6	155.9	171.2	169.5	142.3	142.8	129.9	142.4	135.8	138.9	157.6	142.3	150.7	140.6	133.0	151.6	182.4	163.7	153.6	174.4	156.1	167.9	208.8	129.6	168.9	145.8	160.9	141.0	143.6	160.1	150.3	145.2	12683-156	3	SL019830	Dihydropyrimidinase-related protein 5	DPYL5	Q9BPU6	56896	Human	RFU	Protein	20	S1	DPYSL5
SCIN	668.6	604.2	540.9	666.2	501.7	460.8	473.4	639.4	600.5	396.2	522.5	503.9	521.7	542.4	369.3	637.4	603.0	399.2	473.7	687.0	633.6	421.2	468.7	240.4	348.2	505.3	362.7	308.5	266.0	416.2	476.0	396.7	12684-5	3	SL019836	Adseverin	ADSV	Q9Y6U3	85477	Human	RFU	Protein	20	S2	SCIN
HOMER2	83.3	82.4	83.4	82.9	77.8	72.7	80.4	82.9	77.0	79.1	81.4	80.3	81.2	91.4	79.3	81.3	79.9	82.3	80.9	85.2	79.9	69.4	74.5	71.4	66.1	71.5	73.8	73.7	69.0	78.1	77.5	75.8	12685-57	3	SL019790	Homer protein homolog 2	HOME2	Q9NSB8	9455	Human	RFU	Protein	20	S1	HOMER2
MPST	323.8	286.2	294.5	296.2	302.6	269.8	324.0	299.8	287.1	288.8	297.1	314.1	284.1	306.5	282.0	312.1	290.3	284.7	303.5	318.7	296.1	313.0	304.9	302.2	304.7	305.4	305.0	314.3	317.2	290.5	311.4	303.9	12686-15	3	SL008788	3-mercaptopyruvate sulfurtransferase	THTM	P25325	4357	Human	RFU	Protein	20	S1	MPST	P25325	MPST	MIM	Metabolism > Detoxification > Xenobiotic metabolism | Metabolism > Sulfur metabolism
DECR1	319.8	262.9	256.2	247.2	268.1	255.6	299.2	278.2	260.1	271.8	249.4	262.5	253.2	266.9	282.7	260.2	266.6	283.8	252.1	306.5	257.5	337.9	356.2	377.7	333.3	322.0	309.3	322.6	321.2	352.2	275.9	307.8	12687-2	3	SL008215	2,4-dienoyl-CoA reductase, mitochondrial	DECR	Q16698	1666	Human	RFU	Protein	20	S2	DECR1	Q16698	DECR1	Matrix	Metabolism > Lipid metabolism > Fatty acid oxidation
RPS6KA6	89.6	85.1	85.3	83.5	84.0	94.8	86.2	86.4	92.2	88.6	85.9	83.9	82.2	80.4	95.8	84.4	84.3	85.0	82.6	96.2	84.1	102.1	89.9	107.6	103.9	95.1	97.0	92.6	93.7	96.3	81.2	83.6	12688-115	3	SL019814	Ribosomal protein S6 kinase alpha-6	KS6A6	Q9UK32	27330	Human	RFU	Protein	20	S2	RPS6KA6
ARPC1B	1409.0	862.8	906.5	908.3	832.7	654.6	502.4	776.4	794.6	765.2	1069.3	743.5	929.1	893.9	547.6	1006.2	1052.4	965.2	1095.6	2474.8	643.3	668.4	916.8	557.5	714.6	1103.4	949.6	628.8	733.4	729.0	924.0	550.2	12689-56	3	SL011157	Actin-related protein 2/3 complex subunit 1B	ARC1B	O15143	10095	Human	RFU	Protein	20	S2	ARPC1B
SEPTIN10	154.1	154.7	153.8	157.0	146.4	148.6	158.0	147.9	150.8	157.4	157.2	157.6	147.4	160.3	144.4	155.0	155.7	159.7	165.7	156.4	155.0	147.8	162.7	164.8	158.8	162.3	164.4	153.0	161.5	165.6	160.0	164.1	12690-33	3	SL019825	Septin-10	10-Sep	Q9P0V9	151011	Human	RFU	Protein	20	S2	SEPTIN10
SHMT2	256.0	175.7	176.8	170.8	169.8	190.5	214.5	179.7	187.9	185.5	179.5	183.9	166.8	184.4	202.7	179.6	174.2	181.6	167.6	283.0	183.0	222.3	205.2	280.3	250.1	234.3	242.3	236.6	217.4	203.9	208.1	203.1	12691-44	3	SL015512	Serine hydroxymethyltransferase, mitochondrial	GLYM	P34897	6472	Human	RFU	Protein	20	S2	SHMT2	P34897	SHMT2	Matrix	Metabolism > Amino acid metabolism > Serine metabolism | Metabolism > Amino acid metabolism > Glycine metabolism | Metabolism > Vitamin metabolism > Folate and 1-C metabolism
DOT1L	80.5	66.9	78.3	82.1	77.4	71.7	70.1	266.8	69.1	62.6	83.5	78.6	82.9	74.1	73.1	83.6	71.6	69.5	80.3	64.4	71.5	88.3	77.1	55.5	67.7	69.2	75.0	78.4	76.7	60.5	78.0	75.3	12692-56	3	SL019837	Histone-lysine N-methyltransferase, H3 lysine-79 specific	DOT1L	Q8TEK3	84444	Human	RFU	Protein	20	S1	DOT1L
SH3BGRL	68.9	72.7	74.0	76.1	81.5	78.8	67.6	71.7	78.5	74.9	75.1	69.6	75.4	73.3	87.0	70.1	71.3	76.0	77.2	76.3	74.4	75.0	65.1	70.7	78.7	84.9	76.1	77.8	82.8	55.0	80.3	72.4	12693-2	3	SL008627	SH3 domain-binding glutamic acid-rich-like protein	SH3L1	O75368	6451	Human	RFU	Protein	20	S2	SH3BGRL
DIMT1	75.8	80.9	75.9	72.6	77.4	74.9	75.3	75.9	76.5	75.2	76.8	75.8	76.5	80.7	76.7	77.6	83.3	77.6	75.5	77.6	76.2	75.8	76.6	81.4	76.2	78.1	78.3	77.6	77.2	74.4	77.2	79.4	12694-28	3	SL019801	Probable dimethyladenosine transferase	DIM1	Q9UNQ2	27292	Human	RFU	Protein	20	S1	DIMT1
KLHL12	115.1	113.1	110.4	110.9	109.5	111.4	106.7	108.4	107.4	105.9	112.6	111.6	109.4	112.2	111.3	112.0	108.8	108.0	115.3	116.1	109.9	116.6	112.1	106.1	115.8	115.2	110.7	115.0	106.9	114.7	105.3	107.2	12695-62	3	SL019809	Kelch-like protein 12	KLH12	Q53G59	59349	Human	RFU	Protein	20	S1	KLHL12
PRMT3	58.5	64.0	60.2	60.3	61.5	59.6	58.7	59.0	60.1	63.2	58.6	59.9	64.3	59.9	59.3	61.1	62.9	59.0	66.3	60.3	60.5	58.6	61.1	53.4	51.4	53.7	60.3	62.1	52.6	58.5	60.2	62.3	12696-166	3	SL019815	Protein arginine N-methyltransferase 3	ANM3	O60678	10196	Human	RFU	Protein	20	S1	PRMT3
PIP4K2A	56.0	50.7	48.9	52.8	53.6	51.4	53.7	50.2	57.4	55.0	50.8	50.1	50.3	50.7	57.3	49.7	54.7	54.6	48.7	86.0	51.8	41.1	40.1	47.5	34.9	38.2	41.9	39.8	41.7	46.9	54.1	52.8	12697-30	3	SL010809	Phosphatidylinositol 5-phosphate 4-kinase type-2 alpha	PI42A	P48426	5305	Human	RFU	Protein	20	S2	PIP4K2A
KPNA4	261.4	244.1	245.6	248.8	239.3	237.5	265.7	253.7	250.5	252.2	253.4	255.0	247.9	253.6	252.8	248.4	250.7	246.8	241.5	255.9	250.1	255.9	248.0	257.8	242.1	236.9	249.5	237.2	248.7	243.6	248.4	253.4	12698-72	3	SL006395	Importin subunit alpha-3	IMA4	O00629	3840	Human	RFU	Protein	20	S1	KPNA4
CCT8	242.0	131.0	132.9	112.1	117.6	128.1	118.7	121.1	121.9	129.5	125.2	125.4	119.7	117.4	112.5	139.5	114.6	113.6	105.6	464.4	113.3	138.2	175.4	153.6	159.5	176.4	184.1	195.6	143.7	182.5	153.4	159.7	12699-28	3	SL005763	T-complex protein 1 subunit theta	TCP-1-theta	P50990	10694	Human	RFU	Protein	20	S2	CCT8
ACLY	242.2	244.1	268.3	238.9	265.3	249.2	257.4	257.5	256.1	250.4	247.9	263.9	244.2	268.3	268.8	266.8	256.3	273.5	256.3	251.6	273.2	271.2	268.8	278.1	277.8	272.1	269.5	275.6	268.7	269.4	269.5	268.9	12700-9	3	SL007279	ATP-citrate synthase	ACLY	P53396	47	Human	RFU	Protein	20	S1	ACLY	P53396	ACLY	Matrix	Metabolism > Carbohydrate metabolism > TCA-associated
EIF1B	574.3	317.0	308.4	353.4	350.2	325.6	277.1	260.7	353.9	303.9	315.1	355.9	333.5	341.9	207.8	403.8	331.9	335.3	311.1	552.5	289.7	457.6	383.3	287.5	293.1	334.8	334.7	299.7	262.6	306.3	280.6	310.3	12701-1	3	SL019791	Eukaryotic translation initiation factor 1b	EIF1B	O60739	10289	Human	RFU	Protein	20	S2	EIF1B
PELI2	146.2	151.4	136.6	140.5	144.4	165.2	141.9	143.6	147.1	153.8	140.5	147.5	140.7	149.1	146.5	153.0	151.9	150.3	139.0	144.4	141.6	156.8	150.1	164.7	160.9	156.8	158.4	152.9	150.8	158.6	141.7	139.5	12702-13	3	SL019802	E3 ubiquitin-protein ligase pellino homolog 2	PELI2	Q9HAT8	57161	Human	RFU	Protein	20	S2	PELI2
NEK7	224.1	379.8	153.2	131.9	226.6	138.9	132.7	122.6	143.8	139.2	133.4	149.0	128.5	133.5	126.8	146.7	146.5	136.8	142.0	291.8	129.8	154.9	120.0	136.2	125.9	128.5	153.8	116.9	127.5	138.2	128.0	115.7	12703-6	3	SL019810	Serine/threonine-protein kinase Nek7	NEK7	Q8TDX7	140609	Human	RFU	Protein	20	S2	NEK7
SH2D3C	175.2	187.2	181.5	178.7	163.4	176.4	204.6	183.7	183.5	187.7	189.8	175.6	178.0	169.0	189.1	182.6	177.1	178.4	185.6	170.8	182.5	154.3	170.8	178.3	193.5	186.5	160.0	152.0	173.1	201.0	178.2	183.0	12704-26	3	SL009388	SH2 domain-containing protein 3C	SH2D3	Q8N5H7	10044	Human	RFU	Protein	20	S2	SH2D3C
HERC1	144.7	143.7	158.6	161.7	162.5	139.5	122.2	143.5	129.1	132.3	150.8	137.0	174.3	144.8	135.2	173.3	134.4	126.4	155.9	124.4	134.9	155.0	161.4	122.4	135.1	144.8	139.2	170.8	156.4	144.6	147.4	149.2	12705-9	3	SL019820	Probable E3 ubiquitin-protein ligase HERC1	HERC1	Q15751	8925	Human	RFU	Protein	20	S1	HERC1
CDC42BPA	85.0	77.7	72.7	70.7	77.4	72.2	85.8	79.3	65.5	66.0	75.5	71.5	71.5	64.3	63.8	71.4	64.4	63.1	81.1	82.9	71.2	51.1	78.0	62.2	84.9	87.2	95.9	125.1	76.5	93.2	88.9	111.2	12706-2	3	SL007478	Serine/threonine-protein kinase MRCK alpha	MRCKA	Q5VT25	8476	Human	RFU	Protein	20	S2	CDC42BPA
DPYSL3	1911.1	979.0	923.0	978.3	758.8	821.6	599.8	738.7	1074.3	747.5	1125.3	852.8	1117.6	1131.0	558.8	1214.3	1122.6	840.6	1028.0	1815.6	875.6	729.0	518.2	307.3	396.6	390.8	658.0	371.4	320.5	387.8	598.6	376.5	12707-26	3	SL008196	Dihydropyrimidinase-related protein 3	DPYL3	Q14195	1809	Human	RFU	Protein	20	S2	DPYSL3
L3MBTL2	408.4	340.0	361.4	365.9	371.2	343.4	434.9	377.6	370.4	367.2	381.3	397.6	351.3	388.2	378.3	362.8	362.1	375.8	374.6	394.8	374.9	387.8	382.2	397.8	417.2	375.8	372.3	382.9	416.0	378.0	404.3	404.0	12708-91	3	SL019851	Lethal(3)malignant brain tumor-like protein 2	LMBL2	Q969R5	83746	Human	RFU	Protein	20	S1	L3MBTL2
H1-10	294.8	234.3	247.6	223.8	243.1	232.6	241.6	230.4	233.5	252.2	225.5	236.1	232.7	220.8	245.1	275.2	244.3	237.3	222.6	245.2	234.2	157.5	151.8	197.6	164.2	167.1	170.5	166.7	165.1	195.0	214.9	197.6	12709-63	3	SL008266	Histone H1x	H1X	Q92522	8971	Human	RFU	Protein	20	S2	H1-10
GJA8	145.7	148.7	144.7	149.1	150.7	151.6	152.7	148.7	155.7	152.9	144.6	144.8	145.5	147.8	143.4	148.8	148.0	148.9	155.8	142.8	146.4	149.7	146.5	144.1	136.1	148.0	143.7	150.7	149.4	151.3	151.5	147.7	12711-19	3	SL007244	Gap junction alpha-8 protein	CXA8	P48165	2703	Human	RFU	Protein	20	S1	GJA8
HMG20A	181.2	174.7	169.3	173.5	175.0	178.6	176.0	171.6	176.7	179.3	179.9	173.6	166.9	173.0	177.8	171.0	174.2	177.4	161.6	177.6	172.3	145.8	141.2	159.3	154.1	145.1	149.3	140.5	149.0	156.0	166.6	155.9	12712-9	3	SL019881	High mobility group protein 20A	HM20A	Q9NP66	10363	Human	RFU	Protein	20	S1	HMG20A
RGS19	151.8	169.4	155.2	170.3	150.8	160.5	161.4	156.1	166.6	167.6	165.1	164.9	151.9	151.3	162.7	155.5	156.9	164.7	160.2	164.7	163.0	142.9	174.8	185.9	186.1	191.5	139.3	149.5	159.6	201.2	160.8	176.7	12713-365	3	SL014816	Regulator of G-protein signaling 19	RGS19	P49795	10287	Human	RFU	Protein	20	S2	RGS19
AP1G2	498.2	360.7	443.6	505.5	461.3	385.5	452.4	423.0	403.7	366.0	432.7	459.9	548.8	420.0	506.1	559.5	385.0	337.1	448.7	387.9	368.1	650.5	490.0	315.0	270.1	285.1	317.0	312.6	359.2	312.2	430.2	383.6	12714-38	3	SL019896	AP-1 complex subunit gamma-like 2	AP1G2	O75843	8906	Human	RFU	Protein	20	S2	AP1G2
DCP1B	219.4	211.1	206.1	205.5	200.3	206.8	223.4	218.3	202.4	218.7	201.3	211.4	202.7	208.2	206.6	215.2	203.0	213.1	203.5	215.3	206.1	210.0	206.7	212.9	211.8	213.8	236.7	220.1	216.9	211.0	215.0	224.0	12715-30	3	SL019904	mRNA-decapping enzyme 1B	DCP1B	Q8IZD4	196513	Human	RFU	Protein	20	S1	DCP1B
ZNF175	370.1	378.2	373.4	370.9	365.5	363.6	385.2	373.6	382.4	372.1	366.1	377.3	364.4	372.2	370.9	371.2	376.3	373.7	366.3	384.5	395.5	381.7	374.0	395.5	411.8	383.8	390.6	373.8	397.1	388.4	368.4	351.5	12716-3	3	SL015364	Zinc finger protein 175	ZN175	Q9Y473	7728	Human	RFU	Protein	20	S1	ZNF175
TOX3	451.4	403.8	400.7	404.4	414.1	395.1	470.4	418.8	414.2	420.6	410.2	430.6	393.6	417.9	417.8	412.8	414.5	421.7	414.4	425.2	415.4	394.1	392.5	405.5	410.1	395.2	382.2	392.8	414.8	386.5	443.5	423.4	12717-65	3	SL019861	TOX high mobility group box family member 3	TOX3	O15405	27324	Human	RFU	Protein	20	S1	TOX3
PIN4	680.0	583.5	574.1	594.9	597.3	561.8	770.0	626.2	610.1	620.4	602.6	666.7	549.6	657.0	675.0	578.4	587.4	612.9	575.9	658.2	621.6	449.0	431.4	572.2	508.5	473.8	494.4	464.5	519.7	511.2	693.9	657.6	12718-43	3	SL010814	Peptidyl-prolyl cis-trans isomerase NIMA-interacting 4	PIN4	Q9Y237	5303	Human	RFU	Protein	20	S2	PIN4
UBQLN4	1452.1	1075.8	1649.1	1597.8	1942.6	1325.5	1052.5	1293.5	1050.3	942.1	1307.5	1381.1	1922.7	1369.2	875.8	2040.8	1199.1	1059.1	1574.2	1073.3	1200.6	1205.5	1526.4	758.1	1079.9	1109.4	881.8	1306.7	1278.7	738.0	1182.0	986.4	12720-71	3	SL019882	Ubiquilin-4	UBQL4	Q9NRR5	56893	Human	RFU	Protein	20	S2	UBQLN4
TAX1BP1	608.4	493.9	661.3	703.5	735.6	551.4	492.7	608.7	526.4	492.8	590.1	601.7	763.1	594.2	591.3	849.4	517.2	484.3	699.4	470.2	586.2	652.7	820.5	495.4	569.2	546.5	545.8	682.9	714.2	459.2	555.2	580.8	12721-4	3	SL019891	Tax1-binding protein 1	TAXB1	Q86VP1	8887	Human	RFU	Protein	20	S2	TAX1BP1
CIRBP	515.3	273.8	280.7	306.7	301.1	199.7	204.6	240.4	255.8	223.2	274.7	278.6	300.5	287.3	191.8	325.7	328.6	297.5	280.7	432.8	317.0	162.4	167.5	142.3	139.5	191.5	187.1	156.0	209.4	148.4	165.0	160.4	12724-81	3	SL005468	Cold-inducible RNA-binding protein	CIRBP	Q14011	1153	Human	RFU	Protein	20	S2	CIRBP
RFXAP	278.2	257.3	264.8	258.9	266.6	257.8	290.8	272.7	259.2	262.1	259.4	268.9	256.2	273.1	270.7	264.1	252.5	264.2	265.1	278.0	262.3	263.0	260.7	277.6	271.4	269.3	279.6	272.7	269.0	266.3	281.8	277.3	12726-3	3	SL019868	Regulatory factor X-associated protein	RFXAP	O00287	5994	Human	RFU	Protein	20	S1	RFXAP
PTGFRN	555.0	592.9	663.8	707.6	692.6	609.1	616.7	680.3	599.9	573.4	682.1	645.1	658.7	666.1	625.9	740.5	609.3	532.1	637.5	504.2	630.9	822.5	925.3	602.5	748.8	574.7	749.1	498.8	722.9	627.5	704.1	658.2	12727-7	3	SL019877	Prostaglandin F2 receptor negative regulator	FPRP	Q9P2B2	5738	Human	RFU	Protein	20	S2	PTGFRN
PSMG3	335.9	309.7	332.0	319.8	328.9	304.7	340.5	335.7	320.5	316.1	324.4	333.2	308.5	339.2	316.8	325.8	328.1	333.0	328.9	331.8	334.8	307.9	320.0	321.6	307.4	325.9	331.7	336.4	326.6	308.6	319.9	328.7	12729-12	3	SL019892	Proteasome assembly chaperone 3	PSMG3	Q9BT73	84262	Human	RFU	Protein	20	S1	PSMG3
NDC80	813.1	775.4	771.0	764.2	772.7	710.4	886.3	764.5	732.2	746.8	800.9	815.7	758.3	764.7	676.9	792.6	737.5	754.4	787.7	732.8	768.3	634.0	765.7	739.0	773.4	754.7	771.9	754.2	780.8	723.8	790.4	818.0	12730-3	3	SL006986	Kinetochore protein NDC80 homolog	KNTC2	O14777	10403	Human	RFU	Protein	20	S2	NDC80
PLEKHA7	72.0	82.3	82.5	84.0	80.5	71.5	68.9	75.7	76.9	78.6	77.3	77.1	86.1	78.6	71.5	82.3	82.0	78.1	80.3	73.1	77.4	78.3	75.8	62.3	59.3	73.2	66.1	79.1	67.9	78.6	77.6	71.0	12731-12	3	SL019906	Pleckstrin homology domain-containing family A member 7	PKHA7	Q6IQ23	144100	Human	RFU	Protein	20	S1	PLEKHA7
MPP7	245.2	256.3	260.7	250.3	261.1	243.4	234.4	249.6	226.7	207.5	274.4	248.4	277.6	238.6	169.5	273.0	227.7	248.3	259.4	225.0	238.3	183.5	260.0	194.3	230.0	230.9	210.7	231.8	220.4	219.0	226.5	228.1	12732-13	3	SL019852	MAGUK p55 subfamily member 7	MPP7	Q5T2T1	143098	Human	RFU	Protein	20	S2	MPP7
KIF22	57.3	68.5	66.1	66.6	68.3	65.9	65.1	64.0	68.4	68.9	64.9	66.5	64.3	67.2	72.6	66.9	69.7	64.9	63.9	60.8	64.9	69.9	70.8	71.7	67.1	72.5	70.7	76.1	67.1	74.3	67.0	73.6	12734-112	3	SL019869	Kinesin-like protein KIF22	KIF22	Q14807	3835	Human	RFU	Protein	20	S2	KIF22
CSDE1	129.7	128.0	131.3	125.4	128.1	138.8	127.1	126.2	126.8	123.9	126.7	130.6	127.3	132.8	122.2	130.6	128.9	126.3	126.2	123.0	130.8	131.5	124.6	123.6	130.5	131.1	124.7	131.2	132.9	134.5	123.1	118.9	12735-39	3	SL007039	Cold shock domain-containing protein E1	CSDE1	O75534	7812	Human	RFU	Protein	20	S1	CSDE1
PLS1	355.8	359.5	355.1	344.4	362.4	348.7	355.4	368.2	350.0	345.0	346.0	347.4	356.3	350.8	346.1	346.3	352.8	366.4	340.1	352.3	358.8	345.5	341.2	344.4	362.4	355.8	345.4	373.4	351.4	349.3	361.3	348.4	12737-12	3	SL015520	Plastin-1	PLSI	Q14651	5357	Human	RFU	Protein	20	S1	PLS1
NISCH	257.4	236.0	231.6	238.3	225.2	249.0	262.2	226.2	254.7	234.9	244.4	242.5	229.7	244.5	243.8	229.5	240.2	234.4	239.7	254.9	243.4	262.6	243.4	254.5	303.1	243.2	244.8	234.4	261.3	238.4	234.0	228.7	12738-43	3	SL019897	Nischarin	NISCH	Q9Y2I1	11188	Human	RFU	Protein	20	S1	NISCH
FEV	226.5	227.3	236.3	224.6	235.1	225.4	237.4	234.1	224.3	229.0	223.1	229.0	228.2	235.4	226.6	230.0	227.9	235.4	222.4	230.8	226.8	224.5	226.8	237.2	230.9	236.9	235.1	237.8	226.6	240.8	242.6	224.4	12740-55	3	SL019853	Protein FEV	FEV	Q99581	54738	Human	RFU	Protein	20	S1	FEV
TMEM8B	166.1	165.8	165.2	181.6	165.6	158.4	162.0	173.2	156.2	147.2	170.1	156.4	174.4	159.4	142.6	179.0	159.5	162.5	174.0	151.3	163.6	124.5	150.9	115.1	134.9	131.6	140.7	140.4	119.9	133.1	163.2	150.7	12742-160	3	SL019870	Transmembrane protein 8B	TMM8B	A6NDV4	51754	Human	RFU	Protein	20	S2	TMEM8B
BAG5	185.2	182.4	188.6	186.1	196.0	185.2	182.3	186.9	187.4	192.1	177.5	189.3	177.5	185.3	193.7	195.2	189.0	191.6	182.1	181.9	195.5	176.6	185.8	181.5	177.5	179.1	173.4	181.8	180.4	184.1	187.3	186.1	12743-18	3	SL015328	BAG family molecular chaperone regulator 5	BAG5	Q9UL15	9529	Human	RFU	Protein	20	S1	BAG5
CYTH4	433.4	425.1	441.1	473.2	441.6	388.5	388.4	453.7	415.6	405.2	473.3	427.6	466.9	429.0	244.9	496.1	396.5	441.5	484.8	375.4	452.4	690.6	415.4	250.2	309.4	344.0	363.6	323.6	315.7	618.7	734.0	463.5	12746-4	3	SL019898	Cytohesin-4	CYH4	Q9UIA0	27128	Human	RFU	Protein	20	S2	CYTH4
RBM3	736.6	484.8	464.5	487.7	474.0	366.8	386.1	429.7	443.2	405.8	475.3	458.0	506.1	453.9	372.0	524.3	522.4	480.4	504.5	727.5	564.1	289.4	295.3	334.3	295.8	378.9	384.8	312.9	354.8	315.4	332.7	299.0	12747-89	3	SL010231	RNA-binding protein 3	RBM3	P98179	5935	Human	RFU	Protein	20	S2	RBM3
BRDT	246.6	260.2	262.5	252.6	259.4	258.6	253.4	250.7	254.2	253.6	251.8	247.2	252.8	254.6	260.4	246.9	250.9	257.9	248.0	251.1	262.2	241.0	237.3	238.5	244.6	239.6	235.3	244.7	241.5	244.1	237.6	233.6	12748-6	3	SL019854	Bromodomain testis-specific protein	BRDT	Q58F21	676	Human	RFU	Protein	20	S1	BRDT
ITGB2	344.1	341.8	313.3	354.5	294.6	282.7	292.1	314.3	286.0	279.7	286.5	304.2	319.6	302.1	260.7	319.5	325.3	322.5	303.3	290.4	346.1	307.5	303.2	269.8	281.9	279.1	296.9	296.0	286.4	277.5	291.3	284.3	12750-9	3	SL004122	Integrin beta-2	LFA-1 beta-2	P05107	3689	Human	RFU	Protein	20	S1	ITGB2
ZHX1	166.6	169.2	163.8	160.0	166.2	165.2	165.4	163.1	163.8	170.0	162.4	164.9	165.4	160.6	168.2	167.8	166.6	162.2	163.1	167.5	173.8	170.3	166.8	168.9	160.0	160.8	169.3	169.6	167.2	174.1	164.9	171.2	12751-26	3	SL015327	Zinc fingers and homeoboxes protein 1	ZHX1	Q9UKY1	11244	Human	RFU	Protein	20	S1	ZHX1
APBB2	376.3	354.5	358.9	351.0	361.9	341.8	398.6	367.1	345.9	363.3	354.6	361.1	340.1	371.8	354.6	363.2	354.0	370.7	352.5	374.9	365.2	378.6	404.8	384.5	386.1	395.9	388.0	384.5	399.4	374.4	372.2	394.1	12753-6	3	SL025795	Amyloid beta A4 precursor protein-binding family B member 2:Phosphotyrosine Interaction Domain 1	APBB2:PID 1	Q92870	323	Human	RFU	Protein	20	S1	APBB2
CSDC2	212.1	192.2	203.7	206.3	213.7	209.2	227.1	199.0	210.5	207.9	215.8	219.3	204.1	211.6	221.8	225.5	208.2	209.3	191.2	204.9	206.0	209.9	230.7	234.9	244.6	214.2	215.7	223.6	219.9	204.5	214.3	214.9	12754-14	3	SL019899	Cold shock domain-containing protein C2	CSDC2	Q9Y534	27254	Human	RFU	Protein	20	S2	CSDC2
BACH2	308.3	302.5	310.8	316.8	308.0	304.7	311.1	309.7	299.7	298.7	304.8	318.0	304.9	305.5	293.8	309.4	301.3	307.4	309.7	301.6	312.9	304.6	305.9	296.7	310.9	319.3	302.4	307.7	317.3	310.7	311.8	302.5	12756-3	3	SL019855	Transcription regulator protein BACH2	BACH2	Q9BYV9	60468	Human	RFU	Protein	20	S1	BACH2
GRID2	231.5	206.2	213.8	226.9	219.0	222.2	225.3	212.6	214.9	205.8	215.6	232.0	228.2	212.4	202.8	233.2	204.5	213.1	216.0	206.0	205.3	216.3	230.5	198.5	217.0	199.8	200.5	201.2	215.5	202.3	225.3	226.1	12758-47	3	SL019871	Glutamate receptor ionotropic, delta-2	GRID2	O43424	2895	Human	RFU	Protein	20	S1	GRID2
ILF3	135.5	139.5	130.5	130.1	136.9	136.8	145.1	132.0	141.2	143.9	128.3	132.9	136.7	129.6	141.9	128.1	137.7	134.1	130.6	143.3	131.4	121.3	107.6	128.4	113.9	109.5	125.3	117.9	116.6	124.4	145.9	126.9	12759-47	3	SL004792	Interleukin enhancer-binding factor 3	DRBP76	Q12906	3609	Human	RFU	Protein	20	S2	ILF3
ZNF774	227.5	236.7	234.1	232.9	229.9	250.7	222.6	234.0	239.8	242.1	227.6	232.1	237.0	230.4	229.0	229.9	239.5	232.4	224.3	226.0	234.5	229.8	233.3	246.8	245.1	238.8	230.9	233.4	242.3	231.8	229.2	235.8	12760-34	3	SL019886	Zinc finger protein 774	ZN774	Q6NX45	342132	Human	RFU	Protein	20	S1	ZNF774
APBB2	120.8	121.6	118.2	118.4	118.4	119.2	126.5	118.0	120.0	130.4	123.1	123.7	122.6	120.7	121.9	123.0	123.9	115.3	115.5	122.1	125.5	133.1	131.0	130.2	130.2	129.6	134.8	134.2	119.9	127.9	126.1	126.7	12761-12	3	SL025796	Amyloid beta A4 precursor protein-binding family B member 2:Phosphotyrosine Interaction Domain 2	APBB2:PID 2	Q92870	323	Human	RFU	Protein	20	S2	APBB2
ZNF334	282.6	258.1	260.7	268.4	263.7	249.7	295.3	274.2	262.0	269.1	271.5	281.9	260.9	272.4	268.5	253.7	265.0	264.4	262.9	277.3	269.0	267.6	275.4	296.7	284.2	277.2	288.7	278.2	288.5	271.0	281.0	285.9	12763-69	3	SL019908	Zinc finger protein 334	ZN334	Q9HCZ1	55713	Human	RFU	Protein	20	S1	ZNF334
ELMO1	79.4	105.9	82.9	76.3	79.7	82.6	69.6	72.4	80.4	76.2	87.6	84.2	78.9	82.8	86.3	73.4	87.8	87.2	108.7	77.3	92.2	70.3	73.6	73.6	73.7	77.4	87.6	74.1	75.7	72.9	66.8	82.7	12764-3	3	SL019856	Engulfment and cell motility protein 1	ELMO1	Q92556	9844	Human	RFU	Protein	20	S2	ELMO1
GPR142	95.6	107.3	101.3	105.9	105.5	100.4	97.0	101.7	110.0	102.4	99.4	101.2	103.7	101.9	105.1	102.9	104.8	103.4	104.5	102.4	101.6	101.4	98.5	93.7	83.9	94.6	101.3	99.5	94.0	101.4	104.0	103.1	12766-33	3	SL019872	Probable G-protein coupled receptor 142	GP142	Q7Z601	350383	Human	RFU	Protein	20	S1	GPR142
PPP1R3B	285.1	260.0	256.2	263.5	266.0	246.0	274.1	260.2	256.7	271.6	271.1	286.9	263.6	280.1	265.3	260.2	327.1	268.1	282.3	326.6	270.9	272.9	277.4	284.7	308.7	262.2	279.6	266.4	277.3	274.0	260.5	284.6	12768-3	3	SL019887	Protein phosphatase 1 regulatory subunit 3B	PPR3B	Q86XI6	79660	Human	RFU	Protein	20	S1	PPP1R3B
ZNF180	155.3	152.3	146.6	148.1	141.0	142.9	150.9	153.6	147.8	149.3	141.7	151.9	151.6	150.5	146.9	145.6	147.4	152.0	146.3	150.7	149.1	153.2	151.9	159.9	145.0	158.9	154.8	161.6	152.3	147.9	159.6	155.5	12771-19	3	SL011309	Zinc finger protein 180	ZN180	Q9UJW8	7733	Human	RFU	Protein	20	S1	ZNF180
NUP98	102.4	106.5	105.5	105.3	104.8	108.5	117.2	104.3	111.1	116.5	106.7	107.8	104.3	109.6	120.8	106.0	108.4	106.9	104.7	112.9	107.5	125.2	115.8	140.0	121.6	117.9	125.3	121.3	115.1	121.5	115.7	118.7	12772-8	3	SL019857	Nuclear pore complex protein Nup98-Nup96	NUP98	P52948	4928	Human	RFU	Protein	20	S2	NUP98
HCN1	67.0	75.2	70.0	72.9	66.8	74.7	62.2	68.8	72.5	67.9	64.4	66.8	73.5	66.2	69.6	69.6	73.8	73.6	73.5	66.5	67.4	81.2	69.4	57.9	70.8	60.0	60.4	61.2	59.7	61.6	66.2	61.9	12774-12	3	SL019873	Potassium/sodium hyperpolarization-activated cyclic nucleotide-gated channel 1	HCN1	O60741	348980	Human	RFU	Protein	20	S1	HCN1
HMGB3	234.2	228.1	215.0	227.9	224.6	234.3	260.2	227.5	226.8	234.3	225.8	235.1	221.1	234.2	245.3	227.5	228.4	229.7	210.5	228.9	224.5	237.0	228.9	267.2	258.6	246.8	238.2	231.8	252.0	251.3	235.5	232.3	12775-6	3	SL006995	High mobility group protein B3	HMGB3	O15347	3149	Human	RFU	Protein	20	S2	HMGB3
SF1	253.5	233.7	243.3	235.2	242.4	227.6	242.6	241.1	226.1	238.5	233.0	255.7	250.7	241.0	229.2	246.6	234.7	238.1	238.5	241.5	243.1	199.3	196.1	208.3	205.9	210.9	204.2	211.3	217.2	221.3	244.3	205.5	12777-11	3	SL013086	Splicing factor 1	SF01	Q15637	7536	Human	RFU	Protein	20	S1	SF1
PRDM4	451.9	417.3	413.3	441.0	420.5	414.8	442.2	422.5	428.3	409.5	424.0	430.1	414.5	423.1	419.2	422.4	410.2	427.3	414.9	432.6	435.9	433.5	453.3	438.9	457.6	419.6	425.7	420.2	429.3	406.3	416.4	410.9	12779-30	3	SL019909	PR domain zinc finger protein 4	PRDM4	Q9UKN5	11108	Human	RFU	Protein	20	S1	PRDM4
TARBP2	183.6	181.4	191.6	178.0	188.3	189.8	190.6	190.0	195.9	183.0	188.5	187.8	187.9	190.0	195.1	199.6	184.0	194.2	174.7	191.2	193.1	182.1	181.2	177.6	188.2	181.3	175.9	168.9	180.9	176.2	189.0	181.0	12781-2	3	SL014970	RISC-loading complex subunit TARBP2	TRBP2	Q15633	6895	Human	RFU	Protein	20	S1	TARBP2
HNRNPM	285.0	216.3	253.0	247.6	271.9	234.8	218.0	206.3	235.3	225.7	226.1	232.9	221.7	225.7	206.0	249.8	221.9	217.9	214.5	231.4	244.8	222.3	260.5	210.2	245.2	214.5	212.9	242.6	227.7	209.8	231.2	183.8	12783-29	3	SL008807	Heterogeneous nuclear ribonucleoprotein M	HNRPM	P52272	4670	Human	RFU	Protein	20	S2	HNRNPM
APBB3	165.4	183.5	173.5	175.4	176.4	183.2	193.5	183.7	182.5	184.5	175.2	174.0	175.1	180.5	189.3	176.6	180.3	183.5	167.7	172.3	180.5	181.9	173.1	203.4	195.8	180.3	180.3	176.2	181.6	197.9	180.3	187.3	12784-10	3	SL025797	Amyloid beta A4 precursor protein-binding family B member 3:Phosphotyrosine Interaction Domain 1,Isoform II	APBB3:PID 1	O95704	10307	Human	RFU	Protein	20	S2	APBB3
ZBTB33	162.1	159.0	152.6	155.2	155.1	149.3	167.3	156.1	150.6	161.8	152.6	161.0	146.1	163.7	159.1	155.0	151.6	161.0	159.4	157.8	167.0	174.3	167.6	172.0	166.4	169.2	171.3	170.0	173.3	151.1	171.8	172.7	12785-49	3	SL009382	Transcriptional regulator Kaiso	KAISO	Q86T24	10009	Human	RFU	Protein	20	S1	ZBTB33
GPCPD1	185.4	187.3	220.2	194.3	200.5	171.6	185.7	191.2	172.9	177.1	186.0	206.9	198.1	185.3	212.3	204.0	199.1	185.3	219.1	170.5	191.5	226.4	207.5	201.1	200.1	181.9	195.3	204.9	213.1	186.6	187.7	198.9	12786-61	3	SL015257	Glycerophosphocholine phosphodiesterase GPCPD1	GDE5	Q9NPB8	56261	Human	RFU	Protein	20	S2	GPCPD1
ZNF134	110.3	100.2	96.8	104.2	98.5	98.6	103.7	99.2	96.1	98.1	103.4	103.7	103.4	97.5	100.1	100.1	102.1	94.2	101.7	103.7	101.1	106.4	108.4	103.5	99.9	104.7	107.4	106.5	101.6	102.8	105.2	105.8	12787-47	3	SL014834	Zinc finger protein 134	ZN134	P52741	7693	Human	RFU	Protein	20	S1	ZNF134
SGF29	155.1	139.0	152.1	144.5	152.4	143.5	153.7	150.6	142.8	146.9	149.0	147.3	144.6	148.8	153.8	145.5	147.7	146.7	147.1	151.4	152.6	147.7	153.7	162.9	163.6	149.6	160.9	155.2	143.1	153.1	143.4	157.2	12788-6	3	SL019859	SAGA-associated factor 29 homolog	SGF29	Q96ES7	112869	Human	RFU	Protein	20	S1	SGF29
CCDC51	292.8	260.7	273.1	269.0	267.7	257.7	297.2	272.1	257.1	268.8	266.1	279.3	254.5	277.1	273.2	269.4	266.5	269.8	265.1	270.7	273.6	276.8	272.7	295.1	286.5	277.9	279.3	289.7	281.5	285.4	283.1	290.7	12790-10	3	SL019874	Coiled-coil domain-containing protein 51	CCD51	Q96ER9	79714	Human	RFU	Protein	20	S1	CCDC51	Q96ER9	CCDC51	MIM	Small molecule transport
PIWIL1	141.5	150.3	151.9	143.6	151.6	157.8	141.4	155.3	151.6	150.5	147.6	142.5	148.9	154.5	154.8	157.9	149.5	149.3	147.3	147.0	150.3	152.0	153.2	158.9	151.7	150.2	154.7	158.2	145.9	150.3	150.0	148.4	12793-4	3	SL019894	Piwi-like protein 1	PIWL1	Q96J94	9271	Human	RFU	Protein	20	S1	PIWIL1
NLRP4	290.2	280.4	280.2	277.6	274.7	269.2	299.9	281.5	282.2	289.5	276.0	291.7	276.0	288.6	281.7	279.6	270.9	289.8	274.4	283.2	287.7	299.3	282.5	296.2	310.5	303.9	303.3	299.5	300.2	282.6	286.1	281.3	12794-6	3	SL019902	NACHT, LRR and PYD domains-containing protein 4	NALP4	Q96MN2	147945	Human	RFU	Protein	20	S1	NLRP4
ZNF566	255.9	244.5	253.6	253.2	255.5	264.8	263.0	258.9	260.8	252.9	258.2	256.8	246.7	256.1	265.8	250.5	264.0	258.2	249.2	254.1	260.5	289.8	263.7	272.6	259.3	271.2	269.0	276.9	265.4	264.8	269.4	263.9	12795-2	3	SL019910	Zinc finger protein 566	ZN566	Q969W8	84924	Human	RFU	Protein	20	S1	ZNF566
NUDT3	131.7	125.2	133.2	138.6	141.1	124.9	102.4	135.3	118.8	92.5	122.3	122.5	138.9	124.5	118.4	134.4	121.5	112.7	133.8	121.0	128.5	111.4	115.6	98.2	98.6	104.6	101.9	111.6	118.2	95.7	118.4	104.3	12796-44	3	SL019860	Diphosphoinositol polyphosphate phosphohydrolase 1	NUDT3	O95989	11165	Human	RFU	Protein	20	S2	NUDT3
SLC4A8	113.2	120.3	116.2	126.4	114.8	118.1	118.8	116.9	115.9	119.7	116.4	116.0	126.6	115.0	115.6	119.1	123.2	115.4	116.3	115.1	118.9	131.9	119.8	120.7	125.4	112.5	120.3	115.7	119.0	118.7	128.5	112.8	12798-46	3	SL019875	Electroneutral sodium bicarbonate exchanger 1	S4A8	Q2Y0W8	9498	Human	RFU	Protein	20	S1	SLC4A8
DNAJC27	138.6	133.0	142.1	137.3	136.7	140.7	134.2	137.3	134.8	133.0	133.8	137.3	145.9	138.4	136.4	142.8	132.5	136.2	139.4	135.7	141.6	136.7	139.9	135.0	138.6	135.7	138.5	132.9	138.4	134.8	139.4	134.1	12799-65	3	SL019880	DnaJ homolog subfamily C member 27	DJC27	Q9NZQ0	51277	Human	RFU	Protein	20	S1	DNAJC27
TPPP2	1062.2	1074.8	1135.3	986.4	1247.3	666.4	729.9	945.3	728.1	508.2	712.8	809.4	1193.8	935.2	500.1	1046.5	971.1	987.6	1029.2	987.4	1320.9	266.2	310.1	241.4	220.5	392.6	382.6	323.7	257.9	202.0	591.3	573.8	12800-5	3	SL019890	Tubulin polymerization-promoting protein family member 2	TPPP2	P59282	122664	Human	RFU	Protein	20	S2	TPPP2
IRF2	59.4	60.6	54.8	58.8	58.9	62.5	55.6	55.0	57.9	59.3	74.7	53.5	59.1	59.4	59.4	53.2	59.4	56.7	53.9	57.1	53.6	43.9	44.1	47.9	44.4	42.3	43.0	45.9	43.9	44.1	53.0	48.2	12801-33	3	SL019895	Interferon regulatory factor 2	IRF2	P14316	3660	Human	RFU	Protein	20	S2	IRF2
ZNF329	191.4	205.4	202.6	190.4	199.5	195.0	204.5	209.1	201.8	201.1	193.4	192.1	199.8	197.5	202.8	198.7	203.7	208.3	194.3	195.3	205.0	213.9	202.7	203.5	200.5	193.2	204.6	201.9	186.0	199.1	191.1	195.2	12803-9	3	SL019911	Zinc finger protein 329	ZN329	Q86UD4	79673	Human	RFU	Protein	20	S1	ZNF329
GMEB2	218.2	212.1	206.8	187.5	211.1	211.5	231.3	218.3	210.2	215.4	196.0	217.5	194.3	215.5	229.0	210.5	214.5	220.2	188.5	219.0	211.1	243.7	207.8	271.9	220.7	221.9	234.0	234.4	218.7	247.9	215.4	231.0	12804-5	3	SL019919	Glucocorticoid modulatory element-binding protein 2	GMEB2	Q9UKD1	26205	Human	RFU	Protein	20	S2	GMEB2
ARHGAP30	408.1	345.8	441.6	429.7	487.1	378.7	363.9	430.6	360.0	300.6	336.4	424.5	480.7	414.8	302.6	543.5	357.4	384.4	452.3	319.8	386.0	263.4	429.9	281.5	326.3	317.6	321.4	342.6	375.5	310.9	323.6	328.9	12807-89	3	SL019940	Rho GTPase-activating protein 30	RHG30	Q7Z6I6	257106	Human	RFU	Protein	20	S2	ARHGAP30
CARHSP1	124.8	125.0	121.6	121.8	123.6	118.2	118.2	120.0	117.2	116.1	121.8	117.1	126.9	117.3	109.4	127.5	118.3	131.4	125.8	131.2	118.2	102.9	117.5	103.6	111.5	112.2	118.8	118.7	109.8	107.9	117.1	118.8	12808-103	3	SL013301	Calcium-regulated heat-stable protein 1	CHSP1	Q9Y2V2	23589	Human	RFU	Protein	20	S2	CARHSP1
ZNF415	138.7	141.5	146.7	143.6	144.3	147.8	138.6	145.9	143.4	148.5	137.6	140.3	139.5	138.2	143.8	139.4	137.3	141.6	139.7	135.0	146.2	137.8	140.3	142.3	142.3	144.4	149.1	135.9	140.9	136.1	142.1	139.4	12811-55	3	SL019912	Zinc finger protein 415	ZN415	Q09FC8	55786	Human	RFU	Protein	20	S1	ZNF415
ACYP2	17951.4	13139.1	21123.0	20370.8	22928.6	15092.7	13000.2	18266.5	13653.6	11363.5	18146.1	18036.4	24324.7	19446.3	16941.0	28263.2	17130.0	14278.2	21353.1	14001.4	19606.9	17881.3	21305.6	13552.9	14319.9	15086.6	15853.8	19948.0	17028.5	13355.7	16631.0	15279.7	12812-25	3	SL009425	Acylphosphatase-2	ACYP2	P14621	98	Human	RFU	Protein	20	S2	ACYP2
EHBP1	157.5	166.1	171.8	171.9	177.5	165.5	164.0	165.5	164.3	159.3	170.5	169.4	167.3	162.1	163.0	171.5	161.2	169.1	170.9	163.2	179.3	157.8	169.7	157.9	152.3	197.6	171.1	164.5	173.5	170.6	166.6	160.7	12813-18	3	SL006654	EH domain-binding protein 1	EHBP1	Q8NDI1	23301	Human	RFU	Protein	20	S1	EHBP1
RNPC3	175.6	155.2	158.4	160.5	159.2	155.1	181.8	160.9	156.0	161.4	161.2	168.0	162.3	165.3	170.2	165.0	162.9	161.5	164.1	164.9	161.9	158.9	168.1	170.0	170.7	166.5	166.8	165.4	168.3	170.2	167.3	164.2	12814-17	3	SL019933	RNA-binding protein 40	RBM40	Q96LT9	55599	Human	RFU	Protein	20	S1	RNPC3
IARS1	62.9	65.8	65.7	65.6	63.6	63.8	63.1	64.5	63.9	63.4	64.3	65.6	69.8	63.6	64.6	69.1	68.1	65.8	72.5	61.8	65.8	62.7	65.7	59.7	60.4	62.3	62.2	65.0	65.3	61.0	59.8	64.8	12815-9	3	SL008104	Isoleucine--tRNA ligase, cytoplasmic	SYIC	P41252	3376	Human	RFU	Protein	20	S1	IARS1
GEM	384.1	389.6	395.4	355.0	361.2	359.6	402.4	391.2	364.7	371.1	391.1	384.1	380.7	370.0	357.4	492.1	368.4	385.7	387.3	327.9	388.3	351.3	387.5	376.1	400.0	375.5	357.0	366.3	382.7	379.9	373.4	431.7	12817-1	3	SL019954	GTP-binding protein GEM	GEM	P55040	2669	Human	RFU	Protein	20	S2	GEM
SLC14A2	169.2	179.2	159.7	156.1	165.3	170.3	160.6	160.2	161.2	161.9	162.8	157.1	156.1	154.7	170.8	160.1	149.9	158.5	155.2	152.9	156.2	179.5	185.6	197.9	192.1	183.8	189.6	200.8	182.2	185.8	168.6	184.4	12818-159	3	SL019965	Urea transporter 2	UT2	Q15849	8170	Human	RFU	Protein	20	S2	SLC14A2
GRAP	248.3	253.2	254.3	256.1	254.0	264.5	251.1	253.9	252.7	254.8	256.3	252.4	249.1	261.4	262.1	249.9	260.4	252.5	252.2	255.7	260.7	247.4	252.3	263.3	268.0	249.5	229.9	232.9	255.9	255.5	235.4	241.6	12820-1	3	SL019920	GRB2-related adapter protein	GRAP	Q13588	10750	Human	RFU	Protein	20	S1	GRAP
NLRP10	237.8	239.1	256.1	252.9	234.8	238.1	228.6	252.9	231.6	241.6	247.3	239.1	243.1	237.3	213.1	250.6	238.7	241.9	263.5	228.2	249.4	211.4	240.3	211.5	217.1	225.0	222.2	221.6	231.2	231.0	240.9	258.5	12821-6	3	SL019926	NACHT, LRR and PYD domains-containing protein 10	NAL10	Q86W26	338322	Human	RFU	Protein	20	S1	NLRP10
APBB1	392.7	336.8	344.2	346.8	361.2	335.1	404.5	358.6	340.0	352.8	358.5	386.3	328.4	372.7	356.6	359.9	343.4	365.3	347.8	367.3	360.3	335.0	350.4	368.3	365.9	370.3	364.2	361.5	387.4	345.2	379.4	385.3	12822-34	3	SL025793	Amyloid beta A4 precursor protein-binding family B member 1:Phosphotyrosine Interaction Domain 1	APBB1:PID 1	O00213	322	Human	RFU	Protein	20	S1	APBB1
APPL1	72.4	74.9	75.3	72.5	76.7	76.9	76.6	76.1	71.0	73.2	69.0	74.9	73.6	78.3	85.0	77.5	74.3	74.7	74.7	73.2	71.3	85.1	78.7	84.9	80.6	74.9	85.0	77.0	76.8	82.2	78.3	79.0	12825-18	3	SL019955	DCC-interacting protein 13-alpha	DP13A	Q9UKG1	26060	Human	RFU	Protein	20	S2	APPL1
SLC5A5	192.8	165.9	161.1	202.4	171.7	156.0	152.3	160.8	160.0	165.5	151.3	161.5	166.5	159.9	155.1	166.4	160.9	155.1	186.4	159.6	171.1	159.7	177.4	147.4	134.4	152.1	176.2	160.6	146.8	150.7	150.7	155.3	12826-5	3	SL019966	Sodium/iodide cotransporter	SC5A5	Q92911	6528	Human	RFU	Protein	20	S1	SLC5A5
RGS3	86.8	90.9	93.3	94.1	89.9	102.4	88.3	92.6	91.0	93.9	89.1	91.8	92.7	87.1	91.6	90.8	92.2	91.2	90.3	89.5	94.6	89.6	94.2	94.4	97.7	95.4	87.5	88.9	87.8	93.6	88.0	86.2	12827-37	3	SL014817	Regulator of G-protein signaling 3	RGS3	P49796	5998	Human	RFU	Protein	20	S1	RGS3
SAP18	214.6	213.3	198.5	196.0	205.1	222.2	232.7	214.4	212.7	221.1	193.4	207.7	198.8	202.7	227.9	205.8	199.8	216.4	188.7	208.7	215.5	207.1	192.7	247.6	240.6	216.0	207.0	212.9	216.3	215.1	202.8	187.7	12830-4	3	SL019934	Histone deacetylase complex subunit SAP18	SAP18	O00422	10284	Human	RFU	Protein	20	S2	SAP18
TESC	307.2	292.0	332.5	318.1	333.2	310.0	310.8	334.4	298.5	292.1	315.1	310.7	339.2	325.8	304.7	376.2	294.4	310.7	311.4	292.9	313.2	305.2	342.0	297.4	330.3	312.1	309.5	337.4	338.8	316.5	324.7	305.1	12831-21	3	SL015132	Calcineurin B homologous protein 3	TESC	Q96BS2	54997	Human	RFU	Protein	20	S2	TESC
ASH2L	383.7	349.3	346.5	354.5	356.4	334.4	390.6	365.5	343.8	361.5	360.7	373.8	343.5	362.3	362.9	352.2	353.6	362.5	344.1	368.8	361.8	361.0	367.8	375.9	375.7	379.3	366.4	372.2	380.8	372.4	372.9	385.0	12832-10	3	SL019949	Set1/Ash2 histone methyltransferase complex subunit ASH2	ASH2L	Q9UBL3	9070	Human	RFU	Protein	20	S1	ASH2L
KCNF1	324.0	309.9	307.9	301.2	305.1	311.5	334.9	324.2	310.5	314.6	306.8	317.6	298.4	321.3	322.6	316.4	307.1	313.5	298.1	321.8	318.6	309.1	313.2	327.6	346.2	315.7	313.6	308.3	339.1	322.2	331.9	317.2	12834-3	3	SL019967	Potassium voltage-gated channel subfamily F member 1	KCNF1	Q9H3M0	3754	Human	RFU	Protein	20	S1	KCNF1
PYDC1	93.8	93.9	93.6	100.7	93.2	98.1	88.4	91.6	98.9	94.7	93.8	94.4	98.5	89.3	92.3	100.0	98.0	89.9	96.8	89.9	91.0	96.2	95.0	81.4	90.9	85.5	88.5	96.1	91.3	82.1	88.2	87.3	12835-101	3	SL019914	Pyrin domain-containing protein 1	PYDC1	Q8WXC3	260434	Human	RFU	Protein	20	S1	PYDC1
DUSP15	80.9	98.3	91.3	92.7	93.1	89.5	80.9	91.2	92.6	88.8	93.4	89.1	92.2	88.2	82.4	96.7	93.5	88.9	95.2	85.7	86.5	84.6	88.0	80.0	75.2	86.2	83.0	94.9	86.6	87.2	89.5	91.8	12838-28	3	SL019935	Dual specificity protein phosphatase 15	DUS15	Q9H1R2	128853	Human	RFU	Protein	20	S1	DUSP15
STX10	207.1	221.9	224.3	213.8	216.4	215.5	219.6	220.5	227.8	226.6	215.7	224.6	220.3	210.8	214.1	229.1	215.2	223.7	229.0	205.2	226.0	200.0	209.8	221.6	216.1	211.0	216.3	216.5	214.2	222.7	214.2	226.6	12842-43	3	SL019968	Syntaxin-10	STX10	O60499	8677	Human	RFU	Protein	20	S2	STX10
ZNF410	219.9	209.0	221.9	214.5	217.7	204.4	233.5	226.8	212.8	217.8	213.3	223.9	206.8	229.3	217.5	218.0	209.1	220.4	215.2	215.2	221.4	228.1	223.4	223.7	216.3	225.2	221.1	227.3	220.4	230.6	227.2	237.0	12843-6	3	SL019915	Zinc finger protein 410	ZN410	Q86VK4	57862	Human	RFU	Protein	20	S1	ZNF410
BAG4	307.4	295.6	306.1	293.2	313.8	293.9	321.5	303.6	295.9	312.8	302.5	310.7	287.1	320.2	299.8	306.4	302.9	312.3	295.1	303.9	320.1	329.1	318.1	347.8	332.8	327.6	309.4	322.4	335.9	320.7	332.9	320.5	12844-10	3	SL006067	BAG family molecular chaperone regulator 4	BAG4	O95429	9530	Human	RFU	Protein	20	S1	BAG4
SNX17	318.5	333.2	316.8	312.6	323.0	358.8	362.8	340.3	359.0	338.1	331.0	331.7	305.3	339.3	366.4	307.5	320.0	341.3	292.6	334.0	340.2	392.9	358.5	437.9	465.3	378.1	378.0	359.8	417.4	365.5	333.7	332.6	12845-18	3	SL011225	Sorting nexin-17	SNX17	Q15036	9784	Human	RFU	Protein	20	S2	SNX17
FBXL5	134.8	147.7	141.9	138.9	139.7	146.6	128.6	144.1	135.1	135.8	137.6	140.7	142.1	136.3	138.7	139.6	140.2	136.4	137.8	133.9	140.4	131.2	130.0	132.4	132.4	129.3	132.2	138.2	128.0	132.9	130.7	138.9	12846-3	3	SL019936	F-box/LRR-repeat protein 5	FBXL5	Q9UKA1	26234	Human	RFU	Protein	20	S1	FBXL5
RNGTT	443.3	381.0	384.1	389.9	389.8	372.7	454.0	401.6	391.6	398.5	408.3	419.7	376.1	410.5	404.8	383.9	385.3	398.1	387.9	406.5	408.6	427.8	409.4	449.2	485.4	426.9	424.9	430.6	464.3	396.2	437.4	431.2	12847-27	3	SL019942	mRNA-capping enzyme	MCE1	O60942	8732	Human	RFU	Protein	20	S1	RNGTT
ARHGEF2	141.9	143.1	137.2	140.5	138.7	143.3	167.5	145.5	148.4	154.8	141.4	147.7	130.7	148.1	158.6	129.8	138.4	141.6	131.7	143.1	141.1	159.8	148.0	189.8	176.8	156.5	168.6	157.9	162.9	158.5	155.3	151.2	12848-9	3	SL019951	Rho guanine nucleotide exchange factor 2	ARHG2	Q92974	9181	Human	RFU	Protein	20	S2	ARHGEF2
GSKIP	209.9	207.0	198.0	207.3	203.1	206.9	210.1	206.8	203.3	217.6	193.8	215.4	199.9	212.7	205.0	206.2	201.1	211.4	200.8	203.6	212.0	201.8	210.6	216.6	194.2	213.6	213.4	218.8	206.0	209.1	206.2	203.4	12849-25	3	SL019958	GSK3-beta interaction protein	GSKIP	Q9P0R6	51527	Human	RFU	Protein	20	S1	GSKIP
POLM	162.3	173.1	167.0	164.5	164.1	181.6	160.6	172.2	176.8	164.4	173.4	171.9	164.7	164.1	170.4	173.0	171.3	174.3	164.2	164.6	168.1	170.0	171.3	167.2	170.3	159.5	162.9	162.5	158.3	165.3	160.5	159.6	12851-5	3	SL019921	DNA-directed DNA/RNA polymerase mu	DPOLM	Q9NP87	27434	Human	RFU	Protein	20	S1	POLM
TMOD2	132.5	118.4	114.4	151.1	121.4	109.8	115.8	120.4	110.7	112.6	119.3	122.3	125.3	121.3	114.0	135.8	135.6	114.6	122.3	141.8	136.8	84.6	82.3	93.2	83.1	92.4	90.3	87.5	86.4	90.1	120.7	82.1	12853-112	3	SL019937	Tropomodulin-2	TMOD2	Q9NZR1	29767	Human	RFU	Protein	20	S2	TMOD2
TEAD3	146.8	141.0	144.0	148.7	143.1	147.5	127.4	137.8	145.2	142.9	149.8	135.4	146.4	139.9	143.9	147.0	143.2	140.2	145.6	148.5	141.1	144.3	178.6	129.1	144.9	146.6	141.6	141.7	141.0	205.6	143.4	136.6	12854-3	3	SL019943	Transcriptional enhancer factor TEF-5	TEAD3	Q99594	7005	Human	RFU	Protein	20	S1	TEAD3
CASS4	164.1	168.8	171.2	162.8	172.0	171.7	184.2	175.7	164.4	171.6	168.6	171.5	160.2	169.8	166.7	170.2	165.2	175.0	164.2	171.1	170.3	160.5	166.6	190.3	171.8	174.3	181.5	171.3	168.6	184.6	175.8	181.6	12855-16	3	SL011299	Cas scaffolding protein family member 4	CT032	Q9NQ75	57091	Human	RFU	Protein	20	S2	CASS4
TMEM237	142.7	138.3	132.5	142.4	138.4	139.2	145.6	140.6	134.3	140.8	137.9	144.3	142.3	137.8	136.7	145.4	137.1	138.0	144.7	135.5	144.1	133.8	135.9	130.6	138.6	130.7	136.0	134.4	138.4	134.0	138.6	134.3	12856-14	3	SL019959	Transmembrane protein 237	TM237	Q96Q45	65062	Human	RFU	Protein	20	S1	TMEM237
ECI2	370.6	347.0	301.4	365.8	283.7	280.0	308.8	279.0	358.7	315.2	332.6	385.7	278.6	326.0	267.8	280.9	330.1	346.4	315.3	316.2	319.5	270.1	282.6	290.8	301.0	289.2	288.7	291.5	283.5	289.3	284.3	279.8	12859-33	3	SL007038	Enoyl-CoA delta isomerase 2, mitochondrial	PECI	O75521	10455	Human	RFU	Protein	20	S1	ECI2	O75521	ECI2	Matrix	Metabolism > Lipid metabolism > Fatty acid oxidation
ARPP21	180.8	186.0	183.4	181.5	182.0	189.6	183.9	180.4	181.7	186.6	176.4	180.4	182.5	180.6	180.9	176.2	179.7	183.5	179.1	178.7	183.6	197.1	186.8	186.6	198.9	189.7	189.5	183.3	188.3	186.6	180.0	180.7	12860-7	3	SL006617	cAMP-regulated phosphoprotein 21	cAMP-regulated phosphoprotein 21	Q9UBL0	10777	Human	RFU	Protein	20	S1	ARPP21
TMOD3	2345.9	1648.0	1736.0	1841.2	1746.9	1396.4	1182.5	1225.4	1264.7	1242.4	1661.6	1663.6	1981.9	1649.3	1118.1	2120.7	2337.8	1523.6	1770.3	2889.6	2129.6	887.9	952.0	691.0	860.5	932.4	921.8	796.0	882.3	765.2	1227.5	885.8	12861-13	3	SL006759	Tropomodulin-3	TMOD3	Q9NYL9	29766	Human	RFU	Protein	20	S2	TMOD3
NEDD9	369.3	325.7	347.2	350.1	363.4	328.7	399.7	346.1	344.2	326.9	341.0	368.0	328.7	361.3	329.9	346.7	336.2	348.1	347.5	350.0	357.3	369.8	365.1	380.0	370.7	360.3	360.6	347.4	386.0	344.0	364.9	365.8	12862-14	3	SL014945	Enhancer of filamentation 1	CASL	Q14511	4739	Human	RFU	Protein	20	S1	NEDD9
NIPAL4	254.6	271.5	258.0	273.1	244.4	265.0	240.9	246.9	248.3	223.4	265.1	240.4	254.9	240.9	240.0	247.9	252.3	241.7	244.4	251.8	259.6	238.0	252.2	223.0	251.9	238.5	235.4	235.6	241.6	243.5	242.6	235.8	12864-9	3	SL019960	Magnesium transporter NIPA4	NIPA4	Q0D2K0	348938	Human	RFU	Protein	20	S1	NIPAL4
DYNLT3	270.8	267.0	256.9	254.8	266.2	263.6	295.0	274.7	277.3	266.3	263.8	276.6	256.8	278.2	282.6	270.3	262.6	278.7	299.1	272.8	277.2	308.1	293.7	344.7	342.4	301.1	316.3	309.2	310.5	302.5	294.6	300.5	12867-40	3	SL019922	Dynein light chain Tctex-type 3	DYLT3	P51808	6990	Human	RFU	Protein	20	S2	DYNLT3
DDX6	440.8	251.9	234.2	231.1	235.5	232.3	214.8	230.0	247.9	239.8	244.1	240.0	229.0	242.1	207.5	273.9	253.3	268.0	235.6	467.7	233.0	325.8	367.8	275.7	232.7	259.9	289.5	243.9	249.2	368.0	234.5	242.1	12869-68	3	SL019938	Probable ATP-dependent RNA helicase DDX6	DDX6	P26196	1656	Human	RFU	Protein	20	S2	DDX6
TWF1	203.3	210.3	209.2	205.5	210.2	203.8	202.1	201.8	195.0	209.1	191.4	202.1	214.1	209.3	198.6	209.3	202.4	203.6	211.2	198.2	205.7	405.6	203.7	197.6	187.1	208.5	204.4	199.3	191.0	201.3	203.7	189.2	12871-10	3	SL013078	Twinfilin-1	TWF1	Q12792	5756	Human	RFU	Protein	20	S1	TWF1
CNGA2	217.9	197.2	208.8	204.5	207.1	210.9	236.2	218.1	209.3	206.4	207.9	215.9	204.7	259.7	218.6	210.6	201.2	213.3	209.6	212.0	212.9	220.2	214.5	222.3	211.0	230.3	220.1	220.5	215.5	211.7	224.9	227.6	12872-35	3	SL019961	Cyclic nucleotide-gated olfactory channel	CNGA2	Q16280	1260	Human	RFU	Protein	20	S1	CNGA2
SPN	107.3	110.5	107.0	109.2	106.4	102.9	99.5	102.5	101.4	105.9	110.1	101.6	111.1	103.8	101.8	113.6	105.6	103.7	115.3	102.7	103.7	91.1	103.4	90.6	94.5	98.8	98.2	99.0	99.6	97.6	101.2	100.2	12873-11	3	SL007131	Leukosialin	LEUK	P16150	6693	Human	RFU	Protein	20	S1	SPN
UBTD2	305.2	272.8	295.2	289.4	286.1	285.7	340.8	298.7	290.9	304.2	288.0	310.8	282.6	302.2	314.6	295.2	288.0	294.7	287.4	294.2	289.8	322.5	327.1	370.3	350.6	324.4	324.7	314.8	336.6	331.3	341.8	342.7	12875-28	3	SL019923	Ubiquitin domain-containing protein 2	UBTD2	Q8WUN7	92181	Human	RFU	Protein	20	S2	UBTD2
SPEF1	145.7	159.4	157.3	145.1	152.8	150.8	145.3	162.1	159.5	157.5	145.5	147.2	154.2	156.8	152.0	159.4	149.1	154.8	151.0	153.6	156.0	157.9	150.3	158.7	140.6	159.3	156.5	164.3	150.1	154.8	159.4	162.7	12876-39	3	SL007787	Sperm flagellar protein 1	SPEF1	Q9Y4P9	25876	Human	RFU	Protein	20	S1	SPEF1
OSBPL11	300.1	294.6	274.4	278.9	293.5	283.3	343.9	287.8	294.8	302.5	284.5	306.8	268.1	297.8	318.9	281.8	284.6	291.4	275.8	310.1	293.4	309.8	292.5	348.9	334.2	314.4	327.2	319.6	322.1	312.5	307.7	310.0	12878-60	3	SL019944	Oxysterol-binding protein-related protein 11	OSB11	Q9BXB4	114885	Human	RFU	Protein	20	S2	OSBPL11
RBL1	139.3	144.0	146.1	136.5	141.9	144.4	145.5	144.7	139.1	140.3	142.5	138.8	147.6	140.4	148.8	136.9	142.0	140.2	138.0	142.2	141.1	147.2	145.2	148.0	143.9	138.6	140.2	145.1	141.5	144.9	142.1	141.1	12879-5	3	SL003759	Retinoblastoma-like protein 1	p107	P28749	5933	Human	RFU	Protein	20	S1	RBL1
SV2A	324.1	306.4	341.2	337.3	355.6	323.5	326.1	336.1	305.7	307.6	320.8	327.1	339.0	339.5	304.4	366.5	313.7	329.4	320.5	307.2	330.9	339.8	379.5	317.4	336.9	331.1	324.4	327.0	353.7	317.8	311.8	306.8	12880-1	3	SL019962	Synaptic vesicle glycoprotein 2A	SV2A	Q7L0J3	9900	Human	RFU	Protein	20	S1	SV2A
RDH16	306.8	299.6	342.0	271.5	284.0	242.5	321.9	367.2	293.0	299.7	344.8	319.4	355.8	324.9	221.8	382.9	315.9	325.2	371.4	228.9	259.8	320.5	342.6	260.9	297.1	327.6	226.4	325.1	321.2	286.8	321.4	344.6	12881-17	3	SL019970	Retinol dehydrogenase 16	RDH16	O75452	8608	Human	RFU	Protein	20	S2	RDH16
PARP11	274.1	264.6	265.3	258.7	274.8	270.0	320.8	280.9	282.3	286.8	271.2	288.5	260.5	285.4	302.0	268.6	278.7	285.1	251.6	280.5	275.6	316.2	296.1	378.1	350.0	318.4	308.2	308.1	307.8	312.4	312.6	307.8	12882-7	3	SL019918	Poly [ADP-ribose] polymerase 11	PAR11	Q9NR21	57097	Human	RFU	Protein	20	S2	PARP11
NR1D2	116.8	116.1	117.2	113.9	117.3	113.0	117.1	109.8	112.4	120.9	111.7	120.0	118.9	114.5	118.2	123.7	119.1	109.7	118.8	114.9	115.1	106.0	107.1	110.9	109.6	112.7	117.5	112.9	109.3	115.4	114.8	119.8	12885-42	3	SL007432	Nuclear receptor subfamily 1 group D member 2	NR1D2	Q14995	9975	Human	RFU	Protein	20	S1	NR1D2
SAP30	98.5	103.8	102.1	108.9	103.9	102.1	105.8	102.2	103.7	99.9	96.0	94.1	93.5	99.2	106.6	102.0	98.4	103.3	95.8	98.6	106.0	97.0	104.0	117.3	119.3	122.9	106.4	126.1	99.4	112.1	102.5	111.1	12888-18	3	SL012382	Histone deacetylase complex subunit SAP30	SAP30	O75446	8819	Human	RFU	Protein	20	S2	SAP30
MICALL2	284.9	284.4	292.6	305.5	302.7	284.3	291.3	288.6	288.4	290.7	285.5	288.9	285.5	285.5	288.1	286.6	293.5	295.0	303.7	287.6	291.5	260.2	287.6	278.3	275.2	298.2	252.9	279.7	296.7	302.0	297.9	297.0	12891-1	3	SL019924	MICAL-like protein 2	MILK2	Q8IY33	79778	Human	RFU	Protein	20	S1	MICALL2
SYTL1	86.3	97.9	89.4	89.7	88.7	93.4	85.4	92.1	92.3	91.9	90.5	83.9	94.8	86.4	93.1	92.4	97.1	86.0	92.7	84.5	86.4	97.6	90.5	87.0	89.1	93.1	91.0	88.8	95.2	87.6	88.1	94.1	12892-10	3	SL019931	Synaptotagmin-like protein 1	SYTL1	Q8IYJ3	84958	Human	RFU	Protein	20	S1	SYTL1
IFI16	276.3	187.5	213.0	208.0	230.8	217.9	192.9	188.9	202.1	186.9	205.0	223.2	223.1	211.5	179.4	279.6	216.3	210.6	200.0	253.4	193.1	212.4	261.3	207.5	219.2	200.4	194.0	230.6	223.2	194.2	209.4	205.7	12893-159	3	SL025892	Gamma-interferon-inducible protein 16:Isoform 2, Hematopoietic expression, interferon-inducible nature, and nuclear localization 2	IP16:HIN 2	Q16666	3428	Human	RFU	Protein	20	S2	IFI16
PAXIP1	165.6	148.9	159.6	161.4	159.9	156.0	163.0	155.0	155.6	158.4	161.6	160.3	153.5	160.6	154.2	162.2	157.7	163.5	160.6	170.5	164.1	154.5	170.6	167.1	170.7	163.6	159.5	159.3	177.0	158.1	160.7	162.5	12894-3	3	SL019946	PAX-interacting protein 1	PAXI1	Q6ZW49	22976	Human	RFU	Protein	20	S1	PAXIP1
DGKB	138.2	134.6	136.0	138.0	141.6	131.2	131.9	132.1	133.4	130.9	140.2	137.9	136.5	130.9	124.5	138.9	133.6	130.2	150.5	133.3	134.5	126.7	131.9	124.0	133.7	131.7	132.6	130.5	131.4	125.5	132.2	129.5	12895-28	3	SL019952	Diacylglycerol kinase beta	DGKB	Q9Y6T7	1607	Human	RFU	Protein	20	S1	DGKB
CUBN	22.6	28.7	25.3	25.9	23.9	25.0	23.0	25.5	26.8	26.6	24.3	23.4	25.3	23.3	25.4	24.5	25.4	25.9	24.2	26.5	24.7	26.9	26.2	24.7	24.9	24.4	26.8	22.6	25.2	26.7	24.0	23.9	12904-180	3	SL004440	cubilin	cubilin	O60494	8029	Human	RFU	Protein	20	S1	CUBN
MTCP1	132.6	143.8	137.9	139.4	134.5	136.6	130.1	142.0	143.4	134.4	142.3	139.9	143.0	143.1	133.4	144.2	137.1	132.9	137.3	136.3	136.3	142.7	136.7	131.3	127.5	137.8	129.4	134.2	133.8	130.5	129.2	134.6	12916-3	3	SL019344	Protein p13 MTCP-1	MTCP1	P56278	4515	Human	RFU	Protein	20	S1	MTCP1
KRT17	176.1	167.1	167.6	174.9	176.7	167.2	164.4	163.7	163.7	158.3	172.1	170.0	179.1	167.1	157.7	169.2	162.6	161.0	173.7	197.9	166.4	151.7	160.8	138.6	153.3	152.9	152.0	152.6	159.3	160.7	165.5	158.4	12923-51	3	SL005401	Keratin, type I cytoskeletal 17	Keratin 17	Q04695	3872	Human	RFU	Protein	20	S1	KRT17
AXIN2	25.0	31.3	28.1	30.9	27.3	33.2	26.2	26.8	30.2	31.7	29.5	27.0	27.9	27.6	31.6	24.5	30.4	26.3	27.1	29.6	29.4	29.9	29.4	32.5	33.3	36.7	25.2	26.4	34.6	39.2	30.2	32.7	12925-105	3	SL018508	Axin-2	AXIN2	Q9Y2T1	8313	Human	RFU	Protein	20	S2	AXIN2
NR3C2	134.5	137.7	127.4	118.3	130.1	124.0	110.4	96.4	102.0	91.4	132.9	105.8	113.8	115.0	81.9	157.3	101.0	119.4	98.7	114.1	131.2	109.0	154.1	72.7	100.6	93.9	84.0	99.2	75.0	104.2	83.4	105.9	12931-16	3	SL007088	Mineralocorticoid receptor	MCR	P08235	4306	Human	RFU	Protein	20	S2	NR3C2
ENOX1	22.9	28.4	27.7	28.6	26.4	30.6	24.5	27.6	29.9	33.1	28.1	26.8	28.7	25.4	29.2	23.6	27.4	27.0	25.6	25.5	26.4	28.7	23.4	28.0	30.5	35.0	27.6	26.8	34.8	28.6	36.1	31.2	12933-17	3	SL019362	Ecto-NOX disulfide-thiol exchanger 1	ENOX1	Q8TC92	55068	Human	RFU	Protein	20	S2	ENOX1
HERC5	219.4	203.9	214.8	214.7	256.5	207.9	202.7	224.7	208.4	192.6	218.5	223.2	246.6	212.8	172.9	271.1	222.0	205.6	209.1	212.8	206.7	197.5	256.2	222.5	195.3	238.0	195.8	202.5	272.2	202.5	228.9	206.5	12934-1	3	SL015312	E3 ISG15--protein ligase HERC5	HERC5	Q9UII4	51191	Human	RFU	Protein	20	S2	HERC5
RLBP1	98.2	107.4	103.6	105.6	110.6	106.9	108.1	104.2	110.3	115.0	106.6	102.7	106.8	107.9	108.3	110.8	108.1	107.7	103.3	103.7	107.0	116.2	113.5	121.7	114.6	120.3	149.4	123.7	111.6	119.0	106.4	113.7	12936-38	3	SL019347	Retinaldehyde-binding protein 1	RLBP1	P12271	6017	Human	RFU	Protein	20	S2	RLBP1
POLR1C	72.8	83.3	79.0	86.0	74.5	82.8	79.1	77.0	82.6	92.0	82.4	75.2	77.5	77.3	89.1	77.6	82.6	77.9	75.3	83.9	79.0	84.7	84.0	98.1	96.2	100.5	78.9	86.3	93.5	100.5	87.8	95.0	12939-1	3	SL019437	DNA-directed RNA polymerases I and III subunit RPAC1	RPAC1	O15160	9533	Human	RFU	Protein	20	S2	POLR1C
ALDH3B1	134.3	147.1	142.9	140.5	137.9	145.8	155.7	142.7	141.5	158.2	141.9	146.4	140.1	139.1	161.2	137.3	139.7	141.3	128.5	146.8	142.1	159.2	158.0	179.2	163.2	162.9	163.4	162.3	150.7	169.8	149.8	155.6	12940-35	3	SL010891	Aldehyde dehydrogenase family 3 member B1	AL3B1	P43353	221	Human	RFU	Protein	20	S2	ALDH3B1
RAB18	543.8	385.6	513.5	478.9	528.2	456.7	406.9	489.6	331.7	370.0	475.0	513.5	541.8	396.8	376.1	525.2	356.0	366.4	507.0	404.2	412.7	294.8	388.7	200.3	297.3	349.1	276.7	343.7	353.7	243.7	542.3	506.3	12945-33	3	SL013869	Ras-related protein Rab-18	RAB18	Q9NP72	22931	Human	RFU	Protein	20	S2	RAB18
PPARA	134.5	144.8	151.2	149.8	142.0	146.5	138.9	139.9	157.3	127.9	127.5	143.2	156.7	147.9	130.4	141.5	136.9	142.4	136.6	145.2	133.9	196.9	132.0	127.8	124.8	137.8	136.9	143.0	139.0	141.7	150.6	130.7	12954-71	3	SL005257	Peroxisome proliferator-activated receptor alpha	PPARa	Q07869	5465	Human	RFU	Protein	20	S2	PPARA
KIFBP	159.3	86.2	82.5	71.7	74.4	82.8	75.4	70.4	81.5	81.9	79.6	75.4	75.5	73.2	77.5	82.6	85.1	81.9	73.1	131.0	77.9	115.9	97.5	103.5	86.4	112.7	110.9	94.4	105.2	94.2	89.7	89.8	12956-40	3	SL019438	KIF1-binding protein	KBP	Q96EK5	26128	Human	RFU	Protein	20	S2	KIFBP
UQCRB	55.6	59.3	59.2	63.5	56.9	56.2	51.5	53.5	57.9	61.8	58.3	54.7	60.5	58.7	58.0	57.8	59.3	55.2	59.9	57.0	57.3	48.9	56.9	54.8	54.1	57.2	52.2	56.2	54.8	64.8	55.5	58.7	12957-62	3	SL008041	Cytochrome b-c1 complex subunit 7	UCR6	P14927	7381	Human	RFU	Protein	20	S1	UQCRB	P14927	UQCRB	MIM	OXPHOS > Complex III > CIII subunits | OXPHOS > OXPHOS subunits
GCK	224.4	218.5	214.2	216.1	195.0	186.9	205.4	203.0	181.9	182.0	216.2	202.7	200.6	186.0	145.5	228.9	196.8	192.9	232.1	188.0	210.2	104.3	172.6	128.4	132.8	165.1	162.2	152.1	133.5	152.4	181.8	219.2	12960-9	3	SL007208	Glucokinase	HXK4	P35557	2645	Human	RFU	Protein	20	S2	GCK
GPR107	88.6	90.3	87.4	88.8	89.2	95.8	86.9	90.3	89.8	88.2	86.6	89.3	91.1	89.1	87.2	83.6	89.2	89.4	92.2	92.5	87.6	90.3	92.2	90.8	78.9	86.7	93.6	90.4	85.7	88.7	87.5	87.8	12963-1	3	SL015007	Protein GPR107	GP107	Q5VW38	57720	Human	RFU	Protein	20	S1	GPR107
CSRP2	118.2	129.1	124.6	127.4	125.5	116.7	106.3	118.4	122.7	124.6	125.1	117.3	279.9	130.0	121.6	128.6	134.7	124.4	130.4	129.7	126.2	110.4	105.5	103.6	107.4	124.5	125.8	113.4	113.6	110.7	117.9	125.1	12968-2	3	SL008213	Cysteine and glycine-rich protein 2	CSRP2	Q16527	1466	Human	RFU	Protein	20	S2	CSRP2
STAU2	64.3	75.4	67.6	71.5	69.6	67.4	62.7	63.9	69.0	71.1	66.3	65.2	75.5	63.0	65.5	69.5	73.2	68.2	72.7	67.5	63.5	71.1	65.6	55.4	55.7	69.5	62.4	63.1	58.7	61.9	70.0	64.8	12970-35	3	SL007715	Double-stranded RNA-binding protein Staufen homolog 2	STAU2	Q9NUL3	27067	Human	RFU	Protein	20	S1	STAU2
KRT20	75.0	80.1	80.5	81.4	77.0	77.0	66.3	74.2	77.6	75.5	79.8	72.3	82.8	75.9	72.4	74.9	76.8	76.9	88.9	78.1	77.8	73.3	78.1	71.5	73.5	71.8	73.2	73.4	79.3	70.3	77.0	71.8	12975-11	3	SL002694	Keratin, type I cytoskeletal 20	Keratin 20	P35900	54474	Human	RFU	Protein	20	S1	KRT20
SORBS3	92.9	102.9	99.8	98.8	95.2	99.4	92.0	94.8	91.8	102.3	92.5	93.9	101.6	91.8	96.0	97.3	93.3	96.0	98.1	98.3	94.8	92.5	97.1	87.4	93.0	95.1	96.0	97.0	93.5	96.0	91.8	96.1	12976-49	3	SL001913	Vinexin b	Vinexin b	O60504	10174	Human	RFU	Protein	20	S1	SORBS3
RBM22	112.8	110.7	132.5	133.2	148.9	135.4	105.2	126.4	110.5	108.1	134.0	121.5	154.5	135.0	126.8	148.9	120.0	107.0	123.6	104.7	120.3	104.0	113.2	91.6	88.9	104.0	93.3	106.1	92.6	97.4	102.2	110.0	12980-31	3	SL019459	Pre-mRNA-splicing factor RBM22	RBM22	Q9NW64	55696	Human	RFU	Protein	20	S1	RBM22
LIN7C	48.2	55.5	54.1	57.7	51.6	58.4	46.3	52.7	57.3	58.7	55.2	50.5	53.5	49.8	54.1	48.0	55.1	53.3	52.4	49.8	55.9	62.9	53.0	42.0	56.9	55.8	46.4	48.9	60.3	49.6	54.4	55.3	12986-12	3	SL019466	Protein lin-7 homolog C	LIN7C	Q9NUP9	55327	Human	RFU	Protein	20	S1	LIN7C
SRSF7	223.5	222.2	217.7	234.9	239.6	230.5	225.4	220.7	243.1	236.1	227.5	225.6	225.3	225.5	242.9	230.6	231.1	230.7	227.0	245.0	249.7	227.5	202.8	233.9	227.6	218.5	210.8	195.3	215.1	248.5	219.5	185.8	12987-12	3	SL019472	Serine/arginine-rich splicing factor 7	SRSF7	Q16629	6432	Human	RFU	Protein	20	S2	SRSF7
EWSR1	258.9	189.1	213.7	231.2	229.5	201.2	196.3	209.9	198.9	185.9	211.7	217.9	229.7	202.0	193.0	234.5	207.0	202.2	215.9	218.2	207.6	197.6	211.4	204.5	225.7	189.1	177.2	173.8	194.7	203.7	185.0	177.4	12988-49	3	SL007342	RNA-binding protein EWS	EWS	Q01844	2130	Human	RFU	Protein	20	S2	EWSR1
MAP3K3	75.7	89.9	85.2	78.3	86.5	87.1	84.6	83.6	91.2	89.4	84.1	82.5	80.5	81.2	95.5	83.8	85.6	88.0	79.0	80.1	78.2	83.8	78.3	87.1	70.3	84.6	84.4	87.7	92.4	89.4	84.6	89.0	12990-39	3	SL005017	Mitogen-activated protein kinase kinase kinase 3	MAP3K3	Q99759	4215	Human	RFU	Protein	20	S2	MAP3K3
CUL9	58.6	65.3	67.2	67.4	61.9	71.4	56.9	64.5	66.0	66.3	66.8	60.3	67.3	65.2	67.2	64.3	68.3	65.5	65.0	65.2	63.2	63.4	64.5	59.5	71.2	63.0	59.5	61.0	62.8	67.0	68.1	63.5	12991-49	3	SL019483	Cullin-9	CUL9	Q8IWT3	23113	Human	RFU	Protein	20	S1	CUL9
NPLOC4	102.7	96.4	101.0	105.5	98.9	103.6	86.4	103.3	99.2	100.0	101.9	100.9	110.5	97.5	104.3	104.4	103.3	94.9	102.9	127.8	101.8	116.1	85.2	90.0	95.1	92.3	96.1	91.6	87.4	99.7	93.1	80.7	12993-21	3	SL016487	Nuclear protein localization protein 4 homolog	NPL4	Q8TAT6	55666	Human	RFU	Protein	20	S2	NPLOC4
LCN10	63.9	79.9	72.2	79.4	70.0	78.2	71.7	72.9	78.6	85.7	77.3	71.5	75.6	72.0	83.9	73.4	74.4	74.7	71.8	72.5	74.5	83.8	72.3	88.7	82.3	91.2	80.8	84.2	81.1	83.1	80.7	83.8	13007-66	3	SL012574	Epididymal-specific lipocalin-10	LCN10	Q6JVE6	414332	Human	RFU	Protein	20	S2	LCN10
RPS10	12.5	17.5	16.1	18.6	14.9	16.6	13.2	15.2	18.1	17.4	14.9	14.8	16.1	15.8	17.6	13.9	15.6	16.6	14.9	15.7	15.8	17.6	14.7	15.4	18.9	23.5	14.7	17.4	22.9	17.2	19.2	18.8	13011-20	3	SL008108	40S ribosomal protein S10	RS10	P46783	6204	Human	RFU	Protein	20	S2	RPS10
PRKN	175.2	178.0	188.6	190.7	190.7	187.9	181.2	182.0	187.6	178.3	188.1	172.5	187.7	179.4	183.1	203.6	178.0	199.2	186.7	178.1	186.5	192.8	182.8	175.0	182.1	180.5	173.9	182.2	181.7	178.5	185.9	187.0	13013-41	3	SL019524	E3 ubiquitin-protein ligase parkin	PRKN2	O60260	5071	Human	RFU	Protein	20	S1	PRKN	O60260	PRKN	MOM	Mitochondrial dynamics and surveillance > Mitophagy | Mitochondrial dynamics and surveillance > Autophagy
TP53I11	422.1	162.3	423.6	194.1	268.1	84.9	215.0	380.8	209.1	147.7	559.2	390.5	722.7	460.8	50.5	1432.4	339.0	340.8	568.7	80.8	99.1	297.5	538.5	86.6	230.8	200.4	50.2	262.5	324.0	131.2	264.2	234.4	13022-20	3	SL019515	Tumor protein p53-inducible protein 11	P5I11	O14683	9537	Human	RFU	Protein	20	S2	TP53I11
FRS2	158.6	147.8	148.8	154.3	148.7	143.5	156.8	141.6	151.5	148.4	149.7	163.1	139.1	151.6	144.6	148.5	153.7	151.8	148.3	149.8	155.4	142.1	146.6	154.7	144.5	149.6	151.6	141.7	150.1	153.8	149.6	146.2	13025-4	3	SL019541	Fibroblast growth factor receptor substrate 2	FRS2	Q8WU20	10818	Human	RFU	Protein	20	S1	FRS2
CBX7	178.3	177.3	187.5	182.2	186.4	193.2	183.1	177.8	189.2	180.7	181.8	184.0	171.7	182.5	187.1	182.0	181.2	188.4	185.2	183.1	187.7	177.4	171.2	175.2	179.0	187.2	187.6	178.7	169.4	177.3	190.3	185.6	13027-20	3	SL019531	Chromobox protein homolog 7	CBX7	O95931	23492	Human	RFU	Protein	20	S1	CBX7
BECN1	70.9	77.3	73.6	75.5	70.5	77.3	67.9	74.9	73.9	74.4	77.1	72.6	77.1	71.2	75.7	67.9	74.7	74.7	74.3	75.4	70.8	76.9	70.9	75.3	74.9	70.0	72.4	69.9	75.8	77.5	80.0	77.8	13032-1	3	SL014943	Beclin-1	BECN1	Q14457	8678	Human	RFU	Protein	20	S1	BECN1
PPP1R8	44.6	60.6	54.3	56.3	53.7	56.4	53.0	53.2	59.3	64.0	54.9	52.0	57.9	50.8	65.1	49.8	56.9	52.9	54.0	53.6	57.0	64.9	55.3	58.7	62.8	62.5	57.6	62.5	61.7	60.3	58.2	64.7	13039-1	3	SL019546	Nuclear inhibitor of protein phosphatase 1	PP1R8	Q12972	5511	Human	RFU	Protein	20	S2	PPP1R8
TRAF4	187.4	172.8	181.3	176.5	178.7	178.1	196.8	180.1	178.4	182.8	180.5	189.5	177.9	182.5	183.5	185.2	176.1	181.7	176.9	187.3	178.8	171.1	187.6	183.8	180.2	188.4	192.2	184.8	187.8	180.1	185.7	190.1	13041-47	3	SL007634	TNF receptor-associated factor 4	TRAF4	Q9BUZ4	9618	Human	RFU	Protein	20	S1	TRAF4
KCNA10	277.3	247.3	297.7	304.5	314.3	263.8	255.9	261.1	289.8	273.8	273.6	276.9	267.2	280.2	256.5	298.9	280.8	262.4	264.5	254.3	300.9	283.5	294.7	273.9	290.8	280.0	284.0	276.1	270.1	268.3	292.9	263.1	13042-7	3	SL019583	Potassium voltage-gated channel subfamily A member 10	KCA10	Q16322	3744	Human	RFU	Protein	20	S2	KCNA10
ATAD2	64.9	75.6	64.4	71.9	67.6	73.3	64.4	66.1	74.2	69.8	70.3	64.6	70.6	69.0	73.1	63.3	70.1	68.1	68.8	65.7	70.3	66.8	65.5	69.5	67.6	70.6	66.5	65.2	64.1	68.4	66.4	72.1	13043-157	3	SL007491	ATPase family AAA domain-containing protein 2	ATAD2	Q6PL18	29028	Human	RFU	Protein	20	S1	ATAD2
TSG101	445.6	376.0	411.8	462.2	470.6	358.8	302.1	364.8	353.6	326.4	440.0	393.6	467.0	416.1	252.5	577.2	393.8	410.0	479.0	392.1	343.9	334.9	446.1	256.2	303.0	326.7	317.9	364.0	378.3	305.4	341.0	301.8	13044-5	3	SL007627	Tumor susceptibility gene 101 protein	TS101	Q99816	7251	Human	RFU	Protein	20	S2	TSG101
SLC6A14	179.8	208.7	214.5	210.1	192.6	184.2	174.9	163.9	222.7	175.5	211.6	242.9	225.3	200.1	161.1	181.4	234.7	230.1	264.8	217.6	201.6	172.1	166.0	161.7	182.8	173.4	186.6	158.7	186.5	164.0	190.6	194.2	13053-6	3	SL015342	Sodium- and chloride-dependent neutral and basic amino acid transporter B(0+)	S6A14	Q9UN76	11254	Human	RFU	Protein	20	S1	SLC6A14
PFN2	346.3	342.6	377.4	375.2	345.3	338.6	340.0	355.5	351.5	311.0	339.4	329.0	351.1	338.3	290.0	414.9	336.1	372.4	385.0	345.8	364.3	250.1	379.3	317.9	352.1	356.5	298.2	332.5	342.6	347.8	331.8	356.1	13054-87	3	SL008767	Profilin-2	Profilin II	P35080	5217	Human	RFU	Protein	20	S2	PFN2
PSD	58.6	60.1	57.3	60.6	56.2	65.0	54.6	57.4	63.1	57.6	64.5	56.5	63.1	58.7	59.6	55.2	59.9	58.2	58.6	58.0	61.7	55.7	60.7	62.1	65.7	65.7	60.2	53.0	60.8	62.8	62.0	61.4	13055-53	3	SL019564	PH and SEC7 domain-containing protein 1	PSD1	A5PKW4	5662	Human	RFU	Protein	20	S1	PSD
SLC6A16	62.4	75.3	65.7	74.0	65.0	76.4	61.7	68.7	69.5	69.2	70.5	66.6	70.9	67.3	69.8	67.2	71.1	70.4	69.5	68.0	67.9	65.2	67.2	62.7	66.2	70.5	66.0	67.4	67.0	68.4	65.7	65.7	13056-18	3	SL019585	Orphan sodium- and chloride-dependent neurotransmitter transporter NTT5	S6A16	Q9GZN6	28968	Human	RFU	Protein	20	S1	SLC6A16
RFK	197.3	139.1	140.9	151.5	145.4	138.2	209.9	156.4	157.8	155.2	167.4	177.4	135.2	170.1	168.3	152.5	150.2	159.5	152.3	193.2	153.4	193.5	180.8	222.0	184.3	175.2	199.8	175.1	212.8	179.4	186.6	208.2	13059-33	3	SL019557	Riboflavin kinase	RIFK	Q969G6	55312	Human	RFU	Protein	20	S2	RFK	Q969G6	RFK	Matrix	Metabolism > Vitamin metabolism > Vitamin B2 metabolism
GMFG	326.6	270.3	310.9	256.0	321.6	294.5	316.5	375.8	221.4	237.8	252.2	238.8	310.7	253.8	320.1	316.2	232.3	238.4	301.2	280.9	302.2	154.1	174.5	176.6	160.7	217.3	165.8	196.0	173.0	169.7	315.6	262.1	13062-4	3	SL016378	Glia maturation factor gamma	GMFG	O60234	9535	Human	RFU	Protein	20	S2	GMFG
EDC4	496.0	451.1	546.0	493.3	563.6	451.3	439.2	534.2	407.3	387.4	458.7	463.8	546.2	484.3	353.7	652.7	455.2	479.5	590.7	401.9	484.6	414.8	1275.1	269.1	346.7	408.3	339.1	434.3	428.5	391.9	428.4	434.3	13066-42	3	SL015023	Enhancer of mRNA-decapping protein 4	EDC4	Q6P2E9	23644	Human	RFU	Protein	20	S2	EDC4
PRKG1	559.4	493.7	540.8	524.3	542.3	501.3	486.8	477.8	423.3	432.5	553.7	536.3	554.8	458.9	387.2	558.8	441.5	475.3	538.5	505.8	473.0	319.2	443.5	293.7	338.4	456.9	409.0	421.1	325.5	340.5	485.6	528.1	13067-5	3	SL009424	cGMP-dependent protein kinase 1, beta isozyme	KGP1B	Q13976	5592	Human	RFU	Protein	20	S2	PRKG1
CCS	40.3	47.5	43.8	46.5	42.3	50.5	39.8	44.1	46.3	48.3	45.5	41.6	44.3	41.7	43.5	36.4	46.8	42.8	43.4	44.1	41.8	51.8	44.6	35.6	47.7	51.0	43.7	40.2	50.5	37.3	43.7	48.1	13068-139	3	SL006984	Copper chaperone for superoxide dismutase	CCS	O14618	9973	Human	RFU	Protein	20	S1	CCS
ANP32A	63.3	69.8	64.2	62.4	61.9	63.6	67.6	69.0	65.6	66.9	62.7	63.4	64.0	63.7	62.6	70.2	66.0	66.1	67.3	62.2	64.1	62.0	66.4	62.8	65.0	71.7	59.9	58.1	59.9	65.4	65.4	67.5	13073-14	3	SL019559	Acidic leucine-rich nuclear phosphoprotein 32 family member A	AN32A	P39687	8125	Human	RFU	Protein	20	S2	ANP32A
FXR1	87.3	92.2	80.0	81.5	83.5	85.4	79.5	77.3	85.7	92.0	81.3	82.9	80.9	80.7	89.5	81.3	81.2	85.6	80.6	88.2	82.7	90.1	79.4	89.4	82.7	91.7	89.3	85.5	82.4	88.4	88.6	87.9	13076-4	3	SL018149	Fragile X mental retardation syndrome-related protein 1	FXR1	P51114	8087	Human	RFU	Protein	20	S2	FXR1
CETN2	522.0	520.7	564.5	547.7	476.5	506.7	488.9	564.3	501.8	479.7	559.7	517.8	514.5	471.8	348.9	534.2	473.1	516.8	615.2	476.1	530.2	239.3	374.1	293.1	323.2	415.1	346.8	328.9	330.5	368.0	481.4	504.8	13078-3	3	SL014793	Centrin-2	CETN2	P41208	1069	Human	RFU	Protein	20	S2	CETN2
UNC45A	116.3	106.5	93.9	100.0	95.6	105.4	85.9	98.6	104.0	100.6	105.7	99.3	104.8	100.8	93.2	102.1	103.1	111.8	108.2	161.1	96.4	105.7	100.8	88.5	96.2	97.9	97.8	87.0	91.3	92.2	95.0	90.3	13082-9	3	SL011294	Protein unc-45 homolog A	UN45A	Q9H3U1	55898	Human	RFU	Protein	20	S1	UNC45A
VARS1	55.2	56.7	56.4	54.7	54.3	56.8	56.6	55.4	55.8	59.1	57.1	55.9	54.3	55.7	55.4	51.7	56.5	56.2	50.0	58.2	54.9	57.4	56.4	64.5	60.8	64.0	57.1	56.7	63.8	68.7	64.5	60.6	13083-18	3	SL013025	Valine--tRNA ligase	SYVC	P26640	7407	Human	RFU	Protein	20	S2	VARS1
GLP1R	207.8	207.0	211.4	208.1	204.6	206.4	213.8	215.0	214.8	212.2	232.3	210.1	208.6	204.6	217.5	208.9	202.6	201.8	203.8	209.2	204.3	228.8	220.7	222.6	229.8	215.4	202.8	207.3	219.3	213.0	203.5	210.6	13085-18	3	SL025874	Glucagon-like peptide 1 receptor:Cytoplasmic domain	GLP1R:CD	P43220	2740	Human	RFU	Protein	20	S1	GLP1R
BTC	182.8	182.4	177.8	180.7	195.5	177.5	180.4	186.1	187.2	187.6	185.5	175.8	185.9	184.9	186.5	182.7	200.7	191.7	177.3	186.1	186.6	212.0	188.9	190.6	191.9	188.1	187.2	182.8	176.1	189.6	175.0	178.7	13088-397	3	SL000137	Betacellulin	BTC	P35070	685	Human	RFU	Protein	20	S1	BTC
HIF1A	66.2	82.4	71.6	81.0	71.2	80.0	63.5	69.7	81.4	76.7	78.0	70.3	88.2	71.0	74.2	72.9	81.4	71.7	75.7	71.7	70.7	79.3	71.9	64.6	65.8	63.9	70.3	68.3	63.5	65.2	64.1	67.7	13089-6	3	SL003349	Hypoxia-inducible factor 1-alpha	HIF-1a	Q16665	3091	Human	RFU	Protein	20	S1	HIF1A
S100A6	9375.0	6602.8	5178.0	4719.0	4665.4	7626.2	2284.2	3688.4	5653.9	4918.2	6549.6	4118.6	5838.7	7200.7	5144.5	6857.8	7247.0	4986.5	9433.8	16235.9	2782.4	3704.5	2856.1	2734.9	2536.0	4945.9	4815.9	2657.1	4251.6	3108.0	3495.8	2545.7	13090-17	3	SL004827	Protein S100-A6	S100A6	P06703	6277	Human	RFU	Protein	20	S2	S100A6
SECTM1	542.9	530.6	392.0	487.2	611.2	399.3	373.5	424.5	471.7	435.1	570.0	605.1	610.5	579.3	494.1	458.2	481.2	446.2	672.6	451.4	563.9	412.7	550.1	362.0	620.1	320.8	536.3	436.2	577.1	431.4	430.3	369.5	13093-6	3	SL005430	Secreted and transmembrane protein 1	SECTM1	Q8WVN6	6398	Human	RFU	Protein	20	S2	SECTM1
RSPO3	317.8	262.6	361.5	344.7	394.1	316.2	290.4	374.1	285.6	269.2	346.2	340.3	458.0	381.6	264.2	476.8	327.3	320.6	344.6	264.5	338.9	439.2	459.2	275.4	315.1	336.1	339.0	368.5	329.1	287.5	308.2	315.1	13094-75	3	SL018509	R-spondin-3	RSPO3	Q9BXY4	84870	Human	RFU	Protein	20	S2	RSPO3
REG1A	2065.0	2333.0	4766.1	1701.1	3473.0	1530.6	1517.6	1393.9	1925.6	2162.6	2376.1	2895.2	2108.5	3334.1	4659.1	1364.8	4169.9	4874.4	5762.1	2531.5	4764.8	773.8	1348.7	2561.5	2156.6	2063.8	2740.2	1413.6	3410.2	2154.1	1677.9	3711.5	13095-51	3	SL005357	Lithostathine-1-alpha	PSP	P05451	5967	Human	RFU	Protein	20	S2	REG1A
BCL2L2	82.5	90.4	90.7	98.7	90.1	101.8	80.0	91.4	87.0	95.2	94.4	86.3	91.6	86.9	100.2	92.1	92.5	95.3	89.3	86.8	86.9	88.0	92.0	78.9	85.8	81.1	92.1	85.1	86.3	89.6	82.9	88.5	13097-11	3	SL003774	Bcl-2-like protein 2	Apoptosis regulator Bcl-W	Q92843	599	Human	RFU	Protein	20	S1	BCL2L2	Q92843	BCL2L2	MOM	Mitochondrial dynamics and surveillance > Apoptosis
VEGFD	1273.4	1875.4	2415.8	1585.9	2193.7	1750.0	1012.3	1687.4	1335.9	1079.6	1491.2	2003.1	3834.1	2224.9	750.0	1881.8	1714.6	1445.3	2599.5	1369.4	1587.8	1114.2	1416.2	1020.5	645.4	967.8	783.6	979.6	1257.3	608.4	1294.7	1050.5	13098-93	3	SL003320	Vascular endothelial growth factor D	VEGF-D	O43915	2277	Human	RFU	Protein	20	S2	VEGFD
SOST	414.6	374.8	367.7	377.6	386.1	353.5	418.4	383.4	371.2	379.3	376.0	384.6	360.7	395.1	378.2	373.3	407.1	389.7	365.5	397.9	388.9	414.9	389.1	412.8	417.7	392.7	393.8	384.5	412.3	373.9	377.6	381.9	13101-60	3	SL007631	Sclerostin	SOST	Q9BQB4	50964	Human	RFU	Protein	20	S1	SOST
FAM3D	146.9	139.8	164.1	148.7	149.7	147.3	147.5	149.1	145.8	147.9	159.7	189.5	167.1	186.0	146.0	150.7	169.8	138.0	199.0	136.2	164.8	165.4	176.2	168.9	168.1	135.8	163.3	157.2	208.6	158.5	143.5	150.7	13102-1	3	SL012769	Protein FAM3D	FAM3D	Q96BQ1	131177	Human	RFU	Protein	20	S2	FAM3D
CSH1|CSH2	197.1	179.3	169.2	180.9	176.0	164.5	214.3	177.9	174.6	178.4	184.0	193.9	185.3	172.5	167.9	175.0	173.3	174.2	190.6	186.2	181.4	226.5	247.9	250.6	234.8	254.5	246.6	244.3	269.7	246.2	181.3	213.5	13103-125	3	SL009328	Chorionic somatomammotropin hormone	CSH	P0DML2|P0DML3	1442|1443	Human	RFU	Protein	20	S2	CSH1|CSH2
EFNB1	5758.1	5537.7	8253.3	7629.1	8030.0	5226.6	4707.8	7054.8	5423.0	4559.5	6754.9	6642.8	8601.6	6954.6	6634.1	9055.5	6457.7	5702.4	7172.4	5173.2	6495.4	5743.9	7430.4	3883.3	5232.6	5194.0	5423.1	7334.8	7190.2	4651.5	5338.3	5156.1	13104-32	3	SL008614	Ephrin-B1	EFNB1	P98172	1947	Human	RFU	Protein	20	S2	EFNB1
SNAP25	107.1	110.4	111.4	110.9	108.4	121.7	104.9	114.1	118.6	110.3	116.6	108.0	112.3	103.9	115.0	105.8	113.6	108.3	111.6	114.2	106.6	109.6	112.2	105.2	123.6	110.4	108.2	110.5	112.1	108.7	105.7	106.4	13105-7	3	SL007311	Synaptosomal-associated protein 25	SNP25	P60880	6616	Human	RFU	Protein	20	S1	SNAP25
LYPD3	130.2	125.2	125.5	128.4	125.9	134.3	121.0	119.9	133.9	122.4	128.2	125.1	133.3	123.7	132.4	119.9	132.1	128.1	123.4	125.3	125.5	134.0	135.7	122.2	133.5	130.4	131.8	126.2	131.7	239.5	123.8	119.6	13107-9	3	SL008402	Ly6/PLAUR domain-containing protein 3	LYPD3	O95274	27076	Human	RFU	Protein	20	S1	LYPD3
NEGR1	34469.6	32545.0	51317.9	35030.9	42736.2	41263.0	34572.3	49244.9	35942.5	38046.4	44127.2	39473.5	51122.1	38589.0	48162.9	54313.0	35619.8	38231.2	44759.5	31092.6	38986.4	56587.4	63564.2	34995.5	44716.6	44130.5	44692.9	62065.1	44089.7	41719.1	39413.8	43464.2	13109-82	3	SL008810	Neuronal growth regulator 1	NEGR1	Q7Z3B1	257194	Human	RFU	Protein	20	S2	NEGR1
BCL6	262.9	246.0	265.8	269.6	252.0	245.1	264.4	246.5	257.5	249.4	259.7	263.8	252.2	256.4	240.4	264.4	243.9	248.0	266.3	253.6	256.8	233.6	247.0	215.3	239.9	285.3	267.0	294.9	228.4	335.1	234.7	211.8	13111-79	3	SL007223	B-cell lymphoma 6 protein	BCL6	P41182	604	Human	RFU	Protein	20	S1	BCL6
FSTL1	90733.1	86419.6	86406.9	89502.7	83863.0	84709.8	81801.9	91086.2	88614.9	81767.8	87628.5	93566.9	91623.3	86641.9	77324.5	99125.0	81497.5	84198.9	91080.9	103087.4	87010.9	86819.0	87938.9	85392.9	82640.3	77149.5	85283.3	76163.9	77906.8	86551.4	80460.5	83202.7	13112-179	3	SL009349	Follistatin-related protein 1	FSTL1	Q12841	11167	Human	RFU	Protein	20	S3	FSTL1
SPP1	28597.8	31287.6	45646.1	38347.2	27730.6	20624.6	22442.6	35899.0	27150.9	17344.1	33314.5	25249.8	36958.5	28861.4	22501.5	53300.8	41843.7	29117.0	38784.0	24937.0	42022.8	23685.5	23358.7	15487.4	17533.0	25483.8	14940.8	24485.4	22660.6	18390.0	23036.9	21223.1	13113-7	3	SL002688	Osteopontin	Osteopontin	P10451	6696	Human	RFU	Protein	20	S2	SPP1
LUM	51963.3	63452.2	46751.6	60360.6	47505.4	41606.2	32133.7	44961.8	42680.8	46716.9	51920.3	55225.2	50073.0	40552.6	34117.0	53026.7	39159.6	56813.1	71842.2	62809.2	42667.3	35394.6	45117.8	25976.5	32552.9	33827.5	37124.0	34762.8	34903.4	30016.1	34786.4	34539.7	13114-50	3	SL006230	Lumican	Lumican	P51884	4060	Human	RFU	Protein	20	S2	LUM
CD177	3772.3	3705.3	2047.9	7363.2	1629.2	2419.6	1162.4	1130.6	4469.7	91.5	2006.1	2233.8	2328.7	2816.0	1405.0	3883.5	9280.0	1830.2	3014.2	761.1	4254.0	1947.4	5787.0	1693.8	3790.2	3762.4	1817.9	562.3	6059.0	683.2	920.0	2365.8	13116-25	3	SL008931	CD177 antigen	CD177	Q8N6Q3	57126	Human	RFU	Protein	20	S2	CD177
CHKB	166.7	179.0	166.4	166.3	162.0	177.9	174.6	160.6	177.6	173.4	173.6	157.1	172.4	167.3	149.8	171.3	169.4	166.0	170.0	161.2	168.4	131.3	137.0	129.5	136.2	149.8	142.5	130.7	124.3	139.8	158.7	164.6	13117-232	3	SL018256	Choline/ethanolamine kinase	CHKB	Q9Y259	1120	Human	RFU	Protein	20	S2	CHKB
SMOC1	53446.7	72171.0	78651.6	94636.3	78679.8	62531.5	48174.3	77115.7	63897.0	56519.5	66674.8	72557.6	92557.4	64875.7	63032.1	102173.6	60321.6	63662.6	85891.0	59933.0	78300.6	75247.3	72393.1	37675.3	48600.7	57724.9	64380.6	91377.1	53331.2	47021.2	65873.0	66417.1	13118-5	3	SL011888	SPARC-related modular calcium-binding protein 1	SMOC1	Q9H4F8	64093	Human	RFU	Protein	20	S2	SMOC1
SERPINA10	341.3	349.4	386.9	328.4	323.9	349.8	383.7	365.8	349.9	439.0	353.2	396.5	323.7	359.7	333.7	305.6	363.9	430.1	406.8	379.7	398.4	310.5	365.4	398.0	372.4	357.2	377.2	353.5	362.9	400.9	343.6	374.0	13119-26	3	SL004467	Protein Z-dependent protease inhibitor	protein Z inhibitor	Q9UK55	51156	Human	RFU	Protein	20	S2	SERPINA10
FLRT2	4760.7	4521.7	6187.5	6783.4	5649.7	4244.3	4089.8	6229.1	5100.9	4380.7	5312.1	5407.6	6421.1	5921.2	3589.9	6287.9	5315.6	4824.6	5613.3	4288.9	4752.1	6025.6	5721.3	3173.8	3912.7	4029.1	5461.0	6034.8	5242.8	4107.4	4281.0	3936.8	13122-19	3	SL008360	Leucine-rich repeat transmembrane protein FLRT2	FLRT2	O43155	23768	Human	RFU	Protein	20	S2	FLRT2
FLRT3	744.1	572.4	890.8	862.2	865.7	713.7	594.2	753.8	653.7	644.2	865.3	767.8	928.9	765.1	698.9	1033.7	610.9	510.5	825.3	543.2	726.1	921.9	1006.1	493.3	643.4	653.8	613.2	883.8	677.5	655.8	724.5	622.9	13123-3	3	SL025865	Leucine-rich repeat transmembrane protein FLRT3:Extracellular domain	FLRT3:ECD	Q9NZU0	23767	Human	RFU	Protein	20	S2	FLRT3
ISLR2	12686.3	7398.8	18783.1	15995.0	15788.2	10317.6	7258.6	17744.1	7489.0	6691.9	12025.3	10188.4	20851.2	15713.9	9289.8	23687.0	9754.7	10691.5	13590.6	7480.0	12962.9	12791.9	15685.0	4439.7	10098.6	6991.8	8224.7	14759.7	13290.0	6499.5	8738.1	5727.8	13124-20	3	SL018587	Immunoglobulin superfamily containing leucine-rich repeat protein 2	ISLR2	Q6UXK2	57611	Human	RFU	Protein	20	S2	ISLR2
VTN	14718.0	8544.3	10505.6	8321.9	1975.7	13252.5	8600.7	12952.7	16477.9	13432.9	13370.4	16879.0	1442.6	7853.0	2643.8	10322.9	1500.5	11962.6	22197.5	6542.7	16030.3	2924.0	5679.1	3581.2	3410.3	3802.0	6672.3	4831.7	5229.0	10163.3	1662.2	10974.0	13125-45	3	SL000616	Vitronectin	Vitronectin	P04004	7448	Human	RFU	Protein	20	S2	VTN
DSC2	10763.7	9497.3	13913.1	13247.2	11434.7	8424.7	9224.0	11962.8	11793.3	8480.4	11655.7	12845.5	14647.0	13150.6	7721.6	14073.7	12357.5	13490.0	13212.5	8184.8	12130.2	8870.3	12299.9	5861.6	8481.1	8582.0	10051.9	10769.7	9554.2	7358.8	9119.2	8653.9	13126-52	3	SL008631	Desmocollin-2	DSC2	Q02487	1824	Human	RFU	Protein	20	S2	DSC2
LDLR	72.6	83.5	80.7	83.6	78.4	89.5	72.9	76.8	83.1	77.8	78.8	75.5	83.6	76.8	79.1	83.1	88.5	80.9	81.9	79.0	82.2	80.3	87.1	78.6	78.1	82.4	82.8	84.1	82.7	80.6	80.3	77.8	13129-40	3	SL007070	Low-density lipoprotein receptor	LDLR	P01130	3949	Human	RFU	Protein	20	S1	LDLR
HK2	124.0	109.7	106.1	104.9	115.2	104.2	132.3	114.3	116.0	114.9	108.8	117.1	106.4	114.4	123.9	109.7	114.4	114.0	103.0	123.6	113.7	133.0	123.0	153.4	121.5	125.3	140.6	127.0	126.6	120.1	124.6	129.3	13130-150	3	SL007272	Hexokinase-2	HXK2	P52789	3099	Human	RFU	Protein	20	S2	HK2
HK1	316.4	274.0	320.5	289.9	330.5	275.0	288.2	293.7	311.3	277.4	327.3	296.8	309.3	312.5	277.0	356.6	290.1	302.7	311.8	267.6	292.0	294.4	351.2	300.1	343.2	300.5	272.9	289.0	327.8	287.2	300.8	310.7	13131-5	3	SL011180	Hexokinase-1	HXK1	P19367	3098	Human	RFU	Protein	20	S1	HK1
SEMA5A	3419.7	3987.2	3785.1	4482.4	3557.1	4803.6	4631.3	5179.9	4583.4	4511.1	3548.0	4736.5	3313.3	4014.3	3205.7	4216.5	3201.7	3405.2	2956.5	2938.7	3357.9	7668.9	4705.1	2855.2	2999.0	2905.5	3619.3	3949.1	3335.8	3771.1	4144.9	4068.9	13132-14	3	SL008522	Semaphorin-5A	SEM5A	Q13591	9037	Human	RFU	Protein	20	S2	SEMA5A
LTBP4	17745.8	20876.1	20612.5	20467.3	21295.7	16307.5	17051.5	19776.5	24650.6	15952.5	19647.8	20005.2	24666.3	22455.8	12126.7	20638.9	21414.4	21088.4	21062.4	17643.2	17128.7	12975.1	13432.7	7848.2	11040.2	10581.4	11249.9	10326.4	10188.4	10939.3	11956.5	12214.0	13133-73	3	SL007033	Latent-transforming growth factor beta-binding protein 4	LTBP4	Q8N2S1	8425	Human	RFU	Protein	20	S2	LTBP4
MDM2	108.6	105.4	113.1	106.7	112.7	107.1	106.2	117.2	107.6	110.6	112.7	111.7	111.5	109.1	109.5	122.7	108.5	111.2	112.7	106.9	109.8	99.1	111.2	94.6	94.1	102.2	98.8	101.9	94.6	107.7	106.9	109.4	13228-75	3	SL001999	E3 ubiquitin-protein ligase Mdm2	MDM2	Q00987	4193	Human	RFU	Protein	20	S1	MDM2
MDM4	171.3	175.2	179.0	184.3	167.6	165.7	169.1	173.7	168.6	168.4	171.1	171.9	173.0	172.2	170.2	174.7	165.2	168.8	174.8	165.3	169.0	168.8	171.9	169.2	171.4	172.1	171.3	172.0	162.9	174.1	162.1	170.2	13229-20	3	SL019996	Protein Mdm4	MDM4	O15151	4194	Human	RFU	Protein	20	S1	MDM4
IGHG2	66.9	88.1	94.6	86.1	87.3	79.7	76.0	70.2	92.1	75.4	85.9	101.6	90.1	94.7	74.6	74.8	108.5	95.7	105.6	89.6	82.1	78.5	76.6	75.6	68.4	83.7	90.8	88.8	86.4	77.0	91.1	90.5	13230-174	3	SL019999	Ig gamma-2, Kappa	IgG2, Kappa	P01859	3501	Human	RFU	Protein	20	S2	IGHG2
IGHG4	118.1	116.9	119.1	121.5	114.4	121.7	114.0	125.0	115.4	110.7	116.7	112.4	119.0	106.6	100.2	120.8	113.5	118.6	127.1	109.0	121.2	100.3	117.2	95.8	117.6	115.2	104.0	107.6	116.0	109.8	113.6	111.5	13231-90	3	SL020001	Ig gamma-4, Kappa	IgG4, Kappa	P01861	3503	Human	RFU	Protein	20	S2	IGHG4
WNT3A	284.0	261.7	270.7	271.1	278.9	252.8	259.6	273.4	282.5	260.1	266.9	297.2	293.5	281.3	233.0	311.0	264.5	284.9	283.5	280.3	278.4	235.5	259.4	258.7	227.3	254.8	257.4	260.4	247.3	256.9	263.6	243.4	13236-25	3	SL012449	Protein Wnt-3a	WNT3A	P56704	89780	Human	RFU	Protein	20	S1	WNT3A
SHANK1	51.5	58.1	55.5	56.5	53.5	53.7	47.5	53.1	53.9	55.4	57.4	52.9	61.1	55.2	51.8	54.8	54.7	51.0	59.8	52.7	52.3	46.0	45.6	42.6	40.9	47.1	47.1	47.6	45.9	45.1	50.2	46.5	13240-170	3	SL019993	SH3 and multiple ankyrin repeat domains protein 1	SHAN1	Q9Y566	50944	Human	RFU	Protein	20	S1	SHANK1
SHANK3	107.0	100.3	112.0	127.0	114.0	104.2	88.8	109.7	103.2	90.3	101.8	104.6	125.8	104.4	88.8	129.0	101.6	91.6	113.3	105.4	97.5	69.7	90.3	60.2	68.7	67.2	64.7	82.2	79.3	61.5	83.0	75.8	13242-134	3	SL019995	SH3 and multiple ankyrin repeat domains protein 3	SHAN3	Q9BYB0	85358	Human	RFU	Protein	20	S2	SHANK3
SHANK1	302.6	291.6	301.3	313.7	306.6	287.5	302.4	298.1	300.5	304.5	291.6	304.9	305.4	303.6	290.8	305.8	298.8	306.3	298.1	291.8	291.6	286.2	294.8	283.3	286.5	279.7	283.1	297.4	286.7	290.9	303.6	290.6	13256-21	3	SL019993	SH3 and multiple ankyrin repeat domains protein 1	SHAN1	Q9Y566	50944	Human	RFU	Protein	20	S1	SHANK1
WNT5A	96.9	108.3	103.3	112.3	97.1	94.4	90.5	96.8	99.2	103.2	106.4	105.8	107.9	97.2	91.8	99.6	110.6	104.2	117.4	101.1	108.3	83.4	88.1	79.8	78.3	92.0	88.3	90.3	80.0	93.2	94.4	97.6	13268-45	3	SL012434	Protein Wnt-5a	WNT5A	P41221	7474	Human	RFU	Protein	20	S1	WNT5A
DEFB113	285.6	339.6	272.2	293.3	279.7	262.2	284.5	272.9	266.2	241.2	273.5	279.8	304.5	287.0	209.7	298.4	278.7	277.6	347.5	289.5	267.2	219.0	241.7	193.6	202.3	221.9	248.4	226.3	207.4	243.2	247.3	250.4	13374-4	3	SL012530	Beta-defensin 113	DB113	Q30KQ7	245927	Human	RFU	Protein	20	S2	DEFB113
SYNGR3	89.5	95.4	95.1	101.2	99.7	104.4	89.1	94.2	107.5	95.2	101.1	93.1	95.9	94.7	100.2	93.9	97.9	106.0	96.5	96.5	101.1	104.3	96.3	96.9	90.9	103.3	101.1	100.1	98.6	100.9	96.9	92.5	13375-48	3	SL020085	Synaptogyrin-3	SNG3	O43761	9143	Human	RFU	Protein	20	S1	SYNGR3
CYB561D1	233.4	243.8	250.1	217.3	250.3	252.5	250.4	264.5	220.9	244.3	244.3	243.7	250.4	228.2	217.6	246.3	231.7	253.0	274.8	226.4	238.4	200.2	239.3	224.4	239.5	225.0	224.7	248.4	238.0	236.8	236.3	254.6	13377-3	3	SL020095	Cytochrome b561 domain-containing protein 1	C56D1	Q8N8Q1	284613	Human	RFU	Protein	20	S2	CYB561D1
C5orf63	124.1	134.7	127.9	130.7	126.3	129.4	125.1	129.9	132.8	127.3	136.5	129.0	136.3	123.2	135.5	128.9	129.1	126.7	126.2	129.4	126.5	132.3	126.4	123.4	132.9	118.6	122.9	115.4	121.6	130.2	122.7	117.6	13378-80	3	SL020102	Glutaredoxin-like protein C5orf63	YD286	A6NC05	401207	Human	RFU	Protein	20	S1	C5orf63	A6NC05	C5orf63	Matrix	0
B4GALT1	36597.9	33750.1	43447.1	59603.4	43846.0	30679.8	25511.0	45016.1	39515.9	27086.2	34370.6	41085.5	48391.7	44593.9	9234.6	58421.4	40821.0	35997.4	49659.5	33158.3	36669.1	22445.8	22081.8	7244.8	10613.6	10518.9	12796.9	15446.7	14815.5	9277.3	21357.5	14714.2	13381-49	3	SL008831	Beta-1,4-galactosyltransferase 1	B4GT1	P15291	2683	Human	RFU	Protein	20	S2	B4GALT1
FH	155.2	139.7	139.2	130.6	141.8	135.6	127.6	133.7	136.5	143.7	133.0	131.4	138.7	126.8	141.8	139.7	139.3	136.5	134.2	157.3	132.1	69.6	73.6	71.7	64.8	66.0	65.5	67.8	59.5	108.9	114.8	80.1	13384-110	3	SL008015	Fumarate hydratase, mitochondrial	FUMH	P07954	2271	Human	RFU	Protein	20	S2	FH	P07954	FH	Matrix	Metabolism > Carbohydrate metabolism > TCA cycle
RNF34	265.3	237.8	236.6	237.2	242.9	243.9	279.7	247.1	245.9	247.3	250.4	251.7	235.7	245.6	253.2	241.2	241.7	243.1	237.9	255.2	245.5	260.6	254.1	257.8	287.6	247.5	248.6	246.8	273.7	242.1	249.1	246.4	13386-248	3	SL020103	E3 ubiquitin-protein ligase RNF34	RNF34	Q969K3	80196	Human	RFU	Protein	20	S1	RNF34
EHF	125.6	116.6	119.0	121.6	112.7	110.9	120.1	121.6	115.5	127.4	119.3	122.5	116.8	120.9	122.3	118.1	120.1	119.1	119.7	120.1	119.5	120.7	126.1	124.6	120.3	130.3	129.5	125.6	125.9	127.2	123.5	125.8	13387-55	3	SL015293	ETS homologous factor	EHF	Q9NZC4	26298	Human	RFU	Protein	20	S1	EHF
PCSK1	19044.7	15580.4	56818.8	31420.1	58989.2	33833.7	27285.0	42550.6	18472.8	16962.0	29714.7	36536.2	58550.8	34264.6	12061.9	62328.2	24333.7	27649.4	37379.5	18667.7	32162.3	22790.2	45275.1	12167.6	23520.5	16977.6	18355.4	39665.6	41198.7	16321.4	20460.7	21713.9	13388-57	3	SL012430	Neuroendocrine convertase 1	NEC1	P29120	5122	Human	RFU	Protein	20	S2	PCSK1
ATP1B1	170.2	149.3	185.0	190.7	190.6	162.4	158.5	175.5	151.6	151.1	183.2	180.2	191.7	181.7	127.1	218.6	153.5	154.8	181.9	131.7	171.2	184.7	211.1	147.3	175.9	159.6	150.8	171.3	183.5	153.3	167.9	161.5	13392-13	3	SL008814	Sodium/potassium-transporting ATPase subunit beta-1	AT1B1	P05026	481	Human	RFU	Protein	20	S2	ATP1B1
DERL1	92.4	89.2	81.9	84.7	84.5	85.8	83.4	83.9	82.4	82.8	82.6	83.8	88.6	81.6	84.5	88.3	87.3	86.6	85.5	92.4	81.2	75.4	80.0	77.2	71.8	68.6	72.1	66.9	66.9	73.3	85.2	82.9	13393-46	3	SL015189	Derlin-1	DERL1	Q9BUN8	79139	Human	RFU	Protein	20	S2	DERL1
DEFB4A	196.6	149.3	123.1	135.3	142.1	122.0	128.0	121.0	148.4	126.5	119.8	170.0	187.6	170.9	134.4	133.0	135.9	118.5	131.2	218.1	201.4	135.4	125.2	137.4	115.6	112.3	117.3	132.2	114.0	7844.0	110.2	132.5	13397-88	3	SL004533	Beta-defensin 4A	HBD-2	O15263	1673	Human	RFU	Protein	20	S2	DEFB4A
RELL1	126.9	130.5	126.5	127.7	123.1	131.5	120.0	123.7	121.7	115.9	123.8	124.3	129.7	118.5	115.3	131.8	123.5	122.8	130.5	111.4	116.3	138.8	145.5	113.8	117.5	137.0	126.4	133.8	122.0	121.3	132.5	125.9	13399-33	3	SL020071	RELT-like protein 1	RELL1	Q8IUW5	768211	Human	RFU	Protein	20	S1	RELL1
ETV5	231.6	210.9	211.7	211.2	211.8	208.5	255.3	225.5	211.4	213.2	214.9	235.6	200.0	223.3	219.3	212.6	207.3	225.9	215.3	223.8	222.3	234.1	226.9	235.4	227.5	223.9	213.0	226.6	220.4	222.6	227.1	236.0	13403-5	3	SL013779	ETS translocation variant 5	ETV5	P41161	2119	Human	RFU	Protein	20	S1	ETV5
SPINK2	146.6	190.9	136.3	247.4	189.1	145.9	153.7	162.3	138.9	110.8	116.2	126.9	169.2	145.8	112.7	139.5	113.7	133.6	132.3	117.9	135.9	159.5	167.9	90.2	116.6	94.4	141.1	137.7	131.5	118.0	118.8	127.7	13405-61	3	SL012422	Serine protease inhibitor Kazal-type 2	ISK2	P20155	6691	Human	RFU	Protein	20	S2	SPINK2
CD300C	186.4	181.6	178.3	187.9	190.4	189.9	249.4	183.2	189.7	226.4	176.7	187.2	186.2	187.4	180.6	179.2	177.7	189.9	189.3	180.7	189.0	181.4	186.3	190.0	193.5	190.4	192.8	191.5	207.2	185.2	190.5	183.3	13406-161	3	SL014270	CMRF35-like molecule 6	CLM6	Q08708	10871	Human	RFU	Protein	20	S1	CD300C
WFIKKN2	29891.5	48396.6	45194.8	50770.7	51887.1	39353.2	35211.5	56430.7	47865.9	38366.2	31989.3	36937.4	43230.3	34312.8	17717.2	45638.8	50175.9	45931.5	73052.7	64494.0	31952.5	36117.3	52847.8	19190.7	37362.6	26163.0	38884.2	30305.8	29417.1	30971.2	38735.5	42599.1	13408-23	3	SL010391	WAP, Kazal, immunoglobulin, Kunitz and NTR domain-containing protein 2	WFKN2	Q8TEU8	124857	Human	RFU	Protein	20	S2	WFIKKN2
RNF41	293.0	254.4	263.5	281.1	268.2	247.8	286.1	277.4	254.4	259.9	273.9	275.1	263.8	281.5	265.0	278.7	260.7	268.8	272.4	275.3	263.2	280.7	291.1	276.5	281.5	274.9	266.9	301.1	298.2	293.9	289.4	296.7	13411-21	3	SL020111	E3 ubiquitin-protein ligase NRDP1	RNF41	Q9H4P4	10193	Human	RFU	Protein	20	S1	RNF41
WFDC6	58.2	61.3	57.4	58.3	58.1	66.2	57.1	56.1	57.5	61.5	57.9	57.2	60.0	58.7	60.7	56.4	58.6	57.8	56.2	57.9	59.0	61.9	52.7	58.3	61.5	54.4	61.0	54.9	57.9	57.6	55.6	55.3	13412-5	3	SL012556	WAP four-disulfide core domain protein 6	WFDC6	Q9BQY6	140870	Human	RFU	Protein	20	S1	WFDC6
TMEM132D	31386.5	18845.5	62803.7	58787.3	60631.9	38119.1	23932.5	63112.0	23572.2	20496.9	33790.8	33593.8	63523.4	40083.7	27238.9	76769.5	23845.4	29657.4	40601.3	18120.1	33696.1	39215.3	51893.3	12015.9	30209.0	20951.1	22197.9	50370.6	41519.1	21076.4	25685.3	20593.3	13416-8	3	SL020086	Transmembrane protein 132D	T132D	Q14C87	121256	Human	RFU	Protein	20	S2	TMEM132D
TMEM167B	141.2	145.4	150.8	149.3	146.9	154.9	144.5	147.2	147.5	144.1	146.8	144.8	148.5	148.5	150.1	152.5	145.7	147.6	136.4	137.5	154.1	152.6	148.4	142.3	137.2	147.2	148.4	141.3	141.9	148.5	150.2	145.6	13421-17	3	SL020080	Protein kish-B	KISHB	Q9NRX6	56900	Human	RFU	Protein	20	S1	TMEM167B
ENOX2	202.7	205.6	205.0	206.6	210.2	208.7	196.1	201.1	193.9	191.7	215.1	197.3	206.3	190.9	187.6	201.2	203.7	203.0	210.3	197.2	195.7	182.4	197.1	182.0	181.2	189.1	182.6	180.7	187.7	190.7	194.1	189.5	13422-66	3	SL012509	Ecto-NOX disulfide-thiol exchanger 2	ENOX2	Q16206	10495	Human	RFU	Protein	20	S1	ENOX2
PRXL2A	264.1	256.8	273.9	276.1	280.4	265.0	256.2	266.0	253.5	267.7	274.6	262.2	285.9	264.9	269.2	307.8	266.8	265.7	284.0	260.1	261.3	248.4	268.4	259.6	252.4	265.0	249.7	252.1	265.3	275.1	248.0	260.8	13423-94	3	SL008291	Redox-regulatory protein FAM213A	CJ058	Q9BRX8	84293	Human	RFU	Protein	20	S1	PRXL2A	Q9BRX8	PRXL2A	Membrane	Metabolism > Detoxification > ROS and glutathione metabolism
MAN1C1	7437.8	7887.9	8001.9	9387.8	7769.2	5718.9	5150.4	6595.2	6570.8	3776.9	5980.5	7598.3	7599.4	7927.5	1764.0	8686.9	8373.2	7000.8	7749.6	5913.6	8028.3	4960.8	4889.6	1728.7	2392.7	2468.9	2970.4	2589.6	2514.7	2073.3	3594.4	3077.2	13427-66	3	SL008941	Mannosyl-oligosaccharide 1,2-alpha-mannosidase IC	MA1C1	Q9NR34	57134	Human	RFU	Protein	20	S2	MAN1C1
WFDC10A	135.8	148.4	140.6	165.0	136.9	152.4	139.8	144.7	154.2	148.8	134.8	146.0	144.8	145.8	145.5	136.2	149.3	149.2	148.4	141.9	151.0	149.7	143.5	152.4	141.8	139.8	142.9	140.6	145.4	145.6	142.6	136.5	13429-3	3	SL012827	WAP four-disulfide core domain protein 10A	WF10A	Q9H1F0	140832	Human	RFU	Protein	20	S2	WFDC10A
SLC14A1	291.3	253.2	255.6	272.0	258.5	255.2	304.4	273.2	268.4	260.3	274.9	282.1	247.1	275.3	278.3	254.8	266.3	262.3	268.7	282.7	268.0	260.1	261.8	272.5	289.3	261.2	265.2	253.7	267.2	248.1	265.0	270.4	13430-50	3	SL010851	Urea transporter 1	UT1	Q13336	6563	Human	RFU	Protein	20	S1	SLC14A1
SHISAL2A	65.9	71.6	70.7	73.1	71.4	69.2	62.9	66.1	72.5	70.3	66.7	68.1	67.7	68.9	65.1	71.8	70.2	65.4	87.9	63.8	69.0	70.9	71.9	64.0	60.7	65.9	68.8	67.5	66.8	66.9	68.6	69.2	13431-74	3	SL020092	Membrane protein FAM159A	F159A	Q6UWV7	348378	Human	RFU	Protein	20	S1	SHISAL2A
ZFYVE27	101.7	109.5	106.6	113.0	110.0	106.5	100.5	106.9	109.0	110.4	106.9	107.1	115.4	104.8	108.1	111.5	113.9	109.8	112.9	106.3	108.3	103.4	105.2	97.7	87.9	98.5	94.6	102.2	100.4	98.2	106.8	102.8	13432-9	3	SL026028	Protrudin:Cytoplasmic domain, region 1, isoform 6	ZFY27:CD region 1	Q5T4F4	118813	Human	RFU	Protein	20	S1	ZFYVE27
PARVA	830.3	481.0	514.0	400.0	463.8	365.5	361.3	395.0	410.5	406.3	534.3	440.3	545.2	525.9	396.8	521.5	548.4	470.2	654.9	904.1	481.4	383.7	328.7	329.3	377.1	370.5	442.2	328.4	387.0	327.0	364.7	330.9	13434-172	3	SL008312	Alpha-parvin	PARVA	Q9NVD7	55742	Human	RFU	Protein	20	S2	PARVA
IL20RB	134.1	130.8	138.4	138.0	132.0	122.0	129.8	479.3	119.2	126.7	132.1	132.7	137.1	133.8	120.4	144.3	131.1	153.3	440.7	127.1	131.5	116.0	131.3	121.3	118.6	117.5	122.4	127.2	129.4	120.1	125.2	128.9	13435-31	3	SL005182	Interleukin-20 receptor subunit beta	IL-20 Rb	Q6UXL0	53833	Human	RFU	Protein	20	S1	IL20RB
MAZ	60.5	54.4	59.6	61.6	65.8	59.2	62.1	58.6	60.9	56.4	57.1	57.5	58.3	61.2	55.5	62.8	59.6	60.3	58.5	56.9	55.8	59.4	60.6	58.0	55.1	55.4	56.5	57.8	60.7	53.5	57.3	58.6	13436-54	3	SL020077	Myc-associated zinc finger protein	MAZ	P56270	4150	Human	RFU	Protein	20	S2	MAZ
CHRD	37091.9	30762.5	50617.9	55740.7	51296.0	37623.4	33004.1	47922.0	25225.5	27443.1	29251.3	44413.3	40248.4	30285.8	13151.3	70477.4	36738.9	40447.8	42747.3	20959.8	35481.5	14292.3	35150.4	12057.0	17995.8	19037.3	18739.8	25409.1	21631.3	13694.4	30941.9	26203.6	13438-115	3	SL007661	Chordin	CHRD	Q9H2X0	8646	Human	RFU	Protein	20	S2	CHRD
IQCF3	166.9	180.6	166.7	173.0	168.9	183.7	167.7	172.3	178.8	175.7	174.7	168.9	177.8	167.6	171.1	171.9	175.0	166.8	175.4	172.0	168.5	186.3	174.6	178.1	196.8	165.5	166.6	163.4	173.8	171.9	167.4	165.2	13439-6	3	SL020093	IQ domain-containing protein F3	IQCF3	P0C7M6	401067	Human	RFU	Protein	20	S1	IQCF3
DIXDC1	207.3	196.1	202.5	196.7	198.5	189.9	205.0	200.9	193.9	208.5	201.9	208.3	206.1	199.6	200.4	202.5	199.3	200.6	205.9	209.7	199.1	203.2	208.4	211.0	202.3	200.5	202.9	203.2	196.9	203.9	205.5	200.5	13441-30	3	SL020107	Dixin	DIXC1	Q155Q3	85458	Human	RFU	Protein	20	S1	DIXDC1
SPRN	234.4	251.4	244.3	268.4	222.8	250.9	279.5	236.9	255.1	194.4	214.4	196.4	214.2	213.3	224.5	305.8	213.2	250.6	262.0	226.9	259.8	146.4	187.1	174.4	190.7	227.9	342.3	268.7	168.4	190.0	194.9	244.2	13447-42	3	SL020094	Shadow of prion protein	SPRN	Q5BIV9	503542	Human	RFU	Protein	20	S2	SPRN
SF3B4	116.6	132.4	125.2	130.2	123.1	121.3	118.7	120.8	123.9	126.6	124.7	116.9	126.0	115.2	118.7	123.7	125.1	119.9	126.4	122.0	119.5	114.6	119.5	111.7	102.6	117.6	125.3	122.5	116.2	117.9	119.9	117.5	13449-25	3	SL020108	Splicing factor 3B subunit 4	SF3B4	Q15427	10262	Human	RFU	Protein	20	S1	SF3B4
USP8	296.1	272.7	254.5	258.5	258.7	271.8	313.2	266.0	277.1	276.3	267.7	279.8	248.9	264.5	291.3	258.9	267.5	283.4	250.8	309.8	269.7	251.0	230.1	289.2	257.1	260.7	256.8	239.2	253.0	273.2	281.7	277.7	13450-49	3	SL020113	Ubiquitin carboxyl-terminal hydrolase 8	UBP8	P40818	9101	Human	RFU	Protein	20	S2	USP8
FNDC4	55.3	69.4	58.1	61.6	61.5	85.9	62.0	64.9	72.1	68.9	61.9	58.9	63.1	60.9	78.5	57.7	62.9	65.6	59.4	62.2	63.7	91.8	67.7	77.5	85.0	70.3	73.8	69.9	80.1	72.5	63.4	61.2	13451-2	3	SL006734	Fibronectin type III domain-containing protein 4	FNDC4	Q9H6D8	64838	Human	RFU	Protein	20	S2	FNDC4
SMIM13	251.7	237.4	248.6	239.3	237.5	235.3	250.9	240.7	240.5	250.0	234.3	243.8	234.4	249.8	240.5	242.9	245.8	243.1	240.1	243.5	244.8	235.0	236.4	251.5	255.9	243.9	248.1	248.4	244.1	241.1	245.1	253.7	13452-113	3	SL020075	Small integral membrane protein 13	SIM13	P0DJ93	221710	Human	RFU	Protein	20	S1	SMIM13
MRPL33	165.1	165.8	155.5	166.2	156.5	164.0	158.5	155.6	156.5	162.6	162.3	163.2	164.7	155.6	162.7	162.4	158.2	160.7	168.5	160.8	157.0	146.9	157.5	156.9	160.4	165.8	158.8	165.9	159.5	161.8	159.7	164.1	13453-2	3	SL020083	39S ribosomal protein L33, mitochondrial	RM33	O75394	9553	Human	RFU	Protein	20	S1	MRPL33	O75394	MRPL33	Matrix	Mitochondrial central dogma > Translation > Mitochondrial ribosome
ELF5	103.0	113.0	109.6	105.0	103.6	109.7	98.6	103.3	105.8	107.9	105.2	104.6	108.5	100.1	102.4	104.4	107.4	105.4	103.5	102.2	103.6	107.7	107.6	109.5	97.1	109.6	108.3	107.8	106.0	105.0	104.0	105.3	13457-33	3	SL020109	ETS-related transcription factor Elf-5	ELF5	Q9UKW6	2001	Human	RFU	Protein	20	S1	ELF5
TOR4A	302.8	258.7	260.3	269.7	275.4	256.4	312.6	275.6	267.0	271.4	277.7	289.4	260.3	280.2	273.3	265.2	271.5	272.0	266.9	287.0	272.6	294.1	296.6	307.3	314.9	289.6	286.9	286.8	295.2	282.3	290.1	294.8	13459-30	3	SL016531	Torsin-4A	CI167	Q9NXH8	54863	Human	RFU	Protein	20	S1	TOR4A
CHAD	47859.1	21870.7	24971.2	49509.9	42254.8	34182.3	33352.8	35391.4	29944.6	32974.1	40398.5	34170.9	35309.2	28967.8	34178.3	48608.4	26613.7	33763.4	35963.1	37982.4	22339.4	33776.9	47371.6	22464.2	26286.2	34110.3	27762.9	33321.1	19529.2	39507.9	29522.1	39103.5	13460-4	3	SL012363	Chondroadherin	CHAD	O15335	1101	Human	RFU	Protein	20	S2	CHAD
PXDN	72.9	71.7	76.3	79.2	74.1	72.9	68.5	72.9	71.3	72.7	74.7	75.9	78.4	73.3	66.6	76.9	73.4	68.8	74.6	75.8	70.0	64.4	63.7	63.3	60.2	56.7	63.7	59.8	66.6	61.9	66.8	65.2	13463-1	3	SL007573	Peroxidasin homolog	PXDN	Q92626	7837	Human	RFU	Protein	20	S1	PXDN
NRAC	290.5	279.9	278.0	277.4	278.7	293.5	285.2	286.1	287.0	287.1	290.1	282.6	280.0	275.3	286.5	275.5	270.2	282.6	279.6	286.2	282.3	297.8	307.0	295.3	301.3	298.5	301.2	302.3	313.7	292.6	297.6	291.1	13464-8	3	SL020101	Nutritionally-regulated adipose and cardiac enriched protein homolog	NRAC	Q8N912	400258	Human	RFU	Protein	20	S1	NRAC
RCAN1	136.7	132.5	129.2	132.9	128.9	136.2	127.7	125.0	130.1	133.4	128.8	129.3	132.0	125.2	131.3	124.5	133.5	133.8	136.0	138.6	126.1	125.7	120.6	124.4	129.4	130.1	131.0	124.0	130.9	127.9	129.8	125.6	13465-5	3	SL007283	Calcipressin-1	CCP1	P53805	1827	Human	RFU	Protein	20	S1	RCAN1
NEURL4	211.2	212.1	216.4	204.6	215.3	214.8	232.0	219.2	223.9	220.9	210.1	216.1	215.6	217.4	229.8	219.7	216.7	229.7	203.1	210.5	222.2	241.4	236.1	271.7	263.3	237.4	245.5	240.1	241.1	239.0	216.1	217.2	13468-5	3	SL020119	Neuralized-like protein 4	NEUL4	Q96JN8	84461	Human	RFU	Protein	20	S2	NEURL4
PTH1R	241.5	226.1	228.4	221.2	226.2	216.6	241.2	220.7	220.4	224.8	215.2	230.8	216.3	228.4	222.3	216.7	219.5	238.2	227.8	222.1	225.0	223.7	217.4	241.8	236.0	224.1	226.4	224.6	239.8	232.8	241.5	239.6	13470-43	3	SL014902	Parathyroid hormone/parathyroid hormone-related peptide receptor	PTH1R	Q03431	5745	Human	RFU	Protein	20	S1	PTH1R
HDHD2	23628.9	21985.5	30154.4	26520.9	26401.3	20959.2	15545.1	24314.3	15482.7	15018.8	22696.5	18911.8	31676.1	20594.7	28619.1	32121.3	22502.9	20006.7	27110.7	18130.4	24432.2	25113.0	27428.1	15723.4	20419.7	21234.3	17691.7	23150.5	20086.4	18762.6	19765.8	19700.1	13472-35	3	SL016517	Haloacid dehalogenase-like hydrolase domain-containing protein 2	HDHD2	Q9H0R4	84064	Human	RFU	Protein	20	S2	HDHD2
ITPKA	300.4	251.9	261.8	270.8	267.1	251.8	303.6	274.8	268.9	273.7	271.3	289.1	260.1	276.1	278.7	265.4	267.7	265.9	264.2	291.4	270.4	293.6	284.7	315.4	316.2	291.0	297.9	301.7	307.0	291.4	306.2	313.6	13473-55	3	SL020131	Inositol-trisphosphate 3-kinase A	IP3KA	P23677	3706	Human	RFU	Protein	20	S1	ITPKA
GSTK1	290.1	262.0	275.4	315.6	284.8	271.9	255.2	264.4	312.4	280.1	301.9	292.8	268.8	314.4	206.4	325.7	300.6	296.5	283.1	307.3	281.5	264.1	308.6	259.7	266.7	267.7	299.2	270.1	252.9	270.7	279.0	257.7	13474-40	3	SL011317	Glutathione S-transferase kappa 1	GSTK1	Q9Y2Q3	373156	Human	RFU	Protein	20	S1	GSTK1	Q9Y2Q3	GSTK1	Matrix	Metabolism > Detoxification > Xenobiotic metabolism
UBE2D4	1575.2	1053.6	1619.7	1743.8	1629.9	975.3	822.9	1336.7	1055.5	1035.7	1513.1	1362.0	1788.2	1487.5	923.0	2051.3	1360.5	1169.8	1813.6	1209.5	1373.4	1080.4	1490.5	737.0	989.2	1066.3	1026.6	1268.5	1268.3	830.5	1160.6	898.9	13475-10	3	SL020116	Ubiquitin-conjugating enzyme E2 D4	UB2D4	Q9Y2X8	51619	Human	RFU	Protein	20	S2	UBE2D4
KIN	89.1	100.8	94.6	93.9	93.4	93.8	97.7	95.1	96.9	102.7	90.1	94.4	100.6	91.4	102.9	92.6	98.6	90.1	89.7	94.7	91.9	106.0	105.4	109.3	90.1	103.2	107.4	109.1	101.3	106.7	95.7	100.6	13476-16	3	SL020144	DNA/RNA-binding protein KIN17	KIN17	O60870	22944	Human	RFU	Protein	20	S2	KIN
LTB4R	56.5	64.7	66.9	71.7	67.8	63.7	59.5	64.0	66.4	61.6	59.2	64.1	67.3	63.7	62.7	68.3	68.4	64.5	70.5	69.2	64.1	61.4	61.6	59.5	55.9	61.9	62.5	59.8	58.4	57.7	59.5	59.3	13477-65	3	SL007448	Leukotriene B4 receptor 1	LT4R1	Q15722	1241	Human	RFU	Protein	20	S2	LTB4R
FAM171A2	544.2	497.4	509.9	525.6	511.3	490.7	538.6	495.1	518.8	517.6	517.5	528.8	491.5	516.2	517.1	511.1	508.0	518.2	518.8	522.0	510.4	487.8	519.9	539.1	547.4	528.6	535.9	524.2	525.6	512.5	533.9	544.3	13479-8	3	SL020149	Protein FAM171A2	F1712	A8MVW0	284069	Human	RFU	Protein	20	S1	FAM171A2
TCEA2	291.0	244.0	259.8	255.9	276.2	252.8	304.4	271.1	269.1	255.1	273.9	281.4	239.7	280.6	261.7	261.3	263.9	272.9	264.3	271.5	280.6	244.3	238.6	254.9	256.6	245.2	242.5	240.0	255.1	250.9	269.3	265.5	13481-24	3	SL020143	Transcription elongation factor A protein 2	TCEA2	Q15560	6919	Human	RFU	Protein	20	S1	TCEA2
CNOT1	255.5	224.7	232.9	246.8	240.2	233.4	245.3	234.9	227.3	228.9	240.3	228.4	228.9	230.7	234.6	248.3	227.2	226.5	226.2	241.9	215.7	222.2	248.6	224.9	239.2	224.4	223.3	228.7	220.3	245.5	217.9	228.0	13482-14	3	SL020129	CCR4-NOT transcription complex subunit 1	CNOT1	A5YKK6	23019	Human	RFU	Protein	20	S2	CNOT1
COL1A1	56.7	64.4	59.0	63.3	60.7	62.6	52.9	61.2	64.9	64.2	62.2	59.2	63.1	54.0	61.2	62.1	62.8	60.0	60.7	61.3	56.6	57.8	59.5	55.9	55.6	59.5	61.9	59.3	58.5	55.9	61.4	58.4	13484-69	3	SL025820	Collagen alpha-1(I) chain:N-term propeptide	CO1A1:N-term propeptide	P02452	1277	Human	RFU	Protein	20	S1	COL1A1
TMEM87B	262.0	272.8	261.6	278.3	261.9	268.0	272.8	279.9	284.6	266.0	247.7	280.0	276.4	276.9	247.4	279.5	265.7	256.4	257.1	266.7	257.8	314.4	285.5	298.6	262.9	277.4	293.4	291.9	270.5	281.4	293.2	297.3	13485-20	3	SL020165	Transmembrane protein 87B	TM87B	Q96K49	84910	Human	RFU	Protein	20	S2	TMEM87B
PKD2	143.2	147.1	156.6	154.9	152.9	140.7	133.6	153.8	141.7	138.5	154.8	137.6	159.5	136.4	127.8	160.1	140.9	142.1	154.5	140.9	146.9	112.2	135.3	115.0	120.5	128.8	127.7	130.6	121.5	118.7	129.4	138.1	13486-9	3	SL025961	Polycystin-2:Cytoplasmic domain 1	PKD2:CD 1	Q13563	5311	Human	RFU	Protein	20	S1	PKD2
UNC93B1	117.1	139.8	129.1	128.6	133.0	135.6	138.0	134.7	135.6	145.9	124.4	125.8	134.0	132.1	141.5	129.1	134.0	136.2	123.5	130.0	134.1	160.2	150.0	174.9	140.3	152.5	150.0	154.3	141.1	160.5	141.9	144.5	13487-24	3	SL020148	Protein unc-93 homolog B1	UN93B	Q9H1C4	81622	Human	RFU	Protein	20	S2	UNC93B1
ARFIP1	194.5	197.4	189.6	181.7	190.6	199.5	213.5	190.5	197.9	202.8	184.6	192.8	181.5	187.6	220.7	183.7	196.0	198.1	178.0	199.0	189.1	200.7	184.0	215.6	201.4	198.8	200.5	196.8	203.7	205.2	192.5	200.6	13488-3	3	SL020128	Arfaptin-1	ARFP1	P53367	27236	Human	RFU	Protein	20	S2	ARFIP1
PALS2	215.6	229.2	217.1	234.6	210.0	232.8	246.7	230.3	238.7	245.4	220.5	232.7	210.8	227.4	262.3	229.7	221.8	237.0	209.2	236.0	230.5	245.9	263.3	317.2	362.2	271.8	241.1	243.1	293.6	271.0	242.2	249.6	13490-1	3	SL020136	MAGUK p55 subfamily member 6	MPP6	Q9NZW5	51678	Human	RFU	Protein	20	S2	PALS2
PDE6D	394.3	385.5	395.5	409.8	411.4	400.5	365.4	395.3	393.9	381.5	395.7	379.7	414.0	396.9	380.6	426.6	389.5	393.4	389.7	373.6	400.8	390.0	423.7	373.7	402.5	384.6	369.1	380.1	407.0	365.0	376.1	349.6	13491-40	3	SL020117	Retinal rod rhodopsin-sensitive cGMP 3',5'-cyclic phosphodiesterase subunit delta	PDE6D	O43924	5147	Human	RFU	Protein	20	S1	PDE6D
HSPA9	557.5	394.1	450.5	404.7	430.1	399.6	369.5	409.8	354.4	400.2	374.8	382.2	446.7	391.7	356.9	458.3	362.7	383.3	410.9	457.0	381.2	359.9	356.1	338.0	297.2	333.9	350.9	361.4	354.2	370.8	397.8	332.7	13492-44	3	SL005768	Stress-70 protein, mitochondrial	HSPA9B	P38646	3313	Human	RFU	Protein	20	S2	HSPA9	P38646	HSPA9	Matrix	Metabolism > Metals and cofactors > Fe-S cluster biosynthesis
GRID1	105.6	113.9	111.4	115.6	110.6	111.7	105.9	103.8	105.5	111.8	110.2	111.4	111.4	107.3	114.5	113.6	114.7	103.7	117.5	109.5	107.5	107.6	111.8	100.6	98.0	112.2	108.8	110.3	106.5	109.1	112.8	102.4	13493-5	3	SL020164	Glutamate receptor ionotropic, delta-1	GRID1	Q9ULK0	2894	Human	RFU	Protein	20	S1	GRID1
CERS5	199.8	197.2	198.0	200.7	195.1	200.3	207.0	199.7	195.1	202.0	191.5	189.3	191.2	195.4	193.4	203.2	190.9	199.7	188.9	195.8	197.5	208.1	195.4	206.2	199.2	193.6	199.7	207.4	213.4	208.3	198.2	186.6	13494-6	3	SL020154	Ceramide synthase 5	CERS5	Q8N5B7	91012	Human	RFU	Protein	20	S1	CERS5
HCAR2	132.4	140.1	134.8	132.8	133.6	137.9	150.8	144.2	136.9	141.3	141.4	152.6	136.4	137.4	141.5	135.0	141.6	140.2	133.1	137.5	138.8	124.4	132.6	154.4	145.2	147.7	148.9	147.1	139.3	160.7	142.0	153.3	13495-48	3	SL020147	Hydroxycarboxylic acid receptor 2	HCAR2	Q8TDS4	338442	Human	RFU	Protein	20	S2	HCAR2
HMGCS1	312.5	234.8	283.1	339.5	301.8	240.6	187.1	257.1	232.8	409.2	297.9	236.6	352.5	267.6	208.7	335.8	265.2	260.9	386.5	280.3	232.4	328.8	388.1	162.1	264.4	247.2	260.9	268.9	295.5	197.1	205.3	206.5	13496-19	3	SL020125	Hydroxymethylglutaryl-CoA synthase, cytoplasmic	HMCS1	Q01581	3157	Human	RFU	Protein	20	S1	HMGCS1
EIF3J	128.5	129.9	129.8	128.6	134.1	134.3	133.4	127.4	126.1	128.0	131.1	126.9	128.7	126.9	132.6	122.7	129.0	127.7	126.8	141.0	129.2	139.4	131.7	139.0	134.6	134.2	133.3	126.5	135.0	130.2	133.0	129.2	13497-34	3	SL020138	Eukaryotic translation initiation factor 3 subunit J	EIF3J	O75822	8669	Human	RFU	Protein	20	S1	EIF3J
MIOX	177.3	176.1	174.2	170.4	171.0	168.3	165.5	173.5	169.9	173.2	172.5	167.6	179.3	171.7	167.8	174.0	178.6	179.6	179.3	171.3	171.1	169.6	168.7	171.2	151.5	177.1	170.9	171.9	160.4	169.3	166.5	173.5	13498-1	3	SL020130	Inositol oxygenase	MIOX	Q9UGB7	55586	Human	RFU	Protein	20	S1	MIOX
F8	117.5	120.0	120.1	132.2	119.9	123.9	104.6	112.2	116.4	113.1	112.8	148.0	124.7	121.6	114.0	117.2	126.4	122.9	119.6	234.9	116.3	118.4	115.9	108.5	113.3	109.6	109.9	109.9	109.8	107.9	100.1	119.1	13499-30	3	SL000359	Coagulation Factor VIII	Coagulation Factor VIII	P00451	2157	Human	RFU	Protein	20	S2	F8
SLC35G2	223.8	231.2	222.7	230.6	214.7	227.4	230.3	209.5	238.6	224.4	225.3	235.8	219.2	209.9	204.2	217.4	224.6	231.6	226.0	223.9	223.5	205.4	208.4	202.1	214.6	209.6	223.0	208.9	209.2	211.9	214.6	222.7	13501-10	3	SL020163	Solute carrier family 35 member G2	S35G2	Q8TBE7	80723	Human	RFU	Protein	20	S2	SLC35G2
SLC26A11	126.0	122.8	122.5	133.4	116.6	126.1	118.8	117.4	122.8	120.9	120.0	124.4	123.2	118.0	112.7	120.2	117.9	120.0	122.3	125.4	125.0	113.7	118.1	110.4	115.4	115.2	123.2	109.1	119.9	113.0	119.9	111.9	13502-2	3	SL020153	Sodium-independent sulfate anion transporter	S2611	Q86WA9	284129	Human	RFU	Protein	20	S1	SLC26A11
ARL6IP5	115.6	112.4	105.6	109.0	112.3	114.9	129.9	110.3	116.8	112.8	110.9	114.6	103.2	110.5	128.8	105.5	109.9	113.7	103.4	128.5	112.8	124.4	107.5	133.5	122.9	128.9	122.3	116.1	114.9	123.8	127.2	115.3	13503-19	3	SL007985	PRA1 family protein 3	PRAF3	O75915	10550	Human	RFU	Protein	20	S2	ARL6IP5
HNRNPR	90.0	80.5	75.3	88.9	77.3	78.7	65.4	69.5	79.5	84.8	78.5	76.2	70.0	74.2	76.4	69.3	80.7	77.7	76.4	93.1	73.6	55.1	62.1	79.4	72.7	83.7	46.8	51.5	60.9	78.3	90.8	72.7	13504-147	3	SL013259	Heterogeneous nuclear ribonucleoprotein R	HNRPR	O43390	10236	Human	RFU	Protein	20	S2	HNRNPR
DUS2	96.6	115.3	98.0	106.6	101.1	114.5	95.6	100.1	105.0	106.5	103.3	107.3	105.0	96.2	105.0	96.0	102.6	104.7	102.8	101.3	106.0	109.1	99.6	96.0	115.7	106.7	101.1	95.6	115.9	94.8	103.6	97.1	13506-10	3	SL020145	tRNA-dihydrouridine(20) synthase [NAD(P)+]-like	DUS2L	Q9NX74	54920	Human	RFU	Protein	20	S1	DUS2	Q9NX74	DUS2	Matrix	Mitochondrial central dogma > mtRNA metabolism > mt-tRNA modifications
TRADD	63.6	76.5	70.5	76.2	69.8	80.3	63.7	71.0	78.9	77.5	76.2	69.3	76.6	71.0	76.6	79.7	72.1	71.7	68.0	69.2	72.3	80.1	79.1	70.6	95.3	91.4	65.5	76.2	100.8	76.4	78.3	78.3	13507-51	3	SL007444	Tumor necrosis factor receptor type 1-associated DEATH domain protein	TRADD	Q15628	8717	Human	RFU	Protein	20	S2	TRADD
SCAMP5	176.9	172.9	173.9	172.9	172.1	179.2	169.0	172.5	174.9	167.6	169.3	173.9	174.4	163.9	178.6	165.7	181.4	169.8	168.0	179.1	164.5	169.1	178.3	177.2	173.4	166.9	172.0	166.8	175.5	167.9	161.3	165.3	13509-5	3	SL020162	Secretory carrier-associated membrane protein 5	SCAM5	Q8TAC9	192683	Human	RFU	Protein	20	S1	SCAMP5
ATP2A3	261.1	286.0	269.9	251.6	256.6	256.6	256.8	256.2	257.1	269.0	271.9	266.2	263.4	263.1	262.2	244.8	247.0	259.9	260.0	234.2	260.8	244.4	259.9	268.9	257.1	258.1	275.0	246.5	266.9	254.5	268.2	280.4	13510-7	3	SL011088	Sarcoplasmic/endoplasmic reticulum calcium ATPase 3	AT2A3	Q93084	489	Human	RFU	Protein	20	S2	ATP2A3
SATB1	170.8	170.3	164.7	159.3	166.2	177.5	168.9	169.6	168.8	171.4	167.4	160.7	164.8	164.5	177.7	161.6	162.2	174.6	161.1	165.5	165.2	178.3	165.6	181.0	190.8	176.8	169.2	170.2	184.7	165.3	162.4	162.6	13511-29	3	SL009828	DNA-binding protein SATB1	SATB1	Q01826	6304	Human	RFU	Protein	20	S1	SATB1
HNRNPR	222.3	234.3	247.3	221.6	240.0	225.6	219.1	235.1	222.1	229.2	226.6	224.2	240.5	240.0	234.8	247.4	224.1	247.1	225.9	216.2	237.1	248.7	264.1	232.0	227.1	245.5	244.5	248.3	252.6	253.4	228.7	226.1	13512-28	3	SL013259	Heterogeneous nuclear ribonucleoprotein R	HNRPR	O43390	10236	Human	RFU	Protein	20	S1	HNRNPR
PIAS3	106.3	102.9	100.8	105.0	96.9	108.6	106.5	100.1	100.6	102.8	104.2	108.8	109.9	101.4	105.4	99.0	104.6	103.6	104.7	108.0	104.0	105.9	106.8	109.1	116.3	104.1	106.7	104.0	107.4	105.7	95.4	101.8	13513-174	3	SL020133	E3 SUMO-protein ligase PIAS3	PIAS3	Q9Y6X2	10401	Human	RFU	Protein	20	S1	PIAS3
RAB35	81.0	87.7	84.5	97.5	81.1	87.7	88.3	84.6	91.2	96.8	90.0	86.9	78.0	84.3	92.4	82.1	91.3	86.5	81.6	98.6	85.7	83.5	101.1	106.2	106.5	119.1	77.3	84.3	99.0	126.5	98.7	103.0	13514-121	3	SL005732	Ras-related protein Rab-35	Rab-1C	Q15286	11021	Human	RFU	Protein	20	S2	RAB35
RPRD1A	228.1	228.1	232.9	220.7	224.6	225.1	230.1	219.3	222.6	223.8	222.7	226.5	221.4	235.7	228.5	221.1	234.9	224.9	220.8	227.0	231.6	223.9	222.2	234.3	238.4	224.1	223.3	230.2	222.8	232.2	220.2	223.6	13515-8	3	SL020146	Regulation of nuclear pre-mRNA domain-containing protein 1A	RPR1A	Q96P16	55197	Human	RFU	Protein	20	S1	RPRD1A
EMC4	1788.9	892.6	2079.4	2114.4	2521.8	1005.2	1594.0	1664.9	1168.7	699.5	1388.4	1831.9	2217.0	1927.8	398.0	3135.8	1628.4	1715.5	1706.4	862.8	1085.2	1059.0	1610.8	456.8	744.4	698.5	513.6	746.8	1019.9	497.1	659.6	1293.8	13516-46	3	SL016509	ER membrane protein complex subunit 4	TMM85	Q5J8M3	51234	Human	RFU	Protein	20	S2	EMC4
PTCHD3	96.5	103.9	97.9	103.2	91.9	100.1	89.0	94.0	96.7	102.1	93.8	89.8	101.8	93.3	100.2	94.5	98.5	92.4	96.8	93.6	93.5	74.9	82.1	79.9	80.7	82.3	81.3	81.0	81.1	88.1	92.2	95.8	13517-3	3	SL020152	Patched domain-containing protein 3	PTHD3	Q3KNS1	374308	Human	RFU	Protein	20	S1	PTCHD3
ASAP2	630.4	539.6	659.5	655.1	738.0	546.3	561.6	655.2	558.7	547.6	661.1	692.2	758.2	682.3	409.1	789.7	599.9	594.3	708.6	788.2	795.6	367.4	569.5	371.2	415.7	446.6	450.3	446.4	397.0	406.6	564.0	505.9	13518-5	3	SL014608	Arf-GAP with SH3 domain, ANK repeat and PH domain-containing protein 2	ASAP2	O43150	8853	Human	RFU	Protein	20	S2	ASAP2
ARHGEF25	168.1	153.6	151.0	156.3	155.0	147.0	155.5	151.5	149.1	153.1	150.6	156.5	153.2	156.0	154.3	164.5	154.7	147.3	162.1	160.3	152.4	156.3	156.5	157.7	156.1	151.2	151.4	145.4	157.4	157.4	152.4	149.9	13519-112	3	SL020123	Rho guanine nucleotide exchange factor 25	ARHGP	Q86VW2	115557	Human	RFU	Protein	20	S1	ARHGEF25
VSNL1	270.2	220.0	241.8	273.6	280.8	224.4	225.5	227.7	186.4	173.5	218.4	217.8	245.5	214.4	172.2	305.4	230.8	210.0	262.6	205.0	200.4	203.2	264.6	156.7	175.0	208.4	185.7	225.8	200.0	173.6	202.3	221.4	13522-20	3	SL007318	Visinin-like protein 1	VISL1	P62760	7447	Human	RFU	Protein	20	S2	VSNL1
HS6ST2	169.8	170.6	174.3	164.5	178.4	171.3	181.7	179.2	170.6	170.9	167.5	173.7	168.9	182.6	169.3	173.2	172.1	180.1	174.5	175.3	176.0	172.2	171.9	179.3	166.2	180.5	164.4	172.7	182.5	184.3	173.7	175.0	13524-25	3	SL020161	Heparan-sulfate 6-O-sulfotransferase 2	H6ST2	Q96MM7	90161	Human	RFU	Protein	20	S1	HS6ST2
KCNG4	236.3	235.7	235.2	222.0	232.6	234.7	228.9	241.5	242.9	239.7	238.2	232.8	226.2	234.1	246.3	230.3	236.7	236.2	224.8	230.1	240.6	253.0	234.1	242.3	256.2	234.9	230.8	224.9	240.6	239.7	220.9	236.0	13525-17	3	SL020151	Potassium voltage-gated channel subfamily G member 4	KCNG4	Q8TDN1	93107	Human	RFU	Protein	20	S1	KCNG4
SSB	176.8	173.6	171.6	173.6	181.6	178.9	194.3	187.4	178.3	186.7	175.4	178.5	172.1	179.1	196.7	176.3	178.7	183.1	172.4	188.2	180.3	159.3	149.8	194.8	173.8	172.5	170.9	167.3	166.6	184.2	174.7	159.9	13526-5	3	SL025914	Lupus La protein:RNA recognition motif	LA:RRM	P05455	6741	Human	RFU	Protein	20	S2	SSB
NAP1L2	227.2	206.7	208.7	195.1	193.0	179.2	218.8	231.4	188.5	283.9	251.1	201.6	201.8	188.9	226.1	192.6	194.4	199.3	258.1	206.1	210.6	149.0	190.1	226.5	178.4	237.1	255.9	187.1	178.2	235.0	235.3	243.8	13529-39	3	SL020132	Nucleosome assembly protein 1-like 2	NP1L2	Q9ULW6	4674	Human	RFU	Protein	20	S2	NAP1L2
UTS2R	228.8	210.8	211.2	215.6	214.0	212.1	229.0	216.4	218.2	222.0	217.1	224.3	214.8	221.9	227.3	211.9	215.1	211.4	226.9	222.3	214.4	229.3	220.7	232.6	228.7	219.2	217.5	227.3	226.0	225.9	218.3	221.3	13530-5	3	SL020120	Urotensin-2 receptor	UR2R	Q9UKP6	2837	Human	RFU	Protein	20	S1	UTS2R
CNEP1R1	149.8	147.4	149.2	146.6	142.0	145.9	158.9	148.6	145.3	148.3	149.1	153.9	144.7	153.4	146.7	151.7	142.6	142.8	153.6	151.6	148.5	147.0	157.5	152.6	148.4	158.8	164.0	155.5	157.5	154.6	159.1	152.7	13532-25	3	SL020160	Nuclear envelope phosphatase-regulatory subunit 1	NEPR1	Q8N9A8	255919	Human	RFU	Protein	20	S1	CNEP1R1
MYOM2	151.4	110.1	88.3	131.5	85.1	89.7	84.3	87.4	88.9	89.6	87.5	108.7	90.6	88.0	84.5	100.5	97.0	103.2	121.9	127.5	89.1	89.5	88.9	81.0	86.2	88.4	85.8	83.0	114.8	80.6	81.5	100.3	13534-20	3	SL008132	Myomesin-2	MYOM2	P54296	9172	Human	RFU	Protein	20	S1	MYOM2
CERT1	96.4	99.8	96.5	97.1	97.2	99.7	107.0	99.1	101.0	102.0	94.0	101.9	94.7	99.9	102.8	97.1	97.5	97.8	93.8	105.1	101.0	104.6	98.1	113.4	102.7	102.0	101.8	104.7	101.7	115.3	107.4	103.2	13535-2	3	SL025805	Collagen type IV alpha-3-binding protein:PH domain	C43BP:PH domain	Q9Y5P4	10087	Human	RFU	Protein	20	S2	CERT1
POLI	103.3	102.7	98.7	97.4	96.8	97.3	102.8	107.7	99.8	93.4	101.3	102.3	102.9	96.9	94.3	99.8	92.3	99.0	103.7	103.4	98.2	98.8	101.0	100.9	96.4	97.1	99.2	100.5	93.5	95.2	98.5	95.1	13536-56	3	SL020124	DNA polymerase iota	POLI	Q9UNA4	11201	Human	RFU	Protein	20	S1	POLI
KCNN1	323.5	304.0	306.3	302.3	301.4	295.8	326.3	312.5	309.7	312.8	316.6	320.5	293.1	311.6	329.5	305.7	300.0	315.7	305.9	319.2	321.7	316.5	328.2	342.3	358.8	316.9	312.5	318.7	330.4	323.4	329.1	315.6	13539-131	3	SL020168	Small conductance calcium-activated potassium channel protein 1	KCNN1	Q92952	3780	Human	RFU	Protein	20	S1	KCNN1
GPR26	206.8	208.0	207.7	211.6	199.4	208.5	216.9	206.5	213.9	209.2	210.4	211.5	197.5	206.6	206.6	197.0	203.9	198.3	199.9	211.1	207.5	209.5	211.4	216.1	242.7	220.7	211.2	204.8	230.9	216.2	200.6	201.8	13540-1	3	SL020159	G-protein coupled receptor 26	GPR26	Q8NDV2	2849	Human	RFU	Protein	20	S1	GPR26
MYCT1	184.5	194.7	186.3	184.3	188.1	199.1	181.6	193.7	193.7	188.4	184.8	186.9	191.1	184.2	192.6	189.1	189.9	185.2	189.5	181.6	190.8	193.0	182.9	196.4	193.3	188.0	186.8	182.2	186.3	179.1	173.5	180.9	13541-1	3	SL016488	Myc target protein 1	MYCT1	Q8N699	80177	Human	RFU	Protein	20	S1	MYCT1
PTGR1	237.7	194.6	198.9	206.1	198.3	185.6	189.4	201.6	203.2	199.3	205.0	196.1	204.8	204.8	176.8	226.5	194.7	213.7	208.7	224.1	197.7	233.3	232.6	190.7	186.8	211.5	228.7	196.2	226.9	187.9	207.4	224.2	13543-7	3	SL005407	Prostaglandin reductase 1	LTB4DH	Q14914	22949	Human	RFU	Protein	20	S1	PTGR1
ARHGAP45	135.1	122.8	114.2	116.9	120.5	128.2	131.1	121.5	127.8	125.8	120.5	123.5	116.7	123.0	132.4	121.6	112.3	122.5	105.0	212.7	120.9	112.4	109.2	121.9	105.5	114.8	112.5	103.3	103.7	119.5	121.3	112.2	13544-9	3	SL011276	Rho GTPase-activating protein 45	HMHA1	Q92619	23526	Human	RFU	Protein	20	S2	ARHGAP45
EIF1AD	158.2	169.7	171.1	161.5	170.0	165.4	159.3	169.3	155.2	166.1	162.4	161.2	168.0	171.6	164.2	178.3	168.4	170.1	169.9	175.7	171.2	142.5	144.9	147.9	132.3	149.2	149.8	150.5	143.1	161.4	158.8	144.0	13545-97	3	SL013206	Probable RNA-binding protein EIF1AD	EIF1A	Q8N9N8	84285	Human	RFU	Protein	20	S1	EIF1AD
HTR7	164.7	189.6	183.9	186.4	188.5	205.0	207.7	188.3	201.1	193.8	221.0	209.9	188.9	187.2	202.3	183.4	191.9	188.4	172.4	182.3	185.2	192.4	247.1	217.9	226.7	248.7	294.4	257.3	207.5	244.4	212.3	245.8	13547-5	3	SL019581	5-hydroxytryptamine receptor 7	5HT7R	P34969	3363	Human	RFU	Protein	20	S2	HTR7
PLPP4	102.2	110.8	102.4	107.6	98.5	119.9	97.6	106.2	111.7	107.6	111.3	102.3	104.1	102.3	111.6	96.8	107.1	104.1	100.6	103.5	105.6	111.1	104.1	100.0	110.0	107.4	100.1	101.3	113.4	100.0	100.2	101.4	13548-53	3	SL020158	Phosphatidate phosphatase PPAPDC1A	PPC1A	Q5VZY2	196051	Human	RFU	Protein	20	S1	PLPP4
ADAM29	258.8	245.3	251.8	251.8	243.6	246.8	271.7	261.8	246.7	250.7	255.0	266.0	237.7	252.9	262.3	246.7	248.9	254.5	246.2	254.6	258.9	267.3	265.2	287.9	292.7	270.0	264.7	257.2	282.8	260.3	267.2	269.3	13549-15	3	SL020150	Disintegrin and metalloproteinase domain-containing protein 29	ADA29	Q9UKF5	11086	Human	RFU	Protein	20	S1	ADAM29
SWAP70	188.4	150.0	146.8	161.8	143.9	141.7	155.8	151.3	158.5	151.4	158.7	149.1	157.9	163.6	149.2	156.7	155.3	153.6	165.9	199.6	146.5	141.1	136.9	140.0	133.0	145.8	137.0	134.4	126.6	144.3	147.0	129.9	13552-7	3	SL010879	Switch-associated protein 70	SWP70	Q9UH65	23075	Human	RFU	Protein	20	S2	SWAP70
DCUN1D3	252.0	215.9	223.2	228.0	217.9	206.3	259.2	233.2	217.4	220.1	231.7	247.3	211.6	230.2	231.4	223.4	222.9	223.8	240.8	240.2	222.2	242.9	236.5	255.7	231.0	253.2	240.9	249.0	256.7	245.4	243.9	256.5	13553-4	3	SL020126	DCN1-like protein 3	DCNL3	Q8IWE4	123879	Human	RFU	Protein	20	S1	DCUN1D3
REPIN1	165.8	161.9	162.4	161.5	162.1	171.5	163.6	161.6	167.9	160.7	165.1	167.6	160.5	166.3	167.2	159.7	160.5	164.2	165.2	163.0	160.1	159.8	167.5	165.9	166.7	161.2	169.8	167.8	167.5	163.9	165.4	165.4	13554-78	3	SL020118	Replication initiator 1	REPI1	Q9BWE0	29803	Human	RFU	Protein	20	S1	REPIN1
HTR2A	574.9	515.9	521.2	532.1	535.9	494.3	594.7	522.8	531.0	539.4	532.5	551.0	508.3	555.9	524.7	528.5	538.9	538.4	523.9	556.1	530.6	530.5	526.1	571.7	538.9	555.4	546.1	546.1	551.3	522.5	546.8	556.1	13556-28	3	SL020157	5-hydroxytryptamine receptor 2A	5HT2A	P28223	3356	Human	RFU	Protein	20	S1	HTR2A
NECTIN3	152.8	170.4	157.9	160.9	155.5	168.2	151.1	164.0	168.9	157.7	162.4	155.0	161.0	151.3	164.6	162.8	155.8	161.2	151.1	159.0	160.0	164.0	154.2	155.8	159.4	159.3	166.4	154.0	155.2	162.4	144.4	151.4	13557-3	3	SL004802	Nectin-3	Nectin 3	Q9NQS3	25945	Human	RFU	Protein	20	S1	NECTIN3
HTR6	257.8	255.6	263.4	251.1	258.9	250.1	257.4	260.6	262.4	268.2	247.5	255.6	261.9	267.6	256.2	247.2	268.3	262.6	251.1	253.2	264.3	261.5	256.3	258.4	258.9	250.4	258.9	251.7	248.4	256.5	256.7	261.9	13561-5	3	SL020176	5-hydroxytryptamine receptor 6	5HT6R	P50406	3362	Human	RFU	Protein	20	S1	HTR6
ACBD7	191.0	178.5	183.3	187.8	198.4	206.0	186.6	173.3	179.8	204.5	194.3	186.6	199.7	181.5	181.2	217.6	181.0	191.1	194.0	194.1	180.9	176.6	189.2	180.7	211.8	199.7	191.5	187.3	187.1	185.5	192.6	209.2	13563-259	3	SL020184	Acyl-CoA-binding domain-containing protein 7	ACBD7	Q8N6N7	414149	Human	RFU	Protein	20	S2	ACBD7
RBL2	145.5	179.2	161.6	154.9	154.8	152.9	150.0	149.9	146.7	161.4	169.2	163.0	165.2	142.5	141.6	169.3	165.0	152.2	215.5	175.8	145.2	128.7	131.0	140.9	158.0	173.4	193.4	159.3	167.9	149.2	163.3	214.4	13565-2	3	SL003760	Retinoblastoma-like protein 2	p130	Q08999	5934	Human	RFU	Protein	20	S2	RBL2
SSU72	50.9	49.6	45.6	46.6	44.4	51.2	43.3	44.0	47.6	52.2	43.7	44.4	49.4	44.3	49.6	43.4	48.1	46.2	48.3	47.2	46.7	49.2	46.4	42.6	41.8	44.6	47.5	44.9	42.3	42.7	48.5	43.6	13566-2	3	SL020204	RNA polymerase II subunit A C-terminal domain phosphatase SSU72	SSU72	Q9NP77	29101	Human	RFU	Protein	20	S2	SSU72
DPYSL2	488.4	207.8	226.8	196.8	177.9	177.6	120.9	136.5	120.0	112.1	212.6	163.3	190.3	160.3	54.8	234.4	158.4	150.7	180.5	299.1	171.5	137.7	201.2	73.9	117.0	140.8	1517.7	112.5	104.5	113.2	132.7	172.6	13567-1	3	SL008214	Dihydropyrimidinase-related protein 2	DPYL2	Q16555	1808	Human	RFU	Protein	20	S2	DPYSL2
PSMD4	42.4	41.4	41.7	42.9	36.9	41.0	43.8	39.8	41.8	45.2	43.0	41.7	38.5	39.8	40.5	40.2	44.1	42.2	46.3	46.8	40.9	33.9	39.1	43.3	39.1	40.6	40.6	36.2	37.0	41.9	42.3	45.2	13568-30	3	SL011203	26S proteasome non-ATPase regulatory subunit 4	PSMD4	P55036	5710	Human	RFU	Protein	20	S2	PSMD4
HDLBP	113.2	117.3	121.5	120.3	122.4	127.2	110.1	118.0	119.8	113.3	121.4	109.0	125.1	116.8	121.0	120.1	114.7	112.0	117.1	105.9	116.0	129.9	115.4	101.5	123.1	110.7	119.4	114.7	111.0	107.1	116.1	108.2	13570-43	3	SL008163	Vigilin	VIGLN	Q00341	3069	Human	RFU	Protein	20	S1	HDLBP
PSMD11	229.5	169.5	172.3	163.2	177.2	179.5	187.1	173.3	179.2	173.6	172.8	176.4	162.9	173.7	197.0	172.7	170.5	184.4	162.2	266.0	176.3	168.6	155.3	200.6	179.4	176.9	185.8	175.0	172.9	199.0	181.9	162.8	13572-43	3	SL010941	26S proteasome non-ATPase regulatory subunit 11	PSD11	O00231	5717	Human	RFU	Protein	20	S2	PSMD11
ARPC3	193.6	179.7	180.0	171.1	167.3	166.5	175.2	169.0	178.4	171.7	179.3	170.8	178.7	184.1	182.6	180.3	186.0	175.8	194.6	241.4	180.2	172.7	168.8	200.4	195.7	197.1	189.2	173.2	188.9	248.7	152.0	138.0	13573-5	3	SL004616	Actin-related protein 2/3 complex subunit 3	p21-ARC	O15145	10094	Human	RFU	Protein	20	S2	ARPC3
RND1	74.6	84.1	77.4	102.2	102.3	120.6	69.3	75.4	80.6	78.0	80.4	73.6	84.0	74.9	103.6	75.8	80.0	77.3	80.3	84.7	86.9	75.2	74.8	67.6	80.0	70.9	89.1	68.7	70.2	73.0	74.5	75.1	13574-50	3	SL020205	Rho-related GTP-binding protein Rho6	RND1	Q92730	27289	Human	RFU	Protein	20	S1	RND1
DVL2	43.8	47.8	43.3	51.0	48.9	45.3	42.0	43.6	47.1	44.6	43.9	44.4	46.5	44.7	46.4	53.3	50.6	46.7	50.9	47.8	40.9	46.3	51.4	42.2	53.6	45.4	48.9	44.7	46.8	52.9	52.6	43.3	13575-40	3	SL020209	Segment polarity protein dishevelled homolog DVL-2	DVL2	O14641	1856	Human	RFU	Protein	20	S2	DVL2
GSTP1	1986.8	2425.9	2292.4	2473.4	2282.3	1758.4	1931.6	6811.8	1968.8	2241.4	2252.9	2222.8	2584.5	2115.2	2276.8	2521.4	2574.5	2220.5	2712.3	2213.8	2550.8	3739.6	1702.7	1254.7	1893.7	1606.6	2609.7	2312.5	2123.5	2097.9	2657.7	1502.7	13576-15	3	SL003643	Glutathione S-transferase P	Glutathione S-transferase Pi	P09211	2950	Human	RFU	Protein	20	S2	GSTP1
U2AF2	121.0	119.0	147.3	128.9	163.7	117.0	114.4	127.2	112.2	102.6	129.0	128.0	150.2	127.8	128.5	155.9	127.3	177.5	149.3	126.4	135.9	112.8	125.9	103.1	114.6	116.5	122.3	130.0	131.8	108.2	118.0	107.6	13577-25	3	SL017896	Splicing factor U2AF 65 kDa subunit	U2AF2	P26368	11338	Human	RFU	Protein	20	S2	U2AF2
ABLIM3	54.1	61.7	59.0	63.2	56.6	67.0	51.1	58.3	58.9	56.6	56.1	57.2	59.1	59.1	54.6	55.4	62.8	58.3	61.9	58.9	54.4	58.2	52.6	49.6	51.2	48.1	52.7	52.3	49.8	55.7	51.1	57.9	13578-98	3	SL020134	Actin-binding LIM protein 3	ABLM3	O94929	22885	Human	RFU	Protein	20	S1	ABLIM3
UAP1	75.8	70.3	67.8	72.6	68.1	68.3	67.7	70.8	68.6	69.8	70.6	66.0	71.9	65.7	67.7	67.4	66.2	65.3	72.7	74.4	67.5	62.7	68.5	63.2	62.0	70.3	65.2	63.9	66.4	67.3	67.5	68.0	13580-2	3	SL009232	UDP-N-acetylhexosamine pyrophosphorylase	Sperm-associated antigen 2	Q16222	6675	Human	RFU	Protein	20	S1	UAP1
APAF1	144.3	149.2	148.9	148.3	146.8	143.2	150.0	145.5	138.5	141.0	157.1	147.7	148.8	142.7	129.0	151.5	135.3	149.5	155.3	138.2	134.9	120.6	152.5	131.2	140.0	146.4	143.2	144.8	142.1	146.1	142.9	152.6	13583-19	3	SL003661	Apoptotic protease-activating factor 1	Apaf-1	O14727	317	Human	RFU	Protein	20	S2	APAF1
RACGAP1	73.1	81.5	82.1	91.2	76.6	75.4	77.7	73.1	73.8	73.2	93.1	86.3	89.6	81.1	70.9	85.8	84.9	77.1	90.6	67.4	85.0	72.4	80.0	70.7	73.8	80.2	67.7	84.9	69.2	82.3	70.8	69.6	13587-10	3	SL005989	Rac GTPase-activating protein 1	RGAP1	Q9H0H5	29127	Human	RFU	Protein	20	S2	RACGAP1
ANXA9	50.4	56.0	48.0	58.9	49.8	60.2	49.8	50.8	53.1	50.9	53.1	51.4	53.5	48.8	47.9	48.3	52.8	49.1	53.0	52.1	46.1	47.4	49.7	46.4	51.0	47.4	48.1	49.2	46.6	47.4	49.6	46.4	13588-11	3	SL020193	Annexin A9	ANXA9	O76027	8416	Human	RFU	Protein	20	S1	ANXA9
APBB3	263.5	258.0	305.4	291.6	411.3	265.3	237.5	357.8	247.0	220.4	266.9	279.8	332.2	276.6	287.0	350.5	276.3	252.1	312.8	234.4	264.9	416.5	298.9	221.2	239.7	241.0	285.1	320.5	309.4	258.0	304.0	239.8	13589-10	3	SL025798	Amyloid beta A4 precursor protein-binding family B member 3:Phosphotyrosine Interaction Domain 2, Isoform IV	APBB3:PID 2	O95704	10307	Human	RFU	Protein	20	S2	APBB3
REXO2	2525.2	1481.5	1746.5	2069.4	2049.6	1082.5	841.6	1654.4	1333.3	1383.3	1867.3	1510.1	2208.6	2056.1	1676.0	2325.8	1979.5	1556.2	2678.3	3104.0	1578.0	1541.5	1761.5	933.8	1253.4	1542.8	1455.9	1428.5	1740.5	1108.7	1259.1	969.9	13590-1	3	SL020207	Oligoribonuclease, mitochondrial	ORN	Q9Y3B8	25996	Human	RFU	Protein	20	S2	REXO2	Q9Y3B8	REXO2	Matrix	Mitochondrial central dogma > mtRNA metabolism > mtRNA stability and decay
PRIM1	68.2	73.2	67.5	78.1	65.7	76.1	61.2	71.2	71.7	70.5	67.9	68.3	70.2	64.3	67.3	66.4	66.6	72.8	71.0	68.8	66.1	68.5	68.8	64.5	71.9	64.8	66.1	65.4	67.6	67.7	65.0	65.1	13591-31	3	SL020210	DNA primase small subunit	PRI1	P49642	5557	Human	RFU	Protein	20	S1	PRIM1
GGA1	1369.2	834.7	1165.2	1242.9	1210.1	871.8	677.6	880.7	802.7	714.3	975.5	958.7	1289.7	1014.4	442.4	1525.8	916.9	855.0	1300.5	1031.3	878.3	539.3	827.7	339.8	489.1	523.6	461.7	543.8	588.8	387.4	724.0	556.8	13594-158	3	SL020181	ADP-ribosylation factor-binding protein GGA1	GGA1	Q9UJY5	26088	Human	RFU	Protein	20	S2	GGA1
THTPA	56.9	55.4	60.6	51.2	51.0	50.4	55.1	54.4	53.6	77.3	63.4	55.9	52.1	54.0	62.6	51.5	52.8	53.1	69.5	52.8	58.3	46.2	51.6	60.2	51.0	51.8	63.1	50.0	52.6	56.5	65.5	59.0	13595-20	3	SL020185	Thiamine-triphosphatase	THTPA	Q9BU02	79178	Human	RFU	Protein	20	S2	THTPA
RAB27B	333.7	330.5	334.1	341.3	331.0	340.6	349.7	336.2	365.7	345.8	367.5	331.1	332.1	330.7	351.1	335.4	323.2	345.1	334.6	366.7	338.8	350.1	350.3	366.1	419.6	353.0	340.9	310.9	370.9	347.1	331.8	356.8	13596-3	3	SL006957	Ras-related protein Rab-27B	RB27B	O00194	5874	Human	RFU	Protein	20	S1	RAB27B
RAB31	146.7	84.6	98.2	100.8	94.9	100.2	94.1	89.0	97.1	95.5	104.2	104.4	100.6	93.8	73.8	129.9	88.8	94.2	103.2	128.3	86.0	124.9	137.6	99.0	99.2	98.6	94.5	96.8	96.0	88.5	107.9	100.7	13597-20	3	SL014934	Ras-related protein Rab-31	RAB31	Q13636	11031	Human	RFU	Protein	20	S2	RAB31
RABEPK	118.0	116.6	115.5	131.3	115.5	113.9	106.8	115.4	189.8	120.9	122.3	108.5	122.5	115.6	120.8	119.3	115.9	109.3	118.1	117.3	117.6	104.3	113.4	109.1	117.0	107.4	109.3	113.4	106.1	106.3	109.4	111.8	13599-15	3	SL020211	Rab9 effector protein with kelch motifs	RABEK	Q7Z6M1	10244	Human	RFU	Protein	20	S1	RABEPK
SNU13	56.6	46.5	43.0	45.0	41.7	47.2	42.4	41.0	43.6	45.8	45.4	41.1	47.6	40.4	46.5	41.2	47.1	42.3	42.1	50.1	41.1	45.8	48.1	48.5	47.3	44.6	42.5	42.9	42.5	43.8	44.3	40.8	13602-6	3	SL013050	NHP2-like protein 1	NH2L1	P55769	4809	Human	RFU	Protein	20	S2	SNU13
RFESD	157.7	151.1	150.0	140.0	144.9	139.7	159.0	151.0	137.3	133.1	148.0	143.1	143.8	139.4	134.9	146.8	145.9	138.3	138.1	153.3	144.1	127.0	149.2	136.5	133.8	156.7	176.3	166.6	131.3	139.9	147.8	167.2	13603-7	3	SL020186	Rieske domain-containing protein	RFESD	Q8TAC1	317671	Human	RFU	Protein	20	S2	RFESD
NEURL1	162.2	181.0	188.7	186.3	173.0	173.7	157.7	165.4	172.8	176.9	182.6	177.3	182.0	170.3	168.1	181.6	180.2	179.2	198.5	184.9	171.3	163.0	178.3	156.3	161.7	173.1	167.4	154.3	171.2	169.4	171.5	171.1	13604-27	3	SL020194	E3 ubiquitin-protein ligase NEURL1	NEUL1	O76050	9148	Human	RFU	Protein	20	S1	NEURL1
ANXA10	154.4	174.5	160.0	167.4	160.1	168.4	155.9	159.4	158.8	147.5	180.2	166.6	166.0	150.2	135.5	159.5	156.0	162.5	164.7	146.7	158.8	114.7	149.7	137.9	153.1	153.4	136.5	136.2	132.5	147.2	149.0	147.1	13605-16	3	SL015314	Annexin A10	ANX10	Q9UJ72	11199	Human	RFU	Protein	20	S2	ANXA10
GTF2I	85.1	89.4	84.2	80.1	84.6	91.9	93.5	93.2	92.4	96.5	85.0	87.3	90.7	84.5	94.5	86.2	86.5	88.9	83.7	87.7	83.7	97.2	84.7	101.8	89.2	89.4	94.8	87.7	85.2	98.6	93.3	89.2	13609-11	3	SL007326	General transcription factor II-I	GTF2I	P78347	2969	Human	RFU	Protein	20	S2	GTF2I
MAGEA10	291.6	242.6	361.2	264.3	333.4	269.0	269.3	299.4	234.2	235.3	264.9	240.5	294.7	258.2	221.5	357.6	255.0	245.3	300.7	237.2	268.8	197.6	244.1	191.5	204.3	225.8	215.4	210.8	263.0	199.7	226.9	263.8	13610-9	3	SL005065	Melanoma-associated antigen 10	MAGE-10	P43363	4109	Human	RFU	Protein	20	S2	MAGEA10
CYTIP	49.4	56.5	53.3	58.1	53.4	58.1	46.2	53.3	56.5	53.7	52.6	50.7	60.4	51.6	53.8	53.5	54.2	53.0	55.3	53.3	55.1	56.0	54.9	52.2	54.5	47.9	55.9	53.6	50.9	69.6	49.7	54.9	13612-7	3	SL020195	Cytohesin-interacting protein	CYTIP	O60759	9595	Human	RFU	Protein	20	S1	CYTIP
AK5	40.4	50.7	48.4	48.1	44.1	54.9	37.9	44.2	51.2	48.7	49.1	42.1	51.7	44.6	48.2	42.4	43.2	47.5	46.4	43.8	43.4	58.0	45.7	39.5	55.7	46.5	50.3	61.7	52.3	42.1	42.5	45.1	13613-23	3	SL005741	Adenylate kinase isoenzyme 5	Adenylate kinase isoenzyme 5	Q9Y6K8	26289	Human	RFU	Protein	20	S1	AK5
CREBBP	642.7	880.7	938.2	716.8	781.2	758.2	909.7	586.3	851.2	644.9	1108.5	1126.9	891.6	717.3	528.6	686.2	866.6	941.6	917.3	945.7	749.7	420.6	659.3	574.1	642.5	785.3	813.7	593.9	548.4	618.4	967.0	1033.6	13614-6	3	SL003777	CREB-binding protein	CREB-binding protein	Q92793	1387	Human	RFU	Protein	20	S2	CREBBP
NCK2	137.4	106.8	114.5	124.5	116.6	114.5	94.9	110.0	125.4	100.2	116.1	113.8	134.3	123.5	102.5	144.3	121.2	110.1	131.1	205.3	102.2	107.3	92.5	81.8	97.6	85.8	88.9	93.5	82.3	85.3	92.4	86.9	13615-60	3	SL007010	Cytoplasmic protein NCK2	NCK2	O43639	8440	Human	RFU	Protein	20	S2	NCK2
MAD1L1	136.8	145.3	135.8	140.5	141.1	151.4	147.4	140.2	146.7	149.3	140.9	144.2	133.1	139.2	155.7	136.4	141.2	145.1	133.2	142.6	147.1	147.6	148.3	171.9	155.0	167.8	142.1	150.1	149.7	166.3	144.8	150.3	13618-15	3	SL015381	Mitotic spindle assembly checkpoint protein MAD1	MD1L1	Q9Y6D9	8379	Human	RFU	Protein	20	S2	MAD1L1
GET3	142.8	147.5	145.6	133.9	140.6	138.9	143.6	151.3	152.8	150.5	147.9	160.9	139.7	149.7	136.5	128.5	149.6	162.5	157.6	153.1	159.2	151.3	144.5	157.7	144.6	147.5	164.5	141.3	147.7	155.4	139.8	148.8	13620-10	3	SL016377	ATPase ASNA1	ASNA	O43681	439	Human	RFU	Protein	20	S2	GET3
AP2A2	15123.4	7951.3	18969.5	18153.0	17973.8	12033.3	7656.5	14257.3	9360.1	11177.6	14943.0	13940.8	19695.5	13475.9	10061.7	21645.2	10712.7	10413.6	17280.0	8597.7	10849.2	11035.1	15645.6	5856.7	9913.1	9222.9	8082.4	11737.8	10437.4	7197.4	11388.2	8150.8	13621-31	3	SL020199	AP-2 complex subunit alpha-2	AP2A2	O94973	161	Human	RFU	Protein	20	S2	AP2A2
PPP2R5A	306.6	240.5	241.0	242.7	226.6	234.1	206.1	231.9	233.6	250.9	261.4	235.9	229.3	234.5	226.8	243.9	254.0	245.7	299.5	367.5	221.6	165.8	189.3	182.9	180.8	215.2	203.3	183.3	182.9	192.1	216.0	204.3	13622-16	3	SL014961	Serine/threonine-protein phosphatase 2A 56 kDa regulatory subunit alpha isoform	2A5A	Q15172	5525	Human	RFU	Protein	20	S2	PPP2R5A
KMT2D	174.9	187.8	170.2	173.5	171.2	187.0	192.0	176.0	186.5	190.8	180.6	176.1	173.3	173.1	191.6	167.2	180.9	185.1	158.7	174.3	178.2	212.8	188.8	227.1	232.6	212.8	206.8	206.6	205.7	196.5	180.4	186.7	13623-4	3	SL007956	Histone-lysine N-methyltransferase 2D	MLL2	O14686	8085	Human	RFU	Protein	20	S2	KMT2D
NADK	80.7	93.6	83.2	93.5	89.5	96.5	93.5	92.2	98.8	96.7	85.0	84.4	89.8	85.7	98.9	82.2	87.9	85.4	87.3	92.3	82.5	57.1	52.8	58.5	54.2	52.6	57.7	54.3	54.7	64.0	75.7	59.0	13624-17	3	SL020213	NAD kinase	NADK	O95544	65220	Human	RFU	Protein	20	S2	NADK
SSB	203.5	188.8	189.5	186.6	192.6	196.6	213.1	206.6	193.6	187.0	194.6	197.0	183.5	194.3	200.4	196.8	186.0	193.9	186.9	199.9	193.9	195.5	198.4	202.6	216.7	207.0	209.5	208.7	206.7	210.3	199.5	200.8	13625-19	3	SL025915	Lupus La protein:HTH La-type RNA-binding domain	LA:HTH	P05455	6741	Human	RFU	Protein	20	S1	SSB
GRB14	341.7	456.6	571.3	437.0	432.5	368.2	379.0	236.0	532.0	272.7	504.7	697.6	545.2	520.1	233.2	371.0	678.4	645.8	818.6	586.7	489.3	289.5	311.3	250.2	365.9	329.9	486.0	252.2	513.1	294.7	400.9	409.6	13628-58	3	SL020196	Growth factor receptor-bound protein 14	GRB14	Q14449	2888	Human	RFU	Protein	20	S2	GRB14
ATG4B	104.2	108.1	101.1	105.9	101.2	110.6	100.5	113.4	123.9	111.4	112.6	103.4	108.6	98.4	106.2	100.3	103.1	105.2	111.6	114.2	225.0	100.8	118.9	105.7	103.9	99.0	105.8	111.5	103.9	104.3	103.4	110.0	13629-25	3	SL020200	Cysteine protease ATG4B	ATG4B	Q9Y4P1	23192	Human	RFU	Protein	20	S2	ATG4B
RBBP5	217.5	220.4	219.8	218.1	218.3	222.5	240.7	219.0	223.6	250.5	227.6	227.5	219.1	216.6	254.9	216.8	224.8	218.7	205.8	227.8	222.6	251.9	226.6	270.2	242.3	236.6	236.7	242.3	235.4	253.1	230.9	230.2	13631-1	3	SL003766	Retinoblastoma-binding protein 5	RB binding protein 5	Q15291	5929	Human	RFU	Protein	20	S2	RBBP5
ZYX	685.0	592.4	696.6	734.0	782.2	572.7	659.2	625.2	604.0	537.8	619.1	750.7	730.0	645.8	460.1	726.0	638.9	590.3	842.5	829.1	805.0	427.1	542.8	380.7	411.5	564.0	504.7	486.8	587.8	503.5	581.9	465.2	13632-10	3	SL009456	Zyxin	Zyxin	Q15942	7791	Human	RFU	Protein	20	S2	ZYX
PIR	115.9	97.2	99.0	85.0	81.2	86.1	76.8	78.2	81.0	103.3	95.9	107.0	104.5	103.2	96.3	91.6	89.2	87.8	84.1	108.1	84.4	104.0	93.2	97.0	84.2	93.4	80.9	89.4	92.3	85.2	86.7	88.1	13634-209	3	SL006975	Pirin	PIR	O00625	8544	Human	RFU	Protein	20	S2	PIR
NAP1L1	134.2	99.8	88.3	90.3	89.8	97.6	94.1	88.0	94.9	96.0	90.8	105.1	86.8	88.5	97.0	85.8	91.4	97.0	104.2	187.5	87.7	83.8	74.3	81.3	75.7	78.0	84.1	76.7	77.2	83.5	85.4	88.6	13636-20	3	SL008135	Nucleosome assembly protein 1-like 1	NP1L1	P55209	4673	Human	RFU	Protein	20	S2	NAP1L1
USO1	137.7	136.4	128.4	128.5	134.3	143.7	132.7	131.4	137.7	137.2	135.4	134.0	136.4	132.7	151.7	132.6	130.4	133.5	132.8	140.1	131.8	135.7	135.8	130.5	137.9	135.7	133.1	129.8	131.9	131.6	127.8	126.5	13639-101	3	SL016380	General vesicular transport factor p115	USO1	O60763	8615	Human	RFU	Protein	20	S1	USO1
BCL6	119.9	123.3	119.3	120.6	114.5	118.9	120.0	117.5	118.1	117.7	121.3	120.9	118.2	112.7	115.7	116.2	116.7	116.5	119.9	116.0	114.3	111.0	119.6	115.5	112.4	118.9	118.5	118.8	123.6	119.1	114.1	123.0	13640-5	3	SL007223	B-cell lymphoma 6 protein	BCL6	P41182	604	Human	RFU	Protein	20	S1	BCL6
IFIT3	128.5	110.2	107.8	97.3	98.2	99.5	104.8	108.9	103.1	129.7	114.6	105.3	101.9	101.1	120.1	95.3	103.1	104.6	104.8	113.2	111.4	78.7	77.8	99.1	92.5	88.6	90.8	81.5	83.0	107.5	100.9	87.7	13642-90	3	SL004393	Interferon-induced protein with tetratricopeptide repeats 3	CIG49	O14879	3437	Human	RFU	Protein	20	S2	IFIT3
HGS	607.0	467.2	539.2	537.5	540.1	438.6	426.9	440.7	449.5	409.6	531.3	490.1	585.2	497.1	383.0	623.3	480.1	450.7	594.3	570.5	445.7	436.2	491.5	371.3	463.0	399.4	410.5	421.2	455.3	373.8	458.5	447.8	13644-30	3	SL016371	Hepatocyte growth factor-regulated tyrosine kinase substrate	HGS	O14964	9146	Human	RFU	Protein	20	S1	HGS
DHX38	177.2	180.7	180.8	186.5	180.9	195.1	184.4	186.9	182.6	179.8	185.0	177.9	183.8	179.1	183.6	179.6	173.8	176.5	181.2	178.6	176.0	185.6	178.6	190.9	215.7	183.7	174.8	165.8	190.5	177.2	175.4	174.0	13645-14	3	SL020202	Pre-mRNA-splicing factor ATP-dependent RNA helicase PRP16	PRP16	Q92620	9785	Human	RFU	Protein	20	S1	DHX38
KCNIP1	115.0	135.3	125.2	140.8	115.0	135.1	128.6	127.1	136.6	140.3	131.2	121.9	125.5	123.5	140.8	127.8	136.8	127.5	122.4	128.5	128.1	129.5	139.2	154.4	154.8	150.1	110.2	118.8	145.9	160.9	132.6	138.3	13650-11	3	SL020183	Kv channel-interacting protein 1	KCIP1	Q9NZI2	30820	Human	RFU	Protein	20	S2	KCNIP1
ZFP91	70.4	83.9	79.7	84.3	75.7	84.4	66.6	75.1	76.6	78.7	84.6	75.0	129.4	71.9	74.5	78.8	76.4	77.4	82.6	75.4	74.2	72.0	78.0	65.6	69.8	64.7	72.1	69.9	69.6	69.1	73.1	72.5	13651-54	3	SL020192	E3 ubiquitin-protein ligase ZFP91	ZFP91	Q96JP5	80829	Human	RFU	Protein	20	S1	ZFP91
TOM1L1	230.2	242.8	243.1	250.6	237.4	219.8	219.8	220.9	220.3	219.4	266.8	239.3	262.8	234.5	170.5	288.0	230.9	236.5	267.2	212.0	235.7	181.7	260.1	171.7	198.3	209.5	190.4	207.4	213.6	192.1	226.5	223.5	13652-2	3	SL020197	TOM1-like protein 1	TM1L1	O75674	10040	Human	RFU	Protein	20	S2	TOM1L1
MACROD1	72.6	83.3	80.3	85.6	78.0	85.9	78.1	78.1	88.4	84.2	82.9	79.0	82.5	77.3	81.7	77.8	83.4	82.5	80.3	80.1	80.8	81.0	87.5	93.2	94.8	92.5	83.3	81.0	86.4	98.1	86.0	83.0	13653-335	3	SL020203	O-acetyl-ADP-ribose deacetylase MACROD1	MACD1	Q9BQ69	28992	Human	RFU	Protein	20	S2	MACROD1	Q9BQ69	MACROD1	Matrix	Signaling
ROCK2	128.7	138.7	138.3	136.8	143.7	150.6	127.3	144.5	141.1	134.2	141.2	138.7	134.6	138.8	141.3	137.3	131.8	144.6	135.1	136.0	137.9	129.0	127.9	131.1	132.9	130.8	133.2	132.5	122.2	138.6	131.6	125.1	13654-1	3	SL005370	Rho-associated protein kinase 2	ROCK2	O75116	9475	Human	RFU	Protein	20	S1	ROCK2
NCL	51.8	57.3	53.7	53.7	54.8	56.9	52.7	51.0	56.7	58.6	56.9	52.5	54.9	51.5	60.4	51.9	55.0	52.3	51.3	55.3	51.6	59.8	54.2	62.2	59.5	58.4	60.8	54.5	55.1	62.3	55.9	47.8	13655-34	3	SL005695	Nucleolin	Nucleolin	P19338	4691	Human	RFU	Protein	20	S2	NCL
PNKP	99.8	114.3	104.3	107.3	107.4	104.6	105.4	99.7	110.0	113.9	103.8	102.6	106.8	103.4	119.2	100.9	113.5	105.7	105.6	112.5	104.1	115.6	100.7	117.3	97.4	107.0	118.7	111.8	98.9	119.2	117.5	110.5	13657-2	3	SL007610	Bifunctional polynucleotide phosphatase/kinase	PNKP	Q96T60	11284	Human	RFU	Protein	20	S2	PNKP
PDGFC	231.4	275.2	348.1	329.1	353.8	329.2	293.8	195.3	309.8	162.8	223.4	242.0	350.0	386.8	84.5	397.6	272.7	240.9	195.0	153.5	337.3	135.9	190.1	107.6	145.1	184.8	151.0	153.5	129.1	113.0	225.8	197.4	13658-31	3	SL011071	Platelet-derived growth factor C	PDGF-CC	Q9NRA1	56034	Human	RFU	Protein	20	S2	PDGFC
ATP13A1	4076.8	4294.6	4160.6	4616.2	4552.3	3434.0	3459.0	4082.4	5254.4	3220.7	3989.6	4340.6	5001.9	4894.0	2036.3	4366.1	4689.1	4735.7	4471.1	3384.8	3882.7	2459.9	3330.7	1485.2	2275.7	2145.2	2335.4	2194.8	1960.7	1938.8	2631.4	2772.3	13659-36	3	SL020228	Manganese-transporting ATPase 13A1	AT131	Q9HD20	57130	Human	RFU	Protein	20	S2	ATP13A1
ANGPT2	2199.6	1551.2	2374.4	2085.0	2306.2	2130.9	2012.0	2267.5	1659.7	1460.2	2370.1	1860.7	2635.6	2190.3	1299.1	3173.6	1913.1	1813.4	2556.2	1348.9	1628.1	1126.2	2291.6	887.1	1458.0	1199.7	1506.3	1601.5	2334.3	1266.1	2460.6	1949.3	13660-76	3	SL001996	Angiopoietin-2	Angiopoietin-2	O15123	285	Human	RFU	Protein	20	S2	ANGPT2
CST5	122.1	114.7	113.3	109.7	112.9	115.3	118.1	112.7	118.4	113.7	116.0	116.4	114.2	113.9	113.7	112.6	111.5	110.1	113.5	116.2	114.2	113.9	117.1	117.0	111.9	121.1	118.8	119.3	116.2	122.4	114.2	119.0	13661-193	3	SL008382	Cystatin-D	CYTD	P28325	1473	Human	RFU	Protein	20	S1	CST5
IL4	31.4	37.4	33.0	34.3	31.4	31.9	29.9	32.2	35.5	32.1	32.5	31.6	31.5	29.3	28.4	30.3	31.4	30.0	32.4	30.3	31.3	32.7	30.6	29.9	33.2	31.8	32.0	31.9	32.4	29.1	28.4	28.2	13663-2	3	SL000480	Interleukin-4	IL-4	P05112	3565	Human	RFU	Protein	20	S1	IL4
PPP2R3A	80.0	77.2	77.7	82.5	75.8	81.7	78.4	72.4	79.2	75.7	79.9	78.1	78.5	72.8	75.4	80.2	79.7	76.3	81.1	77.5	76.9	72.6	78.1	74.1	78.6	73.0	78.4	76.0	78.0	78.2	74.7	72.8	13665-35	3	SL004990	Serine/threonine-protein phosphatase 2A regulatory subunit B'' subunit alpha	PP2A, subunit B	Q06190	5523	Human	RFU	Protein	20	S1	PPP2R3A
[truncated: 5,976 more rows]
[truncated: 34 more columns]
